# Supplementary material for: Downy Mildew effector HaRxL21 interacts with the transcriptional repressor TOPLESS to promote pathogen susceptibility
Source: PLoS Pathog. 2020 Aug 12;16(8):e1008835. doi: 10.1371/journal.ppat.1008835 (PMC7446885; doi:10.1371/journal.ppat.1008835)
Supplement: S1 Data — (XLSX) [file ppat.1008835.s001.xlsx]

## Sheet: Fig1_Noks
Col-0	Col-0 GUS	RxL21a	RxL21b			Kruskal-Wallis test			Original FDR method of Benjamini and Hochberg	Mean rank diff.	q value	Individual P Value
9	0	39	0			P value	<0.0001		Col-0 vs. Col-0 GUS	5.989	0.5854	0.5854
4	7	39	32			Exact or approximate P value?	Approximate		Col-0 vs. RxL21a	-68.16	<0.0001	<0.0001
5	0	42	8			P value summary	****		Col-0 vs. RxL21b	-51.52	<0.0001	<0.0001
5	5	31	32			Do the medians vary signif. (P < 0.05)?	Yes		Col-0 GUS vs. RxL21a	-74.14	<0.0001	<0.0001
12	2	19	19			Number of groups	4		Col-0 GUS vs. RxL21b	-57.51	<0.0001	<0.0001
26	17	6	49			Kruskal-Wallis statistic	68.11		RxL21a vs. RxL21b	16.63	0.1557	0.1297
13	2	47	21
16	6	29	24			Data summary
16	1	27	27			Number of treatments (columns)	4
13	3	24	21			Number of values (total)	180
28	0	34	12
21	1	23	26
19	0	39	26
18	0	42	11
21	1	37	22
0	1	27	19
4	1	20	13
4	0	12	16
8	2	30	33
9	2	44	9
0	7	41	26
14	0	38	18
2	0	35	33
0	31	28	32
14	7	16	18
1	31	29	35
14	18	32	42
0	26	33	48
12	11	27	13
1	28	31	33
15	32	20	22
11	15	23	27
19	28	28	22
14	10	30	19
17	15	9	36
24	27	14	35
15	16	46	27
33	27	45	20
12	24	21	27
28	17	35	36
15	15	47	28
3	18	26	40
32	19	19	18
7	0	47	17
13	18	7	42

## Sheet: Fig1_Maks9
Col-0	Col-0 GUS	HaRxL21a	HaRxL21b			Kruskal-Wallis test			Original FDR method of Benjamini and Hochberg	Mean rank diff.	q value	Individual P Value
10	23	30	31			P value	0.0012		Col-0 vs. Col-0 GUS	5.759	0.678	0.6379
16	35	15	29			Exact or approximate P value?	Approximate		Col-0 vs. RxL21a	-28.55	0.0294	0.0196
19	13	25	22			P value summary	**		Col-0 vs. RxL21b	-33.63	0.012	0.006
16	38	37	46			Do the medians vary signif. (P < 0.05)?	Yes		Col-0 GUS vs. RxL21a	-34.31	0.012	0.005
11	21	28	47			Number of groups	4		Col-0 GUS vs. RxL21b	-39.39	0.0077	0.0013
8	18	18	39			Kruskal-Wallis statistic	15.81		RxL21a vs. RxL21b	-5.08	0.678	0.678
13	22	35	8
14	6	15	13			Data summary
8	15	11	18			Number of treatments (columns)	4
13	2	8	32			Number of values (total)	224
18	8	37	22
10	2	34	2
9	17	18	18
22	23	42	15
16	3	9	26
17	41	2	7
6	22	34	14
24	13	6	51
17	21	17	13
18	30	9	4
11	12	21	14
7	25	15	36
15	7	8	19
6	13	18	25
5	10	17	6
7	18	21	19
14	6	8	6
13	26	9	15
6	14	13	28
17	3	10	20
17	10	22	8
4	15	8	12
28	4	20	38
10	4	25	17
1	2	1	22
23	11	14	17
9	1	5	8
10	7	18	19
6	12	9	5
26	4	6	12
23	12	32	33
18	1	0	9
7	5	21	15
24	14	8	13
3	4	18	13
23	13	22	19
12	5	27	15
11	3	16	8
6	21	17	15
13	13	9	11
13	17	24	13
13	7	7	16
14	7	17	10
12	14	29	45
4	1	12	10
13.0182	12.9818	17.4	19.0545

## Sheet: Fig1_Botrytis
Line	Col-0	Col-0 GUS	RxL21a	RxL21b		ANOVA summary			Tukey's multiple comparisons test	Mean Diff.	95.00% CI of diff.	Significant?	Summary	Adjusted P Value
Lesion area (cm^2)	0.304	0.44	1.028	1.019		F	10.6		Col-0 vs. Col-0 GUS	-0.03104	-0.1937 to 0.1316	No	ns	0.959
	0.301	0.963	0.221	0.888		P value	<0.0001		Col-0 vs. RxL21a	-0.2138	-0.3765 to -0.05116	Yes	**	0.0048
	0.352	0.386	0.632	0.523		P value summary	****		Col-0 vs. RxL21b	-0.2968	-0.4595 to -0.1341	Yes	****	<0.0001
	0.431	0.206	0.987	0.378		Significant diff. among means (P < 0.05)?	Yes		Col-0 GUS vs. RxL21a	-0.1828	-0.3455 to -0.02012	Yes	*	0.0212
	0.688	0.282	0.524	0.519		R squared	0.2568		Col-0 GUS vs. RxL21b	-0.2658	-0.4284 to -0.1031	Yes	***	0.0003
	0.232	0.632	0.496	0.793					RxL21a vs. RxL21b	-0.08296	-0.2456 to 0.07971	No	ns	0.5436
	0.521	0.528	0.674	0.644		Data summary
	0.516	0.481	0.45	0.243		Number of treatments (columns)	4
	0.283	0.168	0.628	0.428		Number of values (total)	96
	0.461	0.545	0.746	0.619
	0.419	0.505	0.926	0.721
	0.557	0.638	0.641	0.126
	0.179	0.195	0.621	1.015				3
	0.456	0.061	0.384	0.931
	0.613	0.25	0.56	1.333
	0.223	0.106	0.513	0.566
	0.356	0.692	0.164	0.904
	0.422	0.618	0.537	0.392
	0.458	0.492	0.687	0.905
	0.487	0.509	0.595	0.773
	0.269	0.278	0.606	0.589
	0.258	0.097	0.532	0.547
	0.076	0.316	0.57	0.766
	0.263	0.482	0.535	0.626

## Sheet: Fig 3A. 35s HA Hpa
WT	HA:GFP	HA:21#1	HA:21#2	HA:21ΔEAR#1	HA:21ΔEAR#2		Kruskal-Wallis test			Original FDR method of Benjamini and Hochberg	Mean rank diff.	Discovery?	q value	Individual P Value
3	3	24	8	0	2		P value	<0.0001		WT vs. HA:GFP	14.78	No	0.4225	0.3662
5	1	1	21	1	2		Exact or approximate P value?	Approximate		WT vs. HA:21#1	-53.32	Yes	0.0021	0.0011
0	5	8	30	1	0		P value summary	****		WT vs. HA:21#2	-59.48	Yes	0.0006	0.0003
2	3	12	30	0	3		Do the medians vary signif. (P < 0.05)?	Yes		WT vs. HA:21ΔEAR#1	43.68	Yes	0.0126	0.0076
0	1	6	7	1	5		Number of groups	6		WT vs. HA:21ΔEAR#2	18.61	No	0.3189	0.2551
0	1	18	24	0	1		Kruskal-Wallis statistic	64.61		HA:GFP vs. HA:21#1	-68.1	Yes	<0.0001	<0.0001
4	2	3	16	0	0					HA:GFP vs. HA:21#2	-74.26	Yes	<0.0001	<0.0001
2	3	18	26	0	0		Data summary			HA:GFP vs. HA:21ΔEAR#1	28.9	No	0.1158	0.0772
4	13	13	6	0	3		Number of treatments (columns)	6		HA:GFP vs. HA:21ΔEAR#2	3.833	No	0.8147	0.8147
0	1	1	26	5	1		Number of values (total)	270		HA:21#1 vs. HA:21#2	-6.156	No	0.7571	0.7066
1	4	6	11	0	0					HA:21#1 vs. HA:21ΔEAR#1	97	Yes	<0.0001	<0.0001
1	0	26	3	1	0					HA:21#1 vs. HA:21ΔEAR#2	71.93	Yes	<0.0001	<0.0001
2	2	5	25	10	0					HA:21#2 vs. HA:21ΔEAR#1	103.2	Yes	<0.0001	<0.0001
3	8	14	19	0	5					HA:21#2 vs. HA:21ΔEAR#2	78.09	Yes	<0.0001	<0.0001
4	2	15	7	2	8					HA:21ΔEAR#1 vs. HA:21ΔEAR#2	-25.07	No	0.1709	0.1253
7	1	4	2	17	1
2	4	1	2	1	2
4	4	13	23	3	7
4	2	8	0	0	9
7	4	1	14	2	0
5	6	8	4	2	3
18	2	3	4	0	13
4	0	13	14	0	4
7	5	3	15	1	2
6	1	6	3	5	0
0	0	1	6	2	4
3	2	0	6	0	0
0	4	10	12	2	8
4	2	6	7	2	3
10	2	6	8	1	1
9	0	15	5	6	3
17	0	13	4	0	1
7	0	2	3	7	0
1	11	5	8	5	2
3	13	11	1	7	7
5	2	7	0	4	6
4	2	14	14	0	0
1	4	2	18	0	10
2	2	11	0	0	0
5	0	18	5	1	14
1	5	1	8	2	0
2	2	10	21	1	1
0	0	4	0	2	8
0	6	12	11	1	0
12	3	3	1	0	7

## Sheet: Fig 3B. 35s HA Botrytis
Line	WT	HA:GFP	HA:21#1	HA:21#2	HA:21ΔEAR#1	HA:21ΔEAR#2		ANOVA summary			Fisher's LSD	Mean Diff.	95.00% CI of diff.	Significant?	Summary	Individual P Value
Lesion area at 72 hpi	1.196	0.838	0.462	0.98	0.51	0.756		F	1.946		WT vs. HA:GFP	0.05146	-0.06466 to 0.1676	No	ns	0.3824
	0.54	0.619	0.398	0.759	0.888	0.43		P value	0.0907		WT vs. HA:21#1	-0.09517	-0.2113 to 0.02096	No	ns	0.1074
	0.497	0.687	0.414	0.54	0.59	0.83		P value summary	ns		WT vs. HA:21#2	-0.07688	-0.1930 to 0.03925	No	ns	0.1927
	0.483	0.721	0.628	0.758	0.49	0.769		Significant diff. among means (P < 0.05)?	No		WT vs. HA:21ΔEAR#1	0.02688	-0.08925 to 0.1430	No	ns	0.6479
	0.425	0.555	0.427	0.419	0.319	0.776		R squared	0.06585		WT vs. HA:21ΔEAR#2	-0.003458	-0.1196 to 0.1127	No	ns	0.9531
	0.59	0.893	0.964	0.555	0.544	0.704					HA:GFP vs. HA:21#1	-0.1466	-0.2627 to -0.03050	Yes	*	0.0137
	0.827	0.857	0.984	0.914	0.608	0.336					HA:GFP vs. HA:21#2	-0.1283	-0.2445 to -0.01221	Yes	*	0.0306
	0.782	0.427	1.039	0.764	0.398	0.475					HA:GFP vs. HA:21ΔEAR#1	-0.02458	-0.1407 to 0.09154	No	ns	0.6762
	0.417	0.57	0.882	0.696	0.504	0.587					HA:GFP vs. HA:21ΔEAR#2	-0.05492	-0.1710 to 0.06121	No	ns	0.3514
	0.591	0.696	0.96	0.861	0.67	0.882					HA:21#1 vs. HA:21#2	0.01829	-0.09783 to 0.1344	No	ns	0.7559
	0.664	0.653	0.975	0.768	0.583	0.574					HA:21#1 vs. HA:21ΔEAR#1	0.122	0.005920 to 0.2382	Yes	*	0.0396
	0.857	0.784	0.7	0.35	0.474	1.029					HA:21#1 vs. HA:21ΔEAR#2	0.09171	-0.02441 to 0.2078	No	ns	0.1207
	0.726	0.395	1.2	0.479	0.49	0.748					HA:21#2 vs. HA:21ΔEAR#1	0.1038	-0.01237 to 0.2199	No	ns	0.0795
	0.59	0.35	0.776	0.672	0.364	0.554					HA:21#2 vs. HA:21ΔEAR#2	0.07342	-0.04271 to 0.1895	No	ns	0.2134
	0.7	0.337	0.761	0.664	0.573	1					HA:21ΔEAR#1 vs. HA:21ΔEAR#2	-0.03033	-0.1465 to 0.08579	No	ns	0.6063
	0.423	0.377	0.839	0.926	0.725	0.556
	0.41	0.228	0.7	0.724	0.733	0.496
	0.231	0.719	0.106	0.638	0.521	0.389
	1.009	0.487	0.898	0.977	0.731	0.764
	0.875	0.453	0.823	1.198	0.625	0.372
	0.558	0.52	0.386	0.498	0.72	0.481
	0.558	0.595	0.582	0.692	0.756	0.519
	0.763	0.496	0.758	0.675	0.903	0.554
	0.406	0.626	0.74	0.456	0.754	0.62

## Sheet: Fig 3C. Est Hpa
RxL21 Estradiol inducible line pathogen assay for Noks1													ANOVA summary
		MOCK						Estradiol					Number of families	2
Col-0	EV	21#2	21#9	21ΔEAR#1	21ΔEAR#2	Est:Col-0	Est:EV	Est:21#2	Est:21#9	Est:21ΔEAR#1	Est:21ΔEAR#2		Number of comparisons per family	15
0	0	0	0	0	0	10	0	0	0	0	0		Alpha	0.05
0	0	15	0	0	7	0	0	0	15	13	0
0	0	20	0	0	0	0	0	4	0	0	0		Bonferroni's multiple comparisons test	Mean Diff.	95.00% CI of diff.	Significant?	Summary	Adjusted P Value
0	0	18	0	0	0	0	0	0	30	0	13
11	0	0	28	4	0	0	4	0	8	0	0		Mock
0	0	0	4	0	10	0	0	6	0	0	0		Col-0 vs. EV	1.34	-1.007 to 3.687	No	ns	>0.9999
0	5	0	0	0	0	0	0	0	26	11	25		Col-0 vs. Est:21#2	0.08	-2.267 to 2.427	No	ns	>0.9999
0	0	0	0	0	11	8	0	0	4	0	0		Col-0 vs. Est:21#9	0.8	-1.547 to 3.147	No	ns	>0.9999
12	0	0	11	0	0	0	0	25	6	0	0		Col-0 vs. Est:21ΔEAR#1	0.41	-1.937 to 2.757	No	ns	>0.9999
0	7	0	0	0	7	0	14	0	15	1	0		Col-0 vs. Est:21ΔEAR#2	0.77	-1.577 to 3.117	No	ns	>0.9999
0	0	3	0	14	12	0	0	0	0	0	5		EV vs. Est:21#2	-1.26	-3.607 to 1.087	No	ns	>0.9999
0	0	0	0	6	10	3	0	0	3	0	0		EV vs. Est:21#9	-0.54	-2.887 to 1.807	No	ns	>0.9999
13	4	10	9	0	0	0	6	20	0	0	0		EV vs. Est:21ΔEAR#1	-0.93	-3.277 to 1.417	No	ns	>0.9999
8	0	12	0	0	0	0	0	13	16	0	0		EV vs. Est:21ΔEAR#2	-0.57	-2.917 to 1.777	No	ns	>0.9999
0	0	9	0	0	0	0	0	7	0	1	1		Est:21#2 vs. Est:21#9	0.72	-1.627 to 3.067	No	ns	>0.9999
4	0	0	0	0	5	5	0	0	17	0	0		Est:21#2 vs. Est:21ΔEAR#1	0.33	-2.017 to 2.677	No	ns	>0.9999
0	0	0	8	0	6	0	25	30	0	0	8		Est:21#2 vs. Est:21ΔEAR#2	0.69	-1.657 to 3.037	No	ns	>0.9999
0	10	0	0	0	11	0	0	0	4	4	0		Est:21#9 vs. Est:21ΔEAR#1	-0.39	-2.737 to 1.957	No	ns	>0.9999
7	3	0	0	12	0	0	0	6	18	0	0		Est:21#9 vs. Est:21ΔEAR#2	-0.03	-2.377 to 2.317	No	ns	>0.9999
0	6	0	8	15	0	0	0	28	14	0	10		Est:21ΔEAR#1 vs. Est:21ΔEAR#2	0.36	-1.987 to 2.707	No	ns	>0.9999
0	4	14	0	4	0	0	10	0	25	5	0
11	0	0	0	0	0	0	0	20	0	0	21		Estradiol
0	0	0	0	0	0	0	0	32	20	0	0		Col-0 vs. EV	-0.21	-2.557 to 2.137	No	ns	>0.9999
0	0	10	0	0	0	0	0	0	0	0	0		Col-0 vs. Est:21#2	-3.15	-5.497 to -0.8032	Yes	**	0.0013
7	0	0	0	0	0	0	0	18	5	0	10		Col-0 vs. Est:21#9	-2.93	-5.277 to -0.5832	Yes	**	0.0038
0	2	0	5	0	0	0	0	20	4	0	0		Col-0 vs. Est:21ΔEAR#1	-0.28	-2.627 to 2.067	No	ns	>0.9999
0	14	0	3	0	0	0	0	2	7	0	12		Col-0 vs. Est:21ΔEAR#2	-0.73	-3.077 to 1.617	No	ns	>0.9999
3	5	0	0	10	0	9	7	0	0	0	21		EV vs. Est:21#2	-2.94	-5.287 to -0.5932	Yes	**	0.0036
0	0	5	0	0	6	0	0	0	0	5	0		EV vs. Est:21#9	-2.72	-5.067 to -0.3732	Yes	*	0.0101
7	0	0	0	0	0	0	3	10	0	0	0		EV vs. Est:21ΔEAR#1	-0.07	-2.417 to 2.277	No	ns	>0.9999
13	0	0	1	11	0	12	0	21	0	12	0		EV vs. Est:21ΔEAR#2	-0.52	-2.867 to 1.827	No	ns	>0.9999
0	0	0	0	0	6	0	0	0	0	0	0		Est:21#2 vs. Est:21#9	0.22	-2.127 to 2.567	No	ns	>0.9999
0	1	9	0	0	0	0	4	0	8	0	0		Est:21#2 vs. Est:21ΔEAR#1	2.87	0.5232 to 5.217	Yes	**	0.005
0	8	0	0	7	14	14	0	15	0	0	0		Est:21#2 vs. Est:21ΔEAR#2	2.42	0.07319 to 4.767	Yes	*	0.0371
18	0	0	6	2	0	0	0	0	0	0	21		Est:21#9 vs. Est:21ΔEAR#1	2.65	0.3032 to 4.997	Yes	*	0.0139
5	0	0	0	0	0	0	0	0	11	21	5		Est:21#9 vs. Est:21ΔEAR#2	2.2	-0.1468 to 4.547	No	ns	0.0888
0	0	11	0	0	0	0	11	18	15	4	0		Est:21ΔEAR#1 vs. Est:21ΔEAR#2	-0.45	-2.797 to 1.897	No	ns	>0.9999
0	10	8	0	0	11	12	0	21	9	16	0
0	0	0	4	0	0	0	0	0	0	0	0
12	0	0	0	0	0	0	0	11	0	0	8
0	0	0	0	12	6	0	0	0	0	0	11
0	6	6	0	0	0	15	15	0	0	0	0
7	5	0	2	0	0	0	0	0	9	0	0
0	0	0	0	0	8	0	0	19	21	0	0
0	0	7	0	0	0	20	0	11	5	0	6
0	0	0	8	0	0	0	0	23	0	0	0
0	0	0	2	0	5	0	0	4	0	0	18
0	0	5	9	0	7	0	0	0	0	0	0
0	0	0	0	0	0	0	0	0	0	0	0
0	0	0	0	0	0	0	0	0	11	0	0
0	0	5	0	0	0	0	0	0	0	5	0
0	0	7	0	0	0	0	2	0	0	1	0
4	0	0	0	0	12	0	9	11	11	0	0
9	0	0	8	8	0	8	12	0	29	0	0
10	20	3	1	11	0	4	0	0	9	0	0
0	9	7	11	5	0	0	0	26	0	0	9
0	18	0	0	0	15	5	6	18	0	0	16
8	0	0	0	0	0	7	15	12	5	0	0
12	0	12	5	9	0	0	7	0	0	9	0
14	7	17	0	0	0	0	0	5	9	17	0
0	9	8	0	0	10	0	0	0	7	6	0
0	11	0	0	16	0	5	8	6	5	0	6
0	0	0	17	21	0	8	5	0	0	8	0
0	0	0	8	6	12	5	9	0	0	0	0
0	0	0	4	0	15	14	0	0	0	0	0
0	0	13	0	0	0	0	2	5	27	7	0
0	0	9	0	0	0	0	6	3	11	9	0
0	0	0	0	12	0	0	1	8	0	0	0
7	7	0	0	23	0	0	16	0	0	11	11
17	0	0	8	0	10	0	11	0	22	10	0
9	3	2	4	4	0	0	0	6	17	0	0
0	0	1	0	0	0	0	0	0	5	6	0
0	0	0	0	0	0	0	0	5	0	0	0
0	0	5	0	0	0	0	0	9	0	0	0
0	0	0	0	0	0	0	0	5	8	0	0
0	6	10	9	0	0	0	0	0	5	0	0
0	4	5	4	0	2	0	0	10	0	12	18
3	2	0	0	10	6	0	8	0	0	15	11
0	0	0	0	0	0	7	0	7	0	2	0
7	0	0	0	9	0	8	3	0	0	0	0
11	0	15	0	11	0	4	0	3	2	0	0
0	8	4	0	0	0	0	6	5	1	0	0
0	2	0	3	0	10	0	0	0	0	5	0
0	2	0	0	1	21	0	0	0	0	11	0
18	0	0	0	10	0	0	0	0	0	0	0
5	0	6	20	0	0	0	0	4	6	0	0
0	0	9	12	0	0	8	11	7	13	0	14
10	0	1	0	0	0	21	4	2	5	12	8
24	0	5	0	0	0	6	2	0	0	7	0
11	0	0	0	12	0	0	13	11	0	8	0
8	0	0	0	20	0	0	17	3	2	11	0
0	0	0	1	0	0	9	0	0	0	0	8
7	0	0	8	0	0	18	0	3	0	6	0
0	0	0	16	0	0	0	0	0	8	0	0
0	0	8	0	0	0	6	0	0	10	8	12
0	0	3	0	0	0	0	0	8	1	0	16
0	0	7	5	0	0	0	0	0	0	0	0
0	0	0	0	6	0	0	0	0	0	0	0
0	0	0	0	0	0	0	0	0	0	0	0
0	0	0	0	0	0	0	0	0	0	0	0

## Sheet: Fig 3D. Est Botrytis
RxL21 Estradiol inducible line pathogen assay for B.C.														ANOVA summary
		MOCK						Estradiol						Number of families	2
Col-0	EV	21#2	21#9	21ΔEAR#1	21ΔEAR#2	Est:Col-0	Est:EV	Est:21#2	Est:21#9	Est:21ΔEAR#1	Est:21ΔEAR#2			Number of comparisons per family	15
0.362	0.258	0.141	0.263	0.108	0.233	0.051	0.396	0.226	0.542	0.121	0.246			Alpha	0.05
0.041	0.146	0.282	0.292	0.066	0.204	0.247	0.34	0.057	0.473	0.249	0.17
0.275	0.533	0.581	0.221	0.139	0.17	0.212	0.239	0.448	0.738	0.342	0.416			Bonferroni's multiple comparisons test	Mean Diff.	95.00% CI of diff.	Significant?	Summary	Adjusted P Value
0.601	0.552	0.274	0.374	0.421	0.069	0.223	0.358	0.172	0.709	0.161	0.071
0.214	0.329	0.145	0.309	0.433	0.217	0.181	0.438	0.42	0.497	0.562	0.054			Mock
0.122	0.517	0.142	0.451	0.478	0.249	0.593	0.166	0.442	0.615	0.448	0.053			Col-0 vs. EV	-0.01017	-0.1212 to 0.1009	No	ns	>0.9999
0.151	0.373	0.255	0.212	0.466	0.297	0.229	0.229	0.193	0.687	0.274	0.374			Col-0 vs. Est:21#2	0.05443	-0.05663 to 0.1655	No	ns	>0.9999
0.255	0.307	0.372	0.263	0.163	0.154	0.311	0.084	0.281	0.614	0.365	0.381			Col-0 vs. Est:21#9	-0.01744	-0.1285 to 0.09362	No	ns	>0.9999
0.282	0.247	0.17	0.594	0.321	0.054	0.247	0.035	0.245	0.379	0.255	0.039			Col-0 vs. Est:21ΔEAR#1	-0.0109	-0.1220 to 0.1002	No	ns	>0.9999
0.101	0.233	0.31	0.396	0.201	0.041	0.31	0.043	0.424	0.327	0.117	0.037			Col-0 vs. Est:21ΔEAR#2	0.06563	-0.04543 to 0.1767	No	ns	>0.9999
0.526	0.262	0.212	0.167	0.372	0.034	0.17	0.502	0.424	0.468	0.059	0.253			EV vs. Est:21#2	0.0646	-0.04647 to 0.1757	No	ns	>0.9999
0.229	0.074	0.236	0.0463	0.264	0.069	0.06	0.264	0.364	0.557	0.129	0.07			EV vs. Est:21#9	-0.007277	-0.1183 to 0.1038	No	ns	>0.9999
0.069	0.209	0.342	0.044	0.265	0.398	0.348	0.408	0.515	0.704	0.459	0.303			EV vs. Est:21ΔEAR#1	-0.0007333	-0.1118 to 0.1103	No	ns	>0.9999
0.224	0.26	0.238	0.501	0.296	0.117	0.037	0.421	0.276	0.075	0.386	0.316			EV vs. Est:21ΔEAR#2	0.0758	-0.03527 to 0.1869	No	ns	0.6667
0.308	0.235	0.273	0.541	0.407	0.229	0.539	0.255	0.364	0.574	0.282	0.18			Est:21#2 vs. Est:21#9	-0.07188	-0.1829 to 0.03919	No	ns	0.8491
0.425	0.407	0.054	0.291	0.515	0.217	0.546	0.341	0.753	0.878	0.298	0.192			Est:21#2 vs. Est:21ΔEAR#1	-0.06533	-0.1764 to 0.04573	No	ns	>0.9999
0.079	0.223	0.113	0.52	0.325	0.327	0.233	0.119	0.741	0.56	0.24	0.297			Est:21#2 vs. Est:21ΔEAR#2	0.0112	-0.09987 to 0.1223	No	ns	>0.9999
0.21	0.305	0.302	0.504	0.306	0.317	0.37	0.231	0.184	0.515	0.187	0.115			Est:21#9 vs. Est:21ΔEAR#1	0.006543	-0.1045 to 0.1176	No	ns	>0.9999
0.335	0.302	0.155	0.395	0.141	0.289	0.614	0.331	0.828	0.391	0.175	0.154			Est:21#9 vs. Est:21ΔEAR#2	0.08308	-0.02799 to 0.1941	No	ns	0.4155
0.628	0.302	0.346	0.46	0.332	0.067	0.506	0.342	0.732	0.525	0.159	0.066			Est:21ΔEAR#1 vs. Est:21ΔEAR#2	0.07653	-0.03453 to 0.1876	No	ns	0.6366
0.195	0.096	0.078	0.073	0.33	0.211	0.382	0.311	0.482	0.744	0.188	0.118
0.349	0.342	0.111	0.189	0.316	0.401	0.128	0.438	0.126	1.017	0.282	0.122			Estradiol
0.116	0.14	0.142	0.049	0.332	0.427	0.5	0.352	0.396	0.663	0.24	0.371			Col-0 vs. EV	0.0208	-0.09027 to 0.1319	No	ns	>0.9999
0.454	0.225	0.445	0.282	0.041	0.332	0.417	0.239	0.365	0.728	0.034	0.32			Col-0 vs. Est:21#2	-0.0876	-0.1987 to 0.02347	No	ns	0.3047
0.297	0.282	0.075	0.374	0.356	0.229	0.255	0.251	0.399	0.534	0.132	0.289			Col-0 vs. Est:21#9	-0.2611	-0.3722 to -0.1500	Yes	****	<0.0001
0.286	0.538	0.046	0.464	0.36	0.402	0.379	0.236	0.262	0.486	0.044	0.087			Col-0 vs. Est:21ΔEAR#1	0.07963	-0.03143 to 0.1907	No	ns	0.5218
0.572	0.311	0.373	0.255	0.237	0.322	0.358	0.319	0.461	0.365	0.198	0.208			Col-0 vs. Est:21ΔEAR#2	0.0977	-0.01337 to 0.2088	No	ns	0.1458
0.513	0.308	0.508	0.311	0.403	0.449	0.214	0.228	0.486	0.334	0.048	0.21			EV vs. Est:21#2	-0.1084	-0.2195 to 0.002666	No	ns	0.0624
0.143	0.404	0.169	0.174	0.363	0.064	0.31	0.404	0.533	0.685	0.149	0.422			EV vs. Est:21#9	-0.2819	-0.3930 to -0.1708	Yes	****	<0.0001
0.385	0.332	0.224	0.255	0.317	0.189	0.268	0.294	0.267	0.687	0.266	0.373			EV vs. Est:21ΔEAR#1	0.05883	-0.05223 to 0.1699	No	ns	>0.9999
														EV vs. Est:21ΔEAR#2	0.0769	-0.03417 to 0.1880	No	ns	0.622
														Est:21#2 vs. Est:21#9	-0.1735	-0.2846 to -0.06243	Yes	****	<0.0001
														Est:21#2 vs. Est:21ΔEAR#1	0.1672	0.05617 to 0.2783	Yes	***	0.0002
														Est:21#2 vs. Est:21ΔEAR#2	0.1853	0.07423 to 0.2964	Yes	****	<0.0001
														Est:21#9 vs. Est:21ΔEAR#1	0.3407	0.2297 to 0.4518	Yes	****	<0.0001
														Est:21#9 vs. Est:21ΔEAR#2	0.3588	0.2477 to 0.4699	Yes	****	<0.0001
														Est:21ΔEAR#1 vs. Est:21ΔEAR#2	0.01807	-0.09300 to 0.1291	No	ns	>0.9999

## Sheet: Fig4_Noks1
Col-0	Col-0 GUS	tpl-tpr1-tpr4		Kruskal-Wallis test			Original FDR method of Benjamini and Hochberg	Mean rank diff.	q value	Individual P Value
9	0	1		P value	<0.0001		Col-0 vs. Col-0 GUS	6.9	0.4022	0.4022
4	7	16		Exact or approximate P value?	Approximate		Col-0 vs. tpl-tpr1-tpr4	-27.83	0.0011	0.0007
5	0	22		P value summary	****		Col-0 GUS vs. tpl-tpr1-tpr4	-34.73	<0.0001	<0.0001
5	5	25		Do the medians vary signif. (P < 0.05)?	Yes
12	2	20		Number of groups	3
26	17	24		Kruskal-Wallis statistic	19.93
13	2	32
16	6	33		Data summary
16	1	33		Number of treatments (columns)	3
13	3	9		Number of values (total)	135
28	0	45
21	1	24
19	0	24
18	0	6
21	1	13
0	1	38
4	1	1
4	0	36
8	2	30
9	2	46
0	7	39
14	0	49
2	0	26
0	31	9
14	7	30
1	31	23
14	18	13
0	26	21
12	11	17
1	28	18
15	32	1
11	15	19
19	28	18
14	10	1
17	15	24
24	27	28
15	16	21
33	27	33
12	24	7
28	17	26
15	15	25
3	18	9
32	19	12
7	0	14
13	18	12
12.6	10.9111	21.6222

## Sheet: Fig4_B. cinerea
Lesion area at 24h (cm^2)				Lesion area at 48h (cm^2)				Lesion area at 72h (cm^2)				Lesion area at 96h (cm^2)				48h
Col-0	Col-0 GUS	tpl-tpr1-tpr4		Col-0	Col-0 GUS	tpl-tpr1-tpr4		Col-0	Col-0 GUS	tpl-tpr1-tpr4		Col-0	Col-0 GUS	tpl-tpr1-tpr4		ANOVA summary			Tukey's multiple comparisons test	Mean Diff.	95.00% CI of diff.	Significant?	Summary	Adjusted P Value
0.104	0.081	0.081		0.362	0.333	0.437		0.723	0.523	1.153		1.883	1.519	1.725		F	11.22		Col-0 vs. Col-0 GUS	0.02488	-0.007081 to 0.05683	No	ns	0.1568
0.085	0.097	0.117		0.256	0.296	0.417		0.518	0.746	0.977		1.598	1.763	1.996		P value	<0.0001		Col-0 vs. tpl-tpr1-tpr4	-0.03787	-0.06983 to -0.005919	Yes	*	0.0162
0.086	0.11	0.094		0.264	0.303	0.314		0.538	0.827	0.733		1.419	0.962	1.296		P value summary	****		Col-0 GUS vs. tpl-tpr1-tpr4	-0.06275	-0.09471 to -0.03079	Yes	****	<0.0001
0.108	0.085	0.101		0.275	0.272	0.37		0.902	0.437	0.767		1.161	1.649	1.455		Significant diff. among means (P < 0.05)?	Yes
0.096	0.114	0.096		0.353	0.343	0.343		0.748	0.417	1.189		1.699	1.436	1.64		R squared	0.2454
0.119	0.085	0.089		0.318	0.307	0.373		0.683	0.755	1.091		1.307	0.891	1.371
0.108	0.097	0.121		0.312	0.352	0.32		1.09	0.866	1.281		1.235	0.865	1.658
0.081	0.098	0.109		0.322	0.234	0.409		0.905	0.97	1.087		1.058	1.424	1.275		72h (some lesions at leaf edge)
0.091	0.104	0.113		0.339	0.273	0.374		0.82	0.571	0.712		0.951	1.458	1.375		ANOVA summary			Tukey's multiple comparisons test	Mean Diff.	95.00% CI of diff.	Significant?	Summary	Adjusted P Value
0.094	0.091	0.1		0.291	0.311	0.29		0.614	0.882	0.82		1.821	0.657	1.294		F	11.46		Col-0 vs. Col-0 GUS	0.1099	0.0005695 to 0.2193	Yes	*	0.0485
0.099	0.076	0.117		0.288	0.256	0.448		0.82	0.951	0.922		1.32	0.661	1.8		P value	<0.0001		Col-0 vs. tpl-tpr1-tpr4	-0.1087	-0.2180 to 0.0006805	No	ns	0.0518
0.099	0.103	0.099		0.334	0.294	0.466		0.664	0.513	0.864		1.214	1.363	1.885		P value summary	****		Col-0 GUS vs. tpl-tpr1-tpr4	-0.2186	-0.3279 to -0.1092	Yes	****	<0.0001
0.091	0.079	0.092		0.262	0.293	0.322		0.674	0.577	0.84		0.902	1.201	1.396		Significant diff. among means (P < 0.05)?	Yes
0.09	0.088	0.085		0.234	0.269	0.281		0.65	0.733	0.657		1.28	1.155	1.609		R squared	0.2494
0.093	0.097	0.085		0.306	0.27	0.27		0.632	0.694	0.658		1.232	0.607	1.442
0.108	0.088	0.103		0.327	0.249	0.341		0.852	0.572	0.772		1.579	1.164	1.37
0.088	0.085	0.087		0.347	0.272	0.337		0.781	0.567	0.842		1.505	1.186	1.262
0.104	0.091	0.091		0.373	0.29	0.369		0.77	0.613	0.831		1.362	1.146	1.533
0.085		0.075		0.261	0.308	0.317		0.815	0.594	0.725		1.139	1.228	1.359
0.108		0.079		0.461	0.289	0.346		0.761	0.468	0.78		1.228	1.243	1.333
0.099		0.097		0.313	0.333	0.309		0.811	0.498	0.566		1.505	1.117	1.551
0.099		0.083		0.355	0.256	0.306		0.947	0.586	0.796		1.41	1.111	1.292
0.091		0.097		0.289	0.259	0.322		0.727	0.584	0.831		1.238	1.16	1.385
0.097		0.085		0.251	0.234	0.321		0.726	0.589	0.885		1.168	1.134	1.256
0.0967917	0.0927222	0.0956667		0.312208	0.287333	0.350083		0.757125	0.647208	0.865792		1.34225	1.17083	1.48158

## Sheet: Fig 5C. qPCR
Biological group means separately grown seedling of same line
	Ref. Tub. Ct	Bio.Groups	Target Name	Mean Ct value of triplicates	ΔCt	Average of control	ΔΔCt(ΔCt-Average of control)	2^-ΔΔCt	Average of 2^-ΔΔCt					Col-0 A	Col-0 B	Col-0 C	Est-21-L2 A	Est-21-L2 B	Est-21-L2 C	Est-21-L9 A	Est-21-L9 B	Est-21-L9 C	Est-21∆EAR-L1 A	Est-21∆EAR-L1 B	Est-21∆EAR-L1 C	Est-21∆EAR-L2 A	Est-21∆EAR-L2 B	Est-21∆EAR-L2 C
CML47	18.9764	Col-0 A	CML47	22.4108	3.43441		-0.274928	1.20993					CML41	1.26417	0.987449	0.801086	0.571	0.591225	0.472386	0.250663	0.384944	1.04257	1.39992	1.2611	1.00914	1.18316	1.67482	1.25505
AT3G47480	19.9204	Col-0 B	CML47	23.3541	3.43374		-0.275598	1.2105					RLP6	1.08337	1.00037	0.922708	0.359515	0.440564	0.36858	0.375682	0.279228	0.829228	0.98349	1.22926	0.735597	1.0435	1.04888	0.815155
	19.5189	Col-0 C	CML47	23.7788	4.25986	3.70934	0.550526	0.682771	1.0344				WRKY63	0.721666	1.55659	0.890201	0.301034	0.284239	0.19718	0.244458	0.594965	0.65909	1.16095	1.00357	0.66155	0.296717	0.688731	0.543888
	21.5295	Est-21-L2 A	CML47	25.8938	4.3643		0.654967	0.63509					RLP23	1.49888	0.692103	0.963966	0.484788	0.183446	0.289211	0.163693	0.235865	0.648871	4.82505	3.66024	5.01938	3.76214	4.45488	4.58285
	18.6811	Est-21-L2 B	CML47	24.6967	6.0156		2.30627	0.202183					Nac019	0.715345	0.943272	1.482	1.42543	0.717163	0.595729	0.917652	0.489305	0.933488	2.21774	2.22878	3.39404	3.14999	3.33986	3.14112
	18.3639	Est-21-L2 C	CML47	24.1043	5.7404		2.03106	0.244675	0.360649				RLP20	1.39479	0.744018	0.963621	0.282315	0.255374	0.236965	0.237331	0.630764	0.993608	1.30648	1.23689	2.2225	0.768943	0.876331	1.76696
	19.4826	Est-21-L9 A	CML47	25.5437	6.0612		2.35186	0.195893					DUF1262	0.968554	1.19913	0.861011	0.145884	0.185642	0.0917075	0.0367604	0.0412327	0.353695	3.81891	1.86017	1.57013	1.43683	4.31636	1.93976
	21.081	Est-21-L9 B	CML47	26.2057	5.12473		1.41539	0.374908					CML47	1.20993	1.2105	0.682771	0.63509	0.202183	0.244675	0.195893	0.374908	0.329919	4.19415	3.78264	3.84635	4.10821	4.18875	4.34242
	23.9278	Est-21-L9 C	CML47	29.2369	5.30915		1.59982	0.329919	0.30024
	23.3196	Est-21∆EAR-L1 A	CML47	24.9606	1.64096		-2.06838	4.19415
	19.7708	Est-21∆EAR-L1 B	CML47	21.5608	1.78994		-1.91939	3.78264
	21.4006	Est-21∆EAR-L1 C	CML47	23.1665	1.76585		-1.94349	3.84635	3.94104
	20.0944	Est-21∆EAR-L2 A	CML47	21.7652	1.67083		-2.03851	4.10821
	20.2301	Est-21∆EAR-L2 B	CML47	21.8729	1.64282		-2.06652	4.18875
	20.7657	Est-21∆EAR-L2 C	CML47	22.3566	1.59084		-2.1185	4.34242	4.21313
DUF1262	18.9764	Col-0 A	DUF1262	26.3179	7.34146		0.0460956	0.968554
AT1G13470	19.9204	Col-0 B	DUF1262	26.9537	7.03337		-0.261992	1.19913
	19.5189	Col-0 C	DUF1262	27.0302	7.51126	7.29537	0.215896	0.861011	1.00957
	21.5295	Est-21-L2 A	DUF1262	31.6019	10.0725		2.77711	0.145884
	18.6811	Est-21-L2 B	DUF1262	28.4059	9.72477		2.42941	0.185642
	18.3639	Est-21-L2 C	DUF1262	29.1061	10.7422		3.44682	0.0917075	0.141078
	19.4826	Est-21-L9 A	DUF1262	31.5436	12.0611		4.7657	0.0367604
	21.081	Est-21-L9 B	DUF1262	32.9764	11.8954		4.60007	0.0412327
	23.9278	Est-21-L9 C	DUF1262	32.7226	8.79479		1.49942	0.353695	0.143896
	23.3196	Est-21∆EAR-L1 A	DUF1262	28.6818	5.3622		-1.93316	3.81891
	19.7708	Est-21∆EAR-L1 B	DUF1262	26.1708	6.39993		-0.895433	1.86017
	21.4006	Est-21∆EAR-L1 C	DUF1262	28.0451	6.64448		-0.650888	1.57013	2.4164
	20.0944	Est-21∆EAR-L2 A	DUF1262	26.8669	6.77248		-0.522886	1.43683
	20.2301	Est-21∆EAR-L2 B	DUF1262	25.4157	5.18555		-2.10982	4.31636
	20.7657	Est-21∆EAR-L2 C	DUF1262	27.1052	6.33948		-0.955882	1.93976	2.56432
RLP23	18.9764	Col-0 A	RLP23	27.3273	8.35094		-0.583887	1.49888
AT2G32680	19.9204	Col-0 B	RLP23	29.3861	9.46577		0.530941	0.692103
	19.5189	Col-0 C	RLP23	28.5067	8.98777	8.93483	0.0529465	0.963966	1.05165
	21.5295	Est-21-L2 A	RLP23	31.5089	9.9794		1.04457	0.484788
	18.6811	Est-21-L2 B	RLP23	30.0625	11.3814		2.44657	0.183446
	18.3639	Est-21-L2 C	RLP23	29.0885	10.7246		1.7898	0.289211	0.319148
	19.4826	Est-21-L9 A	RLP23	31.0283	11.5458		2.61093	0.163693
	21.081	Est-21-L9 B	RLP23	32.0998	11.0188		2.08397	0.235865
	23.9278	Est-21-L9 C	RLP23	33.4866	9.55882		0.623996	0.648871	0.349477
	23.3196	Est-21∆EAR-L1 A	RLP23	29.9839	6.66428		-2.27054	4.82505
	19.7708	Est-21∆EAR-L1 B	RLP23	26.8337	7.06289		-1.87194	3.66024
	21.4006	Est-21∆EAR-L1 C	RLP23	28.0079	6.60732		-2.32751	5.01938	4.50156
	20.0944	Est-21∆EAR-L2 A	RLP23	27.1177	7.02327		-1.91155	3.76214
	20.2301	Est-21∆EAR-L2 B	RLP23	27.0096	6.77944		-2.15539	4.45488
	20.7657	Est-21∆EAR-L2 C	RLP23	27.5043	6.73858		-2.19624	4.58285	4.26662
Nac019	18.9764	Col-0 A	Nac019	22.3499	3.37346		0.483289	0.715345
AT1G52890	19.9204	Col-0 B	Nac019	22.8948	2.97443		0.0842538	0.943272
	19.5189	Col-0 C	Nac019	21.8415	2.32263	2.89017	-0.567543	1.482	1.04687
	21.5295	Est-21-L2 A	Nac019	23.9082	2.37877		-0.5114	1.42543
	18.6811	Est-21-L2 B	Nac019	22.0509	3.3698		0.479626	0.717163
	18.3639	Est-21-L2 C	Nac019	22.0013	3.63744		0.747271	0.595729	0.912775
	19.4826	Est-21-L9 A	Nac019	22.4967	3.01415		0.123981	0.917652
	21.081	Est-21-L9 B	Nac019	25.0024	3.92137		1.03119	0.489305
	23.9278	Est-21-L9 C	Nac019	26.9173	2.98947		0.0992967	0.933488	0.780148
	23.3196	Est-21∆EAR-L1 A	Nac019	25.0607	1.74108		-1.14909	2.21774
	19.7708	Est-21∆EAR-L1 B	Nac019	21.5048	1.73392		-1.15625	2.22878
	21.4006	Est-21∆EAR-L1 C	Nac019	22.5278	1.12717		-1.763	3.39404	2.61352
	20.0944	Est-21∆EAR-L2 A	Nac019	21.3292	1.23483		-1.65535	3.14999
	20.2301	Est-21∆EAR-L2 B	Nac019	21.3805	1.15038		-1.73979	3.33986
	20.7657	Est-21∆EAR-L2 C	Nac019	22.0046	1.23889		-1.65128	3.14112	3.21032
WRKY 63	18.9764	Col-0 A	WRKY 63	24.0084	5.03197		0.470596	0.721666
AT1G66600	19.9204	Col-0 B	WRKY 63	23.8433	3.92298		-0.638393	1.55659
	19.5189	Col-0 C	WRKY 63	24.2481	4.72917	4.56137	0.167797	0.890201	1.05615
	21.5295	Est-21-L2 A	WRKY 63	27.8228	6.29337		1.732	0.301034
	18.6811	Est-21-L2 B	WRKY 63	25.0573	6.37619		1.81482	0.284239
	18.3639	Est-21-L2 C	WRKY 63	25.2677	6.90378		2.34242	0.19718	0.260818
	19.4826	Est-21-L9 A	WRKY 63	26.0763	6.59371		2.03234	0.244458
	21.081	Est-21-L9 B	WRKY 63	26.3915	5.31049		0.749124	0.594965
	23.9278	Est-21-L9 C	WRKY 63	29.0906	5.16282		0.601453	0.65909	0.499504
	23.3196	Est-21∆EAR-L1 A	WRKY 63	27.6657	4.34606		-0.215306	1.16095
	19.7708	Est-21∆EAR-L1 B	WRKY 63	24.3271	4.55623		-0.00514127	1.00357
	21.4006	Est-21∆EAR-L1 C	WRKY 63	26.5581	5.15745		0.596079	0.66155	0.942023
	20.0944	Est-21∆EAR-L2 A	WRKY 63	26.4086	6.31421		1.75284	0.296717
	20.2301	Est-21∆EAR-L2 B	WRKY 63	25.3295	5.09936		0.537987	0.688731
	20.7657	Est-21∆EAR-L2 C	WRKY 63	26.2057	5.43999		0.878618	0.543888	0.509779
CML41	18.9764	Col-0 A	CML41	25.2065	6.23011		-0.338193	1.26417
AT3G50770	19.9204	Col-0 B	CML41	26.5069	6.58652		0.0182221	0.987449
	19.5189	Col-0 C	CML41	26.4072	6.88827	6.5683	0.319971	0.801086	1.01757
	21.5295	Est-21-L2 A	CML41	28.9062	7.37674		0.808437	0.571
	18.6811	Est-21-L2 B	CML41	26.0076	7.32652		0.75822	0.591225
	18.3639	Est-21-L2 C	CML41	26.0142	7.65026		1.08196	0.472386	0.544871
	19.4826	Est-21-L9 A	CML41	28.047	8.56448		1.99618	0.250663
	21.081	Est-21-L9 B	CML41	29.0266	7.94558		1.37728	0.384944
	23.9278	Est-21-L9 C	CML41	30.436	6.50816		-0.0601394	1.04257	0.559391
	23.3196	Est-21∆EAR-L1 A	CML41	29.4026	6.08296		-0.485342	1.39992
	19.7708	Est-21∆EAR-L1 B	CML41	26.0045	6.23362		-0.334681	1.2611
	21.4006	Est-21∆EAR-L1 C	CML41	27.9558	6.55518		-0.0131232	1.00914	1.22338
	20.0944	Est-21∆EAR-L2 A	CML41	26.4201	6.32566		-0.242647	1.18316
	20.2301	Est-21∆EAR-L2 B	CML41	26.0544	5.8243		-0.744002	1.67482
	20.7657	Est-21∆EAR-L2 C	CML41	27.0063	6.24055		-0.327748	1.25505	1.37101
RLP6	18.9764	Col-0 A	RLP6	27.0582	8.0818		-0.115524	1.08337
AT1G45616	19.9204	Col-0 B	RLP6	28.1172	8.19679		-0.000529404	1.00037
	19.5189	Col-0 C	RLP6	27.8323	8.31338	8.19732	0.116054	0.922708	1.00215
	21.5295	Est-21-L2 A	RLP6	31.2027	9.6732		1.47588	0.359515
	18.6811	Est-21-L2 B	RLP6	28.061	9.3799		1.18258	0.440564
	18.3639	Est-21-L2 C	RLP6	28.0012	9.63727		1.43995	0.36858	0.389553
	19.4826	Est-21-L9 A	RLP6	29.0923	9.60974		1.41241	0.375682
	21.081	Est-21-L9 B	RLP6	31.1188	10.0378		1.84049	0.279228
	23.9278	Est-21-L9 C	RLP6	32.3953	8.46748		0.270159	0.829228	0.494713
	23.3196	Est-21∆EAR-L1 A	RLP6	31.541	8.22134		0.0240182	0.98349
	19.7708	Est-21∆EAR-L1 B	RLP6	27.6704	7.89953		-0.297793	1.22926
	21.4006	Est-21∆EAR-L1 C	RLP6	30.041	8.64034		0.443013	0.735597	0.982783
	20.0944	Est-21∆EAR-L2 A	RLP6	28.2303	8.1359		-0.0614246	1.0435
	20.2301	Est-21∆EAR-L2 B	RLP6	28.3586	8.12848		-0.0688468	1.04888
	20.7657	Est-21∆EAR-L2 C	RLP6	29.2579	8.49218		0.294854	0.815155	0.969176
RLP20	18.9764	Col-0 A	RLP20	25.5562	6.57985		-0.480052	1.39479
AT2G25440	19.9204	Col-0 B	RLP20	27.4069	7.48649		0.426591	0.744018
	19.5189	Col-0 C	RLP20	26.6323	7.11336	7.0599	0.0534617	0.963621	1.03414
	21.5295	Est-21-L2 A	RLP20	30.414	8.88452		1.82462	0.282315
	18.6811	Est-21-L2 B	RLP20	27.7103	9.02922		1.96932	0.255374
	18.3639	Est-21-L2 C	RLP20	27.501	9.13716		2.07725	0.236965	0.258218
	19.4826	Est-21-L9 A	RLP20	28.6175	9.13493		2.07503	0.237331
	21.081	Est-21-L9 B	RLP20	28.8057	7.72473		0.664828	0.630764
	23.9278	Est-21-L9 C	RLP20	30.9969	7.06915		0.00925105	0.993608	0.620568
	23.3196	Est-21∆EAR-L1 A	RLP20	29.9938	6.67422		-0.385686	1.30648
	19.7708	Est-21∆EAR-L1 B	RLP20	26.524	6.75318		-0.306719	1.23689
	21.4006	Est-21∆EAR-L1 C	RLP20	27.3083	5.90772		-1.15218	2.2225	1.58862
	20.0944	Est-21∆EAR-L2 A	RLP20	27.5334	7.43895		0.379052	0.768943
	20.2301	Est-21∆EAR-L2 B	RLP20	27.4805	7.25035		0.190452	0.876331
	20.7657	Est-21∆EAR-L2 C	RLP20	27.0044	6.23863		-0.821268	1.76696	1.13741

[truncated: 7 more sheets: Fig 5C. Data analysis qPCR , Fig 6B. ChIP qPCR, Fig S2, Fig S4, Fig S5A, Fig S7A, Fig S11  ]
