# Supplementary material for: Downy Mildew effector HaRxL21 interacts with the transcriptional repressor TOPLESS to promote pathogen susceptibility
Source: PLoS Pathog. 2020 Aug 12;16(8):e1008835. doi: 10.1371/journal.ppat.1008835 (PMC7446885; doi:10.1371/journal.ppat.1008835)
Supplement: S2 Table — (a) Line and treatment information for each sample. (b) Normalised read counts per gene after combining sequencing replicates, removing lowly expressed genes across all samples and normalisation using the limma-voom pipeline. (XLSX) [file ppat.1008835.s014.xlsx]

## Sheet: A) Sample Info
S2 Table. A) Line and treatment information for each sample.
Name	Description
RxL21.mock_brep1	HA::HaRxL21a -biorep1, mock treated.
RxL21.mock_brep2	HA::HaRxL21a -biorep2, mock treated.
RxL21.mock_brep3	HA::HaRxL21a -biorep3, mock treated.
RxL21.mock_brep4	HA::HaRxL21b -biorep1, mock treated.
RxL21.mock_brep5	HA::HaRxL21b -biorep2, mock treated.
RxL21.mock_brep6	HA::HaRxL21b -biorep3, mock treated.
RxL21.flg22_brep1	HA::HaRxL21a -biorep1, flg22 treated.
RxL21.flg22_brep2	HA::HaRxL21a -biorep2, flg22 treated.
RxL21.flg22_brep3	HA::HaRxL21a -biorep3, flg22 treated.
RxL21.flg22_brep4	HA::HaRxL21b -biorep1, flg22 treated.
RxL21.flg22_brep5	HA::HaRxL21b -biorep2, flg22 treated.
RxL21.flg22_brep6	HA::HaRxL21b -biorep3, flg22 treated.
RxL21delEAR.mock_brep1	HA::HaRxL21ΔEARa - biorep1, mock treated
RxL21delEAR.mock_brep2	HA::HaRxL21ΔEARa - biorep2, mock treated
RxL21delEAR.mock_brep3	HA::HaRxL21ΔEARa - biorep3, mock treated
RxL21delEAR.mock_brep4	HA::HaRxL21ΔEARb - biorep1, mock treated
RxL21delEAR.mock_brep5	HA::HaRxL21ΔEARb - biorep2, mock treated
RxL21delEAR.mock_brep6	HA::HaRxL21ΔEARb - biorep3, mock treated
RxL21delEAR.flg22_brep1	HA::HaRxL21ΔEARa - biorep1, flg22 treated
RxL21delEAR.flg22_brep2	HA::HaRxL21ΔEARa - biorep2, flg22 treated
RxL21delEAR.flg22_brep3	HA::HaRxL21ΔEARa - biorep3, flg22 treated
RxL21delEAR.flg22_brep4	HA::HaRxL21ΔEARb - biorep1, flg22 treated
RxL21delEAR.flg22_brep5	HA::HaRxL21ΔEARb - biorep2, flg22 treated
RxL21delEAR.flg22_brep6	HA::HaRxL21ΔEARb - biorep3, flg22 treated

## Sheet: (B) Normalised_counts
S2 Table. B) Normalised read counts per gene after processing; combining sequencing replicates, removing lowly expressed genes across all samples and normalisation using the limma-voom pipeline.
GeneID	RxL21.mock_brep1	RxL21.mock_brep2	RxL21.mock_brep3	RxL21.mock_brep4	RxL21.mock_brep5	RxL21.mock_brep6	RxL21.flg22_brep1	RxL21.flg22_brep2	RxL21.flg22_brep3	RxL21.flg22_brep4	RxL21.flg22_brep5	RxL21.flg22_brep6	RxL21delEAR.mock_brep1	RxL21delEAR.mock_brep2	RxL21delEAR.mock_brep3	RxL21delEAR.mock_brep4	RxL21delEAR.mock_brep5	RxL21delEAR.mock_brep6	RxL21delEAR.flg22_brep1	RxL21delEAR.flg22_brep2	RxL21delEAR.flg22_brep3	RxL21delEAR.flg22_brep4	RxL21delEAR.flg22_brep6
AT1G01010	3.0781	3.29588	3.34208	3.26618	3.03387	3.17572	3.88447	4.02692	4.13818	3.97816	4.07596	3.92672	3.35115	3.36887	3.30452	3.04153	3.16469	3.4312	4.42879	4.23685	4.40911	3.77277	4.00872
AT1G01020	3.74079	3.47283	3.43709	3.37836	3.28909	3.02419	3.32865	3.11637	3.10019	3.3908	3.39781	3.54097	3.50255	3.54562	3.41218	3.76976	3.49488	3.58352	3.50827	3.12673	3.24459	3.51591	3.23553
AT1G01030	2.30922	2.68003	2.80524	2.47365	2.26402	2.41141	2.74782	3.05308	3.26814	2.92127	2.7842	2.56068	2.22503	2.02969	2.54844	2.58775	2.23338	2.29018	2.65347	2.98792	2.82953	2.43594	2.63669
AT1G01040	5.51102	5.31986	5.42824	5.22576	5.30425	5.41827	5.11767	5.0027	5.11642	5.27979	5.04997	5.31645	5.22039	5.3433	5.43571	5.49887	5.50364	5.47008	5.2014	5.01951	5.14205	4.74164	5.26595
AT1G01050	5.68461	5.92693	5.96843	5.95762	5.89844	5.95939	5.62711	5.61159	5.81862	5.6238	5.64525	5.67158	5.87186	5.78716	5.91731	5.87588	5.8794	5.86006	5.60337	5.65697	5.58222	5.67414	5.54998
AT1G01060	5.65767	5.6156	5.74895	5.45559	5.1382	5.32369	5.60835	5.53249	5.54771	5.30262	5.24768	5.44239	5.64818	5.90337	6.08023	5.64122	5.49959	5.60297	5.61857	5.22289	5.26777	4.87928	4.95983
AT1G01070	2.87943	2.53567	2.65208	2.57819	2.47082	2.4391	1.92767	1.71408	1.66141	2.63593	2.05238	2.1939	2.17951	2.55812	2.16032	2.75913	2.43745	1.90309	1.9747	0.966155	1.64691	1.67174	1.33441
AT1G01080	5.75022	5.81819	5.76129	5.89338	5.93978	5.84064	5.52798	5.20817	5.40481	5.46176	5.49419	5.41461	5.75584	5.70267	5.71806	5.94009	5.90828	5.89402	5.31044	5.43672	5.29051	5.74197	5.64651
AT1G01090	7.3949	7.49156	7.33964	7.37733	7.39221	7.44201	7.009	7.26035	7.12187	7.23533	7.19313	7.1327	7.51816	7.43755	7.64567	7.37863	7.5019	7.34649	6.97445	7.10749	7.07675	7.24343	7.22294
AT1G01100	8.02203	8.13723	8.15773	8.2935	8.37967	7.65049	7.73047	8.42399	7.79123	8.02173	8.37519	7.88679	8.84479	8.60612	8.38958	7.87933	8.09045	7.94145	8.04399	8.06626	7.97251	8.31958	7.8272
AT1G01110	1.99726	1.72316	1.79719	2.15031	1.56592	2.10901	1.92686	1.89272	1.93992	1.97422	1.7407	2.20639	1.80662	1.82361	1.61855	1.87922	2.06715	1.58907	1.70831	1.52871	1.70226	1.86773	1.70678
AT1G01120	6.19923	6.09021	5.85646	5.96716	6.00911	6.15801	7.0442	7.52712	7.29577	7.12795	7.50845	7.1502	6.568	6.51863	6.30475	5.85856	6.01859	6.35473	7.12731	7.56121	7.13729	7.14274	7.18071
AT1G01130	1.4826	1.24991	1.22273	1.30244	1.20446	0.536442	1.06858	1.06935	1.06522	0.825297	0.753303	0.742609	1.53114	1.40311	1.44213	1.02487	1.53245	1.13924	1.28938	1.06625	0.604345	1.2644	1.26433
AT1G01140	5.38298	5.31638	5.46797	5.50501	5.31464	5.49462	5.47164	5.37402	5.60757	5.2659	5.47525	5.63153	5.28991	5.16769	5.46113	5.59607	5.23215	5.57203	5.1411	5.5082	5.23044	5.47823	5.67981
AT1G01160	4.76027	4.76006	4.8327	4.81456	4.83827	4.57176	4.69841	5.01041	4.93814	4.912	4.97764	4.90732	5.06348	4.93381	5.08224	4.91399	5.00111	4.93627	4.82904	5.04822	4.98036	4.98377	4.78063
AT1G01170	4.98529	5.15529	4.90565	5.27866	5.37245	4.92393	4.74213	4.769	4.55457	4.55006	4.95416	4.42887	5.03939	4.58732	4.52361	4.82353	4.99318	4.76623	4.31011	4.63847	4.11821	5.09894	4.62073
AT1G01180	3.56904	3.53032	3.46496	3.78117	3.78563	3.59911	4.07704	4.53935	4.3654	4.23028	4.33679	4.05481	3.51336	3.40422	3.06415	2.79808	3.29266	3.1424	3.57274	4.01783	3.61734	4.45212	4.16023
AT1G01190	2.29237	1.5206	2.41231	2.07047	1.68414	2.04239	1.90133	1.82807	1.92986	2.1094	1.66137	2.26992	2.25548	2.15988	1.95726	1.51855	2.28164	1.4114	2.18235	0.956378	2.22509	0.99425	1.82155
AT1G01200	0.861709	0.392452	1.03396	0.892653	0.531235	0.582583	-0.281206	0.293793	0.306958	0.215702	0.240058	0.039942	0.906163	1.23591	0.740354	0.187109	0.987869	0.680133	-0.0594525	-0.0369347	-0.448049	0.540791	0.621656
AT1G01210	3.30519	3.64481	3.46494	3.3703	3.60802	2.94813	2.54598	3.0194	2.65817	3.09689	3.14807	2.39674	4.12472	4.08946	3.64491	3.58691	3.50391	3.45606	2.96899	3.3848	2.96779	3.22111	3.0694
AT1G01220	4.86535	4.74916	4.98196	5.01062	4.83535	4.96685	4.77289	4.54299	4.74713	4.88086	4.81803	4.76939	4.72835	4.83514	4.84374	4.91166	4.92045	4.91782	4.782	4.64392	4.78819	4.55406	4.7435
AT1G01225	1.68882	1.77823	2.14886	1.9715	1.69783	2.01949	1.89257	1.90967	1.47085	1.6456	1.5185	1.91669	1.39817	1.36664	1.56241	1.57923	1.73834	1.17237	1.62007	1.73863	1.70902	1.71394	1.1796
AT1G01230	4.36241	4.48346	4.51812	4.72454	4.6173	4.54867	5.12417	4.99986	5.1985	5.0412	5.04518	5.00235	4.55453	4.47956	4.25926	4.41862	4.29873	4.44572	5.02507	5.18654	4.85073	5.28636	5.01987
AT1G01240	2.61621	2.75643	2.79717	2.66938	2.86687	3.00177	2.77559	2.22983	2.45423	2.90796	2.5841	2.87376	2.11821	1.83174	1.94574	2.8147	2.76911	2.75292	2.27161	2.16094	2.45625	2.86906	2.50161
AT1G01250	0.292972	-0.0119613	0.341034	0.253489	0.550749	0.518018	-0.727314	-0.785367	-0.868905	-0.919667	-0.915071	-1.09597	0.22185	0.0133215	-0.212356	-0.403204	0.120988	-0.558433	-1.52824	-0.857142	-2.36241	-0.719117	-0.438424
AT1G01260	3.9615	3.71899	3.95845	3.73728	3.65422	3.76324	4.63793	4.45076	4.60029	4.51502	4.29998	4.39159	3.72783	3.72102	3.63855	3.86258	3.83388	3.87055	4.71083	4.7783	4.68689	4.18899	4.87547
AT1G01290	3.4612	3.7226	3.57863	3.56798	3.75989	3.45814	3.53403	2.89961	3.00208	3.23986	3.21283	3.20906	3.55594	3.44217	3.61813	3.52792	3.45734	3.75384	3.27885	3.30258	3.40255	3.33436	3.42801
AT1G01300	6.93044	6.78406	6.86439	6.98942	7.08749	6.86324	6.21999	6.33194	6.19372	6.36055	6.49198	6.27025	7.13919	7.06268	7.30005	6.80722	6.93907	6.85986	6.0376	5.98253	6.19276	6.47123	6.45348
AT1G01320	8.78985	8.6483	8.72174	8.40571	8.46291	8.73052	7.35458	6.7045	6.83807	7.67661	7.14584	7.55555	8.54575	8.56355	8.86306	8.89945	8.81424	8.80727	7.37595	7.09246	7.11754	7.05186	7.42608
AT1G01340	3.59937	3.58931	3.3342	3.36993	3.42945	3.74352	5.99387	6.08955	6.08862	5.76721	5.80161	5.76528	3.23399	3.25977	3.26491	2.89945	3.37937	3.23185	5.64549	5.87444	5.61838	5.54347	5.78158
AT1G01350	4.45537	4.34627	4.55754	4.47263	4.33842	4.43419	4.88979	4.73594	4.95469	4.76575	4.65189	5.02991	4.22812	4.38444	4.46517	4.65163	4.46711	4.61425	4.80237	4.84101	4.80658	4.76113	5.08435
AT1G01360	2.3469	2.38769	2.90006	2.4778	2.3935	2.72509	2.61255	2.42381	2.16858	2.55826	2.2657	2.5011	2.64259	2.30717	2.58377	2.55788	2.26803	2.4126	2.33079	2.46992	2.5437	2.71105	2.20207
AT1G01370	2.09901	2.09136	2.09369	2.0426	2.27423	2.0163	2.0668	2.23484	2.13529	1.75901	2.39778	2.00875	2.32423	2.23108	2.03954	2.16505	2.12049	1.6358	1.9648	1.94827	1.91742	2.24957	1.92738
AT1G01380	0.750858	0.518521	0.0191771	0.474326	0.515423	-0.491262	-0.0494303	-0.798703	-0.87334	-0.645785	-0.441436	-0.997745	0.297525	0.512156	0.347566	-0.192679	-0.243216	-0.406885	-0.6267	0.112845	-0.419392	-0.934555	0.124149
AT1G01390	0.979615	0.991503	0.815097	0.761808	0.845113	1.14927	0.966416	0.424405	0.605214	0.686706	0.965943	1.02378	0.474412	0.511431	0.545025	0.55564	0.736673	0.433376	-0.580745	-0.155868	-0.312771	0.640667	0.636188
AT1G01420	3.66638	3.45789	3.74669	3.77023	3.81329	3.69705	2.66146	2.95444	2.96814	2.81143	3.0265	2.83307	4.0044	3.96794	4.1312	3.63896	3.6011	3.80438	2.39479	2.99328	2.61195	2.87973	2.8895
AT1G01430	6.58129	6.46874	6.46134	6.67033	6.56687	6.814	5.10385	5.02328	5.15734	5.47671	5.33303	5.53816	6.45551	6.3711	6.47767	6.35871	6.37125	6.47421	4.8517	5.11417	4.94771	5.49856	5.2325
AT1G01440	4.05806	4.15674	4.139	4.32306	4.25737	4.4516	4.6893	4.58306	4.55205	4.44435	4.45856	4.41715	4.09856	4.02368	4.18978	4.39274	4.11576	4.18305	4.25815	4.28377	4.19239	4.46258	4.242
AT1G01448	3.25668	2.99475	3.11255	3.28473	3.23345	3.4166	3.30811	2.66112	2.8899	3.24003	3.16092	3.37192	3.07428	3.09594	3.22843	3.45679	3.37745	3.34636	2.89515	2.80637	2.88267	3.02485	2.69429
AT1G01453	0.590991	0.645274	1.24198	1.43216	0.528197	0.959835	-0.273048	-0.356843	-0.347039	-0.957123	-0.95049	-1.38484	0.807176	1.02285	0.346084	-1.24158	0.309412	0.739575	-0.0283999	0.176631	0.283463	-1.04585	-0.627526
AT1G01470	5.24358	5.44166	5.40201	5.42629	5.47994	5.24941	5.60782	5.63081	5.58687	5.52626	5.8016	5.38218	5.33938	5.06704	5.054	4.9938	5.27762	5.50086	5.46048	5.84504	5.56898	5.90293	5.66976
AT1G01480	0.265122	0.221843	-0.458749	0.877755	0.810754	0.166153	3.94233	3.93327	3.69349	3.34999	3.43925	2.96687	-0.0401153	-0.314564	-0.606476	-0.12732	0.0985243	0.282875	4.38722	4.89496	4.57423	4.98741	4.51432
AT1G01490	6.01198	6.16752	6.12873	6.13638	6.2222	6.25842	7.04945	7.34284	7.35203	6.81094	6.95872	6.87643	6.14207	6.1155	6.23471	6.36018	6.2407	6.54461	6.66542	7.12973	6.90429	6.98702	7.18605
AT1G01500	4.37602	4.45132	4.20425	4.3116	4.47452	4.38104	4.51917	4.82608	4.76923	4.47225	4.76631	4.30241	4.69594	4.49003	4.58367	4.41856	4.34189	4.53074	4.37884	4.90555	4.50665	4.94109	4.79064
AT1G01510	5.4467	5.42958	5.47942	5.45411	5.53682	5.49202	5.06546	5.42051	5.33954	5.30908	5.34707	5.35944	5.52171	5.45569	5.50579	5.44874	5.49231	5.42617	5.20394	5.00865	5.24918	5.21746	5.18438
AT1G01540	5.85784	5.83979	5.82814	5.90203	5.85016	5.83169	5.19051	5.23947	5.14821	5.44649	5.43654	5.37501	5.86911	5.79223	5.75951	5.73527	5.89582	5.86988	5.27074	5.21028	5.03412	5.49995	5.20783
AT1G01550	7.15282	7.2386	7.15796	7.25347	7.26799	7.35375	7.97253	8.19952	8.1093	7.91508	8.07864	7.95714	7.23432	7.14236	7.16178	7.13938	7.19547	7.25215	7.97992	8.23679	8.09683	8.16143	8.12718
AT1G01560	0.222682	1.17789	0.286006	0.138032	0.295336	0.503021	4.14183	4.22939	4.04684	3.50733	3.25946	3.21805	-0.380048	-0.146776	-0.160831	0.372301	0.204589	-0.166464	4.46582	4.49254	4.06655	4.40291	4.20379
AT1G01570	0.946697	0.897028	1.10127	0.360055	1.08822	1.27182	0.457669	1.23438	1.0822	0.951654	0.817611	0.769761	0.926455	0.906174	0.863888	0.503807	0.875696	0.786533	1.10426	0.671365	0.500312	0.267773	0.309146
AT1G01580	2.73969	2.74236	1.91216	2.97675	3.52428	4.10112	1.46035	0.86104	0.529156	2.80147	0.334189	1.35409	3.9543	4.17786	3.22908	3.43992	2.9534	2.18164	2.9765	1.89218	1.94032	2.33133	3.35424
AT1G01600	4.50398	4.24123	4.0515	4.33357	4.08156	4.60079	4.17214	4.57405	4.47444	4.05692	4.14602	3.67531	4.39441	4.2268	4.05261	4.12296	3.97767	4.32785	3.69715	4.27929	3.79481	3.92537	4.4197
AT1G01610	6.37437	6.37354	6.24822	6.35527	6.39861	6.23775	5.87056	6.22447	6.06033	6.15447	6.37191	6.20671	6.46324	6.41592	6.60757	6.17502	6.24815	6.34879	5.77386	6.18729	5.65238	6.28666	6.04716
AT1G01620	8.21702	8.12959	8.03845	8.28122	8.30645	8.29613	7.53751	7.88722	7.56722	7.93512	7.88658	7.80356	8.17897	7.94855	7.8206	7.7447	8.01747	7.54834	7.47554	7.33112	7.4787	7.85437	7.38928
AT1G01630	6.15455	6.12836	6.02428	6.20321	6.27737	6.12784	5.67338	5.7499	5.87145	5.67095	5.71933	5.78383	6.23285	6.18447	6.18569	5.92735	6.04313	6.21672	5.60943	5.86319	5.79616	5.80307	5.89087
AT1G01640	3.04433	2.69212	2.86597	2.47631	2.66265	2.6096	2.94091	2.80706	2.99023	2.88982	2.45246	2.92598	2.20725	2.55977	2.38735	2.13967	2.45344	2.32664	2.52615	2.16231	3.07274	2.13987	2.63147
AT1G01650	5.21611	5.2424	5.14062	5.25699	5.21109	5.27512	5.73946	6.1344	5.98227	5.79485	5.89499	5.70558	5.30339	5.33477	5.28177	5.03839	5.06479	5.11341	5.7085	5.90361	5.7103	5.79133	5.64751
AT1G01660	1.84985	1.96688	2.13376	1.85511	1.55392	2.26466	2.00483	2.36603	2.49679	2.36187	1.54169	2.0491	1.32356	2.0018	1.65253	1.20381	1.74745	1.62954	2.29062	2.28788	2.20077	1.43079	1.92969
AT1G01680	-1.24436	-0.929024	-0.336173	-1.33374	-0.969584	-1.76076	1.27903	1.98193	0.690333	0.613551	-0.0373889	0.270203	-0.839353	-1.01041	-0.381162	-1.02128	-0.539506	-0.446053	2.56999	1.94772	2.04973	1.84764	1.72238
AT1G01690	2.51303	2.29328	2.4517	2.33979	2.25388	2.23671	2.0504	2.09949	2.1821	2.25769	2.08862	2.35266	2.29645	2.35589	2.2792	2.67986	2.54337	2.31246	2.47003	1.88277	2.19369	1.73051	2.20716
AT1G01710	4.75317	4.66099	4.87178	4.80358	4.94619	4.63503	4.80181	4.87577	4.92812	4.768	4.86168	4.89416	4.7718	4.79914	4.87575	4.97688	4.87538	4.93829	4.72236	4.82116	4.70603	4.98935	4.74003
AT1G01720	4.84086	5.00255	4.98272	4.7184	4.97042	4.712	6.12879	6.53623	6.35851	5.94674	6.28234	5.90223	5.23768	4.83607	4.76973	4.68292	4.651	4.78184	5.62163	6.19327	5.7825	6.25751	6.05187
AT1G01725	1.40064	1.54482	1.28857	1.52203	1.58698	1.37342	1.64331	1.69285	1.74021	1.39508	1.88	1.66772	1.93	1.51559	1.24961	1.7589	1.30932	1.7418	1.88482	1.85171	2.08635	2.0053	1.86261
AT1G01730	4.31545	4.09405	4.23749	4.18607	4.27649	4.18926	5.10893	5.34323	5.18139	4.83216	5.14704	4.87491	4.42468	4.21167	4.06341	4.05798	4.22415	4.13277	4.71019	5.17579	4.83044	5.1582	4.89866
AT1G01740	2.72378	2.78912	2.96315	2.71434	2.89796	2.9716	3.342	2.90747	3.23811	3.00408	2.71206	3.16766	2.88878	3.07481	2.79008	2.73226	2.81112	2.88043	2.95273	2.71363	2.97531	2.86455	3.27864
AT1G01750	3.7718	3.76806	4.11525	4.11563	3.70739	3.83317	3.09232	3.14538	3.51576	3.03976	3.14669	2.98015	3.60234	3.83278	3.56333	3.28041	3.64323	3.70808	3.50736	3.63367	3.76099	3.09945	2.67272
AT1G01760	1.85324	1.35595	1.65652	1.55061	1.25275	1.54299	1.33464	0.627675	1.28543	1.35135	1.2339	1.52014	1.34718	1.16241	1.26332	1.63928	1.67072	1.63396	1.22239	0.847105	0.824163	1.45623	0.895768
AT1G01770	4.21927	3.98429	4.18757	3.8824	3.98013	4.10242	3.79373	3.5559	3.84581	3.87614	3.89551	3.96777	3.94695	3.7318	3.93948	4.28821	4.18839	4.14993	3.47298	3.28229	3.57585	3.48157	3.72671
AT1G01780	3.48523	3.62021	3.79176	3.93564	3.67351	3.79147	2.78982	3.03696	2.82336	2.89506	2.88125	3.17275	3.2915	3.29065	3.42839	3.37094	3.75218	3.51973	2.64475	2.77108	3.53678	2.7498	2.91543
AT1G01790	6.18819	5.94911	5.91603	5.74128	5.80983	6.16635	6.102	5.86806	5.78032	6.01105	5.86885	5.87336	5.79121	5.77661	5.72586	5.92257	5.96947	5.79334	5.91935	5.78079	5.64992	5.96458	6.03681
AT1G01800	5.9053	5.88032	5.67011	5.86731	5.89433	5.77923	5.95671	5.95561	6.07582	5.80592	5.90513	5.87034	5.92809	5.74807	5.68204	5.70428	5.70558	5.78603	5.76382	5.869	5.81938	5.99497	5.83472
AT1G01810	-0.353972	-0.346086	-0.270326	0.00669017	-0.0938974	-0.682628	-0.813169	-1.14206	-1.24635	-0.52993	-1.69474	-0.774375	0.182924	-0.0333095	0.156783	0.24656	-0.0775651	-0.352388	-0.476757	0.326037	-0.41302	-0.73245	-1.40337
AT1G01820	5.61844	5.58785	5.46349	5.49733	5.55802	5.50129	6.11165	6.23322	6.16918	5.91641	6.15485	6.05168	5.80736	5.68806	5.51939	5.55376	5.47842	5.61306	5.81152	6.19444	5.96971	6.30315	6.10973
AT1G01830	4.40016	4.09795	4.25885	4.16007	4.11351	4.13388	4.13533	4.18916	4.02533	4.08461	3.78696	4.13666	3.98288	4.02396	3.88843	3.99933	3.86696	3.82845	3.69085	3.80748	3.81598	3.79745	3.83459
AT1G01840	0.217862	0.403808	0.0350591	0.106047	0.397072	-0.323309	-0.751733	-0.246186	-0.612264	-0.0941641	-1.16934	-0.423094	0.19881	0.032837	0.385158	0.151687	0.463695	0.252031	-1.67964	-1.12593	-0.551897	-0.693406	-0.283471
AT1G01860	3.29282	3.10675	3.22558	3.27907	3.27078	3.05961	2.67987	2.44504	2.325	2.67263	2.69329	2.80376	3.19574	3.10132	3.20651	3.26521	3.28599	3.23447	2.49162	2.60429	2.47463	2.75646	2.45861
AT1G01880	1.34921	0.82556	1.52073	1.10855	1.07935	0.875006	0.649193	0.64615	0.805894	0.627434	1.00431	1.1176	1.30886	1.32753	1.63829	1.74986	1.48648	1.45158	1.20753	0.816847	0.948828	1.17656	0.890628
AT1G01900	3.92622	3.4381	3.64216	3.44344	3.61451	3.77038	3.48322	3.71947	3.6041	3.23195	3.50126	3.43399	3.33288	3.52965	3.67721	3.49039	3.69252	3.28241	3.22593	3.03342	3.25849	3.31375	3.54959
AT1G01910	5.90635	6.02956	5.83692	5.93081	5.91754	5.84889	5.87466	6.07864	6.15817	6.06702	6.19806	5.96568	6.08105	6.00073	5.98311	5.93137	5.87303	5.95188	5.98304	6.24529	6.04592	6.17787	5.91684
AT1G01920	4.38388	4.23997	4.27593	4.25294	4.41038	4.28175	4.28101	4.28994	4.06886	4.25462	4.37322	4.26493	4.58146	4.51762	4.5407	4.39659	4.44987	4.28318	4.52896	4.34545	4.25756	4.22758	4.3751
AT1G01930	3.68555	3.9914	4.03684	3.94135	3.95161	4.19042	4.24805	4.11082	4.4734	4.28189	4.35788	4.31887	3.97534	3.86019	4.12814	3.98712	4.17659	4.07385	4.23033	4.49496	4.23898	4.11106	4.28953
AT1G01940	3.79533	4.21247	3.97321	4.07504	4.10064	3.74139	4.33973	4.27517	4.53755	4.07525	4.32499	4.29245	4.17074	4.02222	4.22683	4.12893	3.95397	4.25335	4.14401	4.46312	4.26398	4.73997	4.21749
AT1G01950	4.68808	4.54772	4.57577	4.46186	4.45472	4.64462	4.50057	4.38668	4.40507	4.39821	4.43179	4.51086	4.52103	4.57478	4.61726	4.67583	4.44368	4.54624	4.36727	4.37909	4.30623	4.26036	4.38251
AT1G01960	7.21252	7.06175	7.11752	7.05764	7.0173	7.17367	7.22476	7.21225	7.13736	7.22611	7.15984	7.20457	6.99993	7.02866	7.08038	7.22337	7.18216	7.02091	7.10135	7.0037	7.08119	6.95553	7.10893
AT1G01970	4.65454	4.67227	4.51174	4.50623	4.46743	4.39066	3.77858	3.65646	3.90049	4.0112	3.89006	3.94612	4.48185	4.50693	4.36961	4.73784	4.53015	4.60854	3.74881	4.07377	3.63544	4.19177	4.16515
AT1G01990	4.31121	4.26178	4.21714	4.27032	4.47852	4.30343	4.52341	4.7074	4.73849	4.52631	4.67711	4.61192	4.56196	4.4053	4.40144	4.28661	4.36172	4.50448	4.44509	4.5897	4.28762	4.76619	4.45488
AT1G02000	3.63529	3.6611	3.43221	3.79145	3.56212	3.79754	3.44443	4.15241	3.74055	3.66779	3.89196	3.82773	3.5404	3.58358	3.77236	3.30503	3.47624	3.66118	3.56324	3.78153	3.73847	3.89718	3.77921
AT1G02010	2.89799	2.4298	2.90911	2.56944	2.75517	2.71168	2.83923	2.56652	2.62558	2.81535	2.69177	2.82231	2.6222	2.7644	2.83432	2.69212	2.79888	2.58068	2.8991	2.3989	2.72669	2.44933	2.92323
AT1G02020	3.5165	3.48237	3.42582	3.48468	3.5784	3.65523	3.11311	3.45029	3.27339	3.25311	3.42815	3.35098	3.47804	3.34512	3.75837	3.60682	3.7204	3.55102	3.0677	3.33014	3.00039	3.39734	3.41885
AT1G02050	2.70974	2.58856	2.93168	2.73869	2.70235	2.52021	2.73195	2.67521	2.35791	2.50995	2.77782	2.50585	2.91722	3.03289	2.93485	2.97826	2.90356	3.14711	2.68377	2.71738	2.82019	2.42789	2.50901
AT1G02060	3.36383	3.36541	3.37186	2.85576	3.05732	3.13309	2.90292	2.94416	3.01417	3.28119	3.14267	3.13456	3.39557	3.27644	3.4436	3.49205	3.42373	3.38151	3.31361	2.93909	3.0977	2.97838	2.95113
AT1G02065	1.24701	0.449152	1.31432	1.23852	0.896335	1.48658	1.0253	1.21006	1.32255	1.2643	1.40698	1.4585	1.2701	0.610444	0.940722	1.11059	1.12366	0.982778	1.04979	1.6273	0.914122	1.76224	1.86805
AT1G02080	7.24699	7.06954	7.15803	6.87905	7.02313	7.2178	7.27318	7.2735	7.11774	7.39587	7.11441	7.26458	6.98905	6.97809	7.16725	7.28009	7.38482	7.11573	7.21708	7.07727	7.16294	6.78109	7.223
AT1G02090	5.27643	5.32795	5.41359	5.4433	5.46773	5.13566	5.447	5.58719	5.73158	5.52664	5.76988	5.64715	5.58266	5.4564	5.49227	5.16801	5.42692	5.29525	5.49032	5.76035	5.69216	5.69716	5.61561
AT1G02100	4.73186	4.84808	4.87563	4.85378	4.86535	4.79168	5.16563	5.27407	5.14163	5.09139	5.24986	5.07632	4.95235	4.82639	4.87394	4.85249	4.91819	4.80359	5.202	5.17471	5.29145	5.35301	5.18562
AT1G02110	4.71814	4.60309	4.71078	4.66254	4.83787	4.73115	4.1997	4.43336	4.39276	4.42338	4.53142	4.573	4.77534	4.76279	5.07168	4.67864	4.8376	4.76844	4.26668	4.04648	4.25926	4.41412	4.29915
AT1G02120	6.04061	5.96539	6.09605	5.98266	6.0308	6.03466	6.97962	7.15297	7.11584	6.91483	7.00712	6.8847	6.00605	6.06358	6.01389	5.99972	6.08725	6.1929	6.86261	7.05967	6.89636	6.95634	7.02977
AT1G02130	5.31674	5.30174	5.19079	5.25952	5.33629	5.18949	4.74382	5.07211	4.94957	5.09913	5.18277	4.98498	5.2743	5.19112	5.45715	5.28262	5.28506	5.21319	4.90924	5.14921	5.0035	5.26793	5.17361
AT1G02140	6.45428	6.55226	6.53694	6.71472	6.77804	6.28768	6.18772	6.52771	6.20185	6.41049	6.59851	6.18871	6.98568	6.74192	6.65198	6.45738	6.66472	6.55592	6.28342	6.54959	6.23144	6.53123	6.42581
AT1G02145	4.52314	4.51161	4.45444	4.31193	4.53875	4.46955	4.24409	4.00633	4.01134	4.12911	4.14715	4.16535	4.52324	4.61943	4.59866	4.58878	4.62766	4.52508	4.21223	4.14889	4.16085	4.20474	4.11415
AT1G02150	6.65412	6.58292	6.52499	6.48485	6.50301	6.58176	5.91994	6.00459	5.87468	6.13622	6.11027	6.06905	6.57907	6.47166	6.60491	6.57634	6.61045	6.48224	5.79338	5.84314	5.85395	6.25072	6.08525
AT1G02160	3.37664	3.58806	3.5413	3.56545	3.64645	3.25285	3.14834	3.59159	3.54196	3.26184	3.40818	3.22459	3.66871	3.4652	3.64042	3.3043	3.55957	3.53708	3.2141	3.23782	3.33465	3.58125	2.8516
AT1G02170	4.63879	4.75425	4.58977	4.82786	4.83559	4.84106	6.20196	6.86904	6.73182	6.13765	6.44497	6.13897	4.75693	4.65501	4.77341	4.59242	4.80142	4.72734	6.1233	6.65308	6.36201	6.60971	6.44756
AT1G02180	2.24591	2.47194	2.41478	2.55198	2.39279	2.30784	1.49767	1.5681	1.31503	1.88732	1.61703	1.79893	2.47082	2.49908	2.50665	2.33121	2.3982	2.09603	1.62452	1.71489	1.76191	1.36052	1.83112
AT1G02205	5.39688	5.2292	5.18491	5.05071	4.77156	5.57836	5.0663	5.20971	5.19991	5.22777	5.07698	5.25988	5.50292	5.40033	5.48013	5.19521	5.38335	5.24076	5.14309	5.3148	5.11578	5.23903	5.81678
AT1G02220	2.7215	3.02754	3.23374	2.45298	2.69783	2.77905	3.77009	3.77013	3.62004	3.29819	3.02475	3.4664	2.22471	2.23639	2.07409	2.49007	2.29988	2.53574	3.73096	3.56787	3.401	3.34086	3.21014
AT1G02230	0.483053	0.614425	0.176966	-0.197282	0.0988984	-0.249125	1.76185	1.59015	2.04345	0.952505	0.436955	1.10528	-0.683011	-1.71636	-1.84553	-0.629323	-1.80713	-0.611514	0.0957439	0.445828	0.202979	0.810121	1.46777
AT1G02260	3.88153	3.6552	3.82033	3.72527	3.73379	3.81531	4.32486	3.92847	3.84618	3.84899	3.90472	3.98324	3.59744	3.90546	3.65221	3.63094	3.6637	3.58994	4.01446	4.03631	3.94532	3.75405	4.10465
AT1G02270	4.32066	4.51841	4.34854	4.3007	4.36853	4.51791	4.399	4.49594	4.6215	4.33327	4.40225	4.41224	4.27271	4.44566	4.30939	4.40109	4.27408	4.44503	4.21093	4.43619	4.34894	4.54271	4.46631
AT1G02280	6.11317	6.14842	6.08492	6.08566	6.06889	5.9525	5.59654	5.41272	5.56143	5.68617	5.78612	5.65834	6.11843	6.05429	6.23696	6.21772	6.12643	6.11905	5.68876	5.84126	5.54834	5.65946	5.67065
AT1G02290	3.36524	3.18681	3.38312	3.15744	3.12394	3.34348	3.15709	3.0231	3.2602	3.30169	3.23108	3.27967	3.25318	3.04414	3.36585	3.37088	3.32864	3.1823	3.19035	3.12376	3.24223	3.20987	3.23815
AT1G02300	3.51995	3.34965	3.67562	3.4207	3.60205	3.4857	2.56927	1.96951	1.8768	2.56282	2.32159	2.30523	3.62701	3.64806	3.42254	3.68841	3.56992	3.65116	2.2845	2.27171	2.16893	2.45649	2.51035
AT1G02305	6.2041	6.17519	6.31865	6.36659	6.30259	6.3874	5.86312	5.81377	5.88209	5.93883	5.84698	5.93324	6.17145	6.20844	6.15898	6.16452	6.10886	6.27725	5.83333	5.9074	5.85905	6.03409	5.94866
AT1G02310	-0.465138	-0.275062	-0.173335	-0.410963	-0.226159	-0.701581	0.242098	0.523898	0.0568795	-0.0351136	0.0813517	0.166101	-0.939239	-0.897799	-0.904016	-0.746884	-1.36202	-0.000216582	0.737388	1.09863	0.645822	0.56031	1.08053
AT1G02330	4.4235	4.35336	4.75286	4.45894	4.3785	4.36921	4.59728	4.29283	4.85098	4.64796	4.30528	4.84324	4.25952	4.19942	4.49177	4.60317	4.46658	4.72329	4.73814	4.62306	4.87861	4.4783	4.88831
AT1G02335	3.41964	3.07893	3.43255	3.0926	3.18147	3.26084	3.64513	3.41048	3.60446	3.64132	3.29223	3.72961	2.95326	3.17756	3.17231	3.04447	3.14735	2.7734	3.52283	2.85399	3.27933	3.00448	3.5939
AT1G02340	2.91929	3.13157	2.99746	3.33966	2.88687	3.6727	1.68274	1.37024	1.2631	2.25267	1.68551	2.22601	2.72312	2.70083	2.52254	2.51815	2.81346	3.0087	2.08942	1.98997	1.66519	2.28168	2.25964
AT1G02350	3.99884	3.93586	3.97254	4.40716	4.35784	4.24983	4.00114	3.32738	3.62136	3.53286	3.57292	4.26459	3.7899	3.9864	4.29942	4.02009	4.32361	4.53542	3.49868	3.86009	3.54347	3.95179	3.49427
AT1G02360	4.52922	4.69486	4.39972	4.71775	4.77384	4.80386	8.36808	8.98658	8.65517	8.25682	8.50946	8.18883	4.41626	4.14174	4.09372	3.21138	3.87463	4.25328	8.26081	8.65309	8.46266	8.48003	8.2853
AT1G02370	4.06752	3.79355	3.96367	3.76656	3.63731	3.63995	3.14977	2.78048	3.06889	3.27743	3.17977	3.09229	4.17742	4.15339	4.15868	4.17511	4.046	4.05977	3.40114	3.28629	3.45275	3.07557	3.4561
AT1G02380	1.16465	1.05526	1.44132	1.42271	0.995196	1.29792	0.819549	0.519498	0.745639	0.534385	0.438735	0.832502	1.23128	1.41945	1.34183	1.71733	1.53907	1.49427	1.0602	1.81067	1.4164	0.903014	1.18264
AT1G02390	0.653076	0.442868	0.0526481	0.559066	0.791297	0.796765	2.51183	2.59709	2.08773	1.88428	1.80984	1.57567	0.851316	0.830081	0.410006	0.0786037	0.678024	1.27553	2.17992	2.70328	2.1153	2.08595	2.72341
AT1G02400	2.57846	2.86968	2.79898	3.07505	2.4094	2.82717	5.82184	6.10119	6.17182	5.35958	6.00642	5.47003	2.97312	2.97859	2.59426	2.49033	2.62223	2.94259	5.70636	6.23004	5.97573	5.92581	6.04844
AT1G02405	-0.729603	-0.604373	-1.00081	-1.01896	-0.566794	-0.492235	0.766647	1.48518	0.409781	0.537761	0.586983	0.713801	0.372101	0.224063	0.0776814	-1.16633	-0.177503	0.367039	1.46879	1.46714	1.28285	1.33356	1.65276
AT1G02410	3.98366	3.95039	3.99932	4.06295	3.94034	3.81014	4.69438	4.64234	4.75074	4.62488	4.49001	4.55677	3.79283	3.88441	3.98317	3.9075	3.97432	3.90995	4.71558	4.89477	4.56298	4.65113	4.76301
AT1G02420	2.13309	1.87503	2.21564	1.78263	1.92837	2.02708	2.5908	1.87748	1.90558	1.85303	1.8013	2.37491	2.08141	2.10179	2.08424	2.22568	1.98229	2.27799	2.13016	2.5617	1.95955	1.7761	2.47425
AT1G02430	1.49237	1.61009	1.91113	1.40359	1.53813	1.51915	2.20407	1.98296	2.11945	2.21963	1.81219	2.26965	0.503102	1.01049	1.34002	1.21502	1.43693	1.27325	2.08925	1.86206	1.81633	1.78102	1.97331
AT1G02440	-1.06269	0.25268	-0.200223	-0.044397	-0.581029	-0.56011	1.73479	1.33968	1.23956	0.771866	0.800229	1.23978	-1.78716	-2.21643	-2.50844	-1.17581	-1.99179	-2.08675	1.09353	1.07253	0.601767	1.37422	1.27783
AT1G02450	-3.16177	-1.85678	-2.22879	-1.88256	-1.67825	-2.26546	1.27364	1.11655	0.507799	-0.134337	-0.448919	-0.589959	-2.78933	-1.10561	-2.77855	-0.845773	-2.45226	-1.71189	1.11138	1.56027	0.286912	1.53577	1.27591
AT1G02460	1.37564	1.54131	1.72651	1.20191	1.33661	1.54664	3.74739	4.04415	3.98066	3.54014	3.89727	3.5653	1.58025	1.92659	2.00379	1.49141	1.65715	1.74932	3.69628	3.2467	3.64319	2.85173	3.64181
AT1G02470	0.397061	0.720707	0.676129	0.531196	0.846785	0.434093	-0.324925	0.553096	0.0010739	-0.483845	0.494583	-0.641295	1.10454	1.00871	0.926822	1.32726	0.685248	1.45183	0.301984	0.792863	0.35724	0.492778	0.286023
AT1G02475	4.86188	4.82802	4.9717	5.09304	4.87847	4.99843	4.54633	4.60331	4.49192	4.4313	4.70026	4.71362	4.67749	4.62341	4.64299	5.03461	4.82177	5.11108	4.16587	4.69191	4.1571	4.96583	4.54026
AT1G02500	8.76975	8.81354	8.69428	8.83992	8.83557	8.84154	9.6724	10.209	10.0918	9.54792	9.85083	9.55131	8.86949	8.70357	8.83685	8.49413	8.65103	8.55224	9.78088	10.0687	10.0298	10.0162	10.0302
AT1G02520	4.37007	4.04022	4.18656	4.03596	3.77125	4.27347	5.25893	5.05931	5.18382	5.36879	4.59974	5.31154	2.82727	3.29697	2.96172	2.59565	2.91375	2.80225	4.6366	4.39774	4.63188	3.84202	4.0831
AT1G02560	7.72632	7.7901	7.74417	7.86464	7.86519	7.90316	7.59819	7.72349	7.80238	7.69644	7.87574	7.72842	7.88027	7.66199	7.93065	7.86348	7.83608	7.84403	7.49336	7.77387	7.61384	8.0458	7.83834
AT1G02570	0.237758	-0.141658	-0.0981887	0.252467	0.583283	0.582193	-1.29121	-1.90466	-0.867908	-1.56217	-2.26367	-2.15617	0.718507	0.478448	-0.156572	-1.01662	0.166876	0.0375865	-1.13527	0.0231803	-0.400965	-0.625732	-1.08796
AT1G02610	1.86511	1.93464	2.14478	2.34516	1.77355	2.67087	1.17216	0.447223	1.07799	1.5186	1.42602	1.7215	1.31981	1.29685	0.865521	2.1238	2.13482	2.04254	0.953841	0.824528	1.51312	1.64698	0.656603
AT1G02640	5.23858	5.17194	5.19493	5.25307	5.24067	5.43702	5.28046	5.42091	5.37709	5.53142	5.70043	5.50657	4.9323	4.95279	4.82103	5.0452	5.40752	4.71941	4.93203	4.49469	4.96719	5.26736	4.81638
AT1G02650	0.521053	1.1931	0.778258	1.43386	1.35639	0.763439	1.38839	1.73941	1.67397	1.26848	1.87869	1.63963	1.09017	1.02781	1.1915	0.835004	1.13501	1.03591	1.57952	1.30288	1.60002	1.73374	1.37644
AT1G02660	4.81808	4.81363	4.37854	5.02961	4.94234	5.38047	4.70716	4.75831	4.86338	4.91701	5.11479	4.92104	4.37888	4.16372	4.04514	4.54631	4.56619	4.56548	4.20992	4.59418	4.35265	5.08876	4.67889
AT1G02670	1.4108	0.829967	1.0374	1.21312	1.25834	1.43721	0.922961	0.743235	0.901065	1.08228	1.13309	1.14834	1.35453	1.06529	0.650686	1.46899	1.38147	1.22116	1.11713	0.381606	1.05286	0.826644	0.606416
AT1G02680	3.12467	3.0357	3.15482	3.08962	3.11615	2.82986	2.90003	3.27757	2.95936	3.0514	3.10771	2.96761	3.49	2.86288	2.96122	3.15607	3.03323	2.82209	2.98101	3.32937	3.28485	3.34619	2.92029
AT1G02690	4.53649	4.35245	4.39539	4.25773	4.24323	4.33081	4.25175	4.32594	4.13044	4.42976	4.29094	4.27119	4.52154	4.62011	4.57106	4.50583	4.53364	4.10361	4.47228	3.84301	4.20114	3.94467	3.99741
AT1G02700	-0.385265	-0.313298	-0.79522	0.0543268	0.363908	0.157082	-0.246332	-0.355185	0.133856	-0.455304	0.0303188	-0.133773	0.896292	0.339448	1.04536	0.0724746	0.441242	0.397328	0.0976583	-0.971326	-0.0526888	-1.36633	0.551089
AT1G02705	2.04596	1.8244	1.84663	1.84232	1.65082	2.11814	0.50221	0.316812	0.61951	0.89824	0.994268	0.706566	1.73709	1.79176	2.47395	1.88051	2.09472	1.9168	0.712195	0.869757	1.30724	0.955902	1.46091
AT1G02720	3.59921	3.47177	3.45193	3.78887	3.50982	3.6166	3.17606	3.22318	3.27786	3.1265	3.45082	3.42426	3.47312	3.43525	3.66779	3.47313	3.60938	3.4516	3.30188	3.2772	3.13193	3.18272	3.18622
AT1G02730	6.04324	5.68617	5.87762	5.5278	5.52312	5.64005	5.69883	5.32328	5.3658	5.74511	5.53366	5.67706	5.57185	5.92415	6.0879	6.02146	6.0399	5.41104	5.85441	5.15584	5.57302	5.0232	5.66559
AT1G02740	3.46188	3.52088	3.44688	3.38928	3.32659	3.30872	3.02013	3.22996	2.87801	3.0577	3.25211	2.91958	3.64776	3.50922	3.18373	3.4564	3.51302	3.38483	3.26956	3.21691	3.07934	3.53721	3.23663
AT1G02750	3.22616	3.13322	3.15338	3.24452	3.2732	3.0176	3.5695	3.52285	3.44836	3.19664	3.62444	3.12395	3.46423	3.30017	3.03175	3.51766	3.24397	3.1705	3.45929	3.6107	3.24906	3.6136	3.44328
AT1G02770	-0.448723	0.404447	-0.62505	0.21203	0.225915	0.11351	-0.0724571	0.31463	0.446809	-0.425556	-0.241059	-0.567225	0.0088062	0.445206	-0.443241	-0.315823	-0.68704	-0.249772	-0.739734	0.101459	-0.0352023	-0.241394	-0.432
AT1G02780	9.90956	9.84613	10.1225	10.0089	10.0282	9.70736	9.48501	9.89505	9.79265	9.77548	9.87829	9.70299	10.4749	10.2074	10.3271	9.82149	10.0057	10.0475	9.78137	9.77817	9.84654	9.77888	9.78772
AT1G02800	1.58077	0.960868	0.815011	0.890713	0.706188	1.106	0.416806	1.0262	0.234116	0.26761	0.818077	0.460417	0.926148	0.906122	1.40012	1.46439	1.47358	0.344941	0.438642	0.0193818	0.258925	0.844523	0.902654
AT1G02810	3.40679	3.06026	3.21536	3.21703	3.37856	3.45685	3.83254	3.97751	3.926	3.77588	3.57808	3.91766	3.29586	3.67414	3.22777	2.63381	3.32509	3.06819	3.93092	3.67407	4.00054	3.46985	3.42061
AT1G02816	3.86871	3.9531	4.01419	3.87241	4.02712	3.86202	4.01251	4.15844	4.06353	4.09188	4.19126	4.09267	3.95261	3.80642	3.74976	3.95327	3.71425	4.03379	3.72662	4.01497	3.87361	4.13114	3.87617
AT1G02820	2.27509	2.30107	2.1725	2.32499	1.98781	2.19551	1.03475	1.63991	1.66655	1.91976	2.06177	1.63425	2.52821	2.42353	2.23161	2.09254	2.15736	1.95246	1.52197	1.74169	1.28368	1.98873	1.45745
AT1G02840	6.23833	6.17692	6.18022	6.13646	6.23951	6.09722	6.29117	6.62698	6.43223	6.38793	6.48952	6.37074	6.32745	6.259	6.34525	6.04318	6.27046	6.11112	6.30454	6.28895	6.22206	6.42154	6.26498
AT1G02850	6.75994	7.07353	6.88639	6.48645	6.67136	6.54367	6.61512	6.85527	6.69574	6.47846	6.9095	6.76799	7.4016	7.30651	7.38697	7.14251	6.90397	7.37805	6.68697	7.11997	6.57335	6.6031	6.658
AT1G02860	4.1689	4.33725	4.22953	4.34873	4.28279	4.32633	5.2772	5.0843	5.38465	5.05552	5.01267	5.23322	4.39733	4.32496	4.29484	4.30943	4.35122	4.44559	5.08168	5.01747	5.08202	5.00777	5.10833
AT1G02870	4.46534	4.55602	4.56444	4.65924	4.70543	4.36356	3.83392	4.06868	4.04169	4.03735	4.10779	4.02751	5.19976	4.74745	5.00659	4.59555	4.7898	4.82183	4.18181	3.94843	4.2351	4.12764	3.8891
AT1G02880	3.81502	3.87681	3.65754	3.83839	3.78135	3.67504	4.93563	5.13016	5.06313	4.66595	4.82929	4.78616	3.7687	3.81548	3.85099	3.41604	3.58486	3.72054	4.59001	4.842	4.69396	4.76258	4.76239
AT1G02890	6.73373	6.69761	6.68545	6.603	6.59194	6.84069	7.47725	7.40812	7.42204	7.36127	7.25804	7.36926	6.59508	6.61478	6.63563	6.66705	6.68364	6.69893	7.23086	7.26294	7.22782	7.14192	7.33024
AT1G02900	4.51412	4.64157	4.83455	4.99176	5.00808	4.67989	5.79839	5.90263	5.78577	5.86911	5.57676	5.63533	4.64401	4.48996	4.12257	3.68155	4.46716	4.30297	5.638	5.74983	5.87837	5.64642	5.00316
AT1G02910	5.31613	5.38576	5.23564	5.29569	5.28869	5.31227	5.23074	5.44345	5.13977	5.31291	5.37052	5.16038	5.50474	5.29498	5.23799	5.21775	5.33851	5.22938	5.08656	5.24668	5.12064	5.50618	5.36449
AT1G02920	7.14363	7.43286	7.21111	7.66637	7.61173	7.44294	11.2204	11.2624	11.613	10.9515	11.1767	11.116	7.25752	7.14827	7.16022	7.13498	7.10162	7.52147	10.9894	11.4761	11.2245	11.3036	11.1922
AT1G02930	7.07569	7.39659	6.9852	7.28812	7.41174	7.17143	11.4914	11.6127	11.9746	11.2065	11.5339	11.3985	7.90082	7.91316	7.98592	7.89715	7.69502	8.26414	11.3427	11.7648	11.5743	11.7809	11.6847
AT1G02940	-1.40421	-0.212997	-1.13409	-2.27651	-1.06602	-1.08971	0.24541	-0.157858	0.343074	-0.323971	-0.540161	-0.404745	-0.240988	-0.754769	-0.807606	-0.408374	-1.0401	-0.87072	0.240962	0.250758	-0.171199	0.00222149	0.788212
AT1G02950	1.6825	1.72176	1.97538	1.86714	1.94012	1.87124	1.87783	2.18483	2.1381	2.44827	2.20594	2.14022	1.7404	1.80834	2.08362	1.84949	2.02428	1.55687	2.36414	1.62858	1.95777	2.02943	2.07374
AT1G02960	3.14511	3.02121	3.39761	3.23329	3.27472	3.40423	3.63759	2.95951	3.41741	3.49763	3.12048	3.62104	3.06382	3.27268	3.33487	3.32527	3.59379	3.67376	3.42197	3.13611	3.52096	3.18203	3.43195
AT1G02970	2.66861	2.2603	2.45215	2.38215	2.49899	1.76466	1.91534	1.79004	2.01098	1.4852	1.86219	1.76113	1.93236	2.15996	1.87043	2.40199	2.33157	2.05605	1.94404	1.39761	1.63792	1.85281	1.85883
AT1G02990	4.43116	4.21335	4.59032	4.21411	4.0032	4.50855	5.01808	4.51514	4.97186	4.76705	4.34349	4.93914	3.7792	4.12717	4.28393	4.56612	4.29314	4.44836	5.00024	4.95591	5.00299	4.29602	5.12034
AT1G03000	4.7577	4.69504	4.71783	4.76948	4.82185	4.84552	4.31337	4.18256	4.30734	4.40082	4.49917	4.39691	4.66222	4.59724	4.69419	4.87676	4.92741	4.70914	4.34344	4.02243	4.27708	4.40179	4.29515
AT1G03010	0.990871	1.22551	1.43116	1.42151	1.30698	1.35417	1.77269	0.862395	1.78113	1.67747	1.13741	1.18222	0.555314	0.738587	0.299282	0.853438	1.5972	0.860411	1.27941	0.819288	1.3699	1.25191	0.825707
AT1G03020	2.00246	2.17883	1.65769	1.57561	0.869174	1.53517	0.927679	1.46625	1.31222	1.03593	1.47226	1.6995	0.475671	0.18676	1.24928	1.46857	0.777042	1.00311	1.15508	1.12813	0.796395	0.858612	0.812031
AT1G03030	4.04438	3.94871	3.92799	4.03833	3.83697	3.95188	4.09992	4.33307	4.16304	4.1044	4.41578	4.03644	4.04801	4.08196	4.06758	4.14091	3.89525	4.14512	4.22985	4.27641	4.06358	4.3724	4.16135
AT1G03040	5.3601	5.34085	5.22458	5.10621	5.18951	5.15709	5.93008	6.21205	6.19454	5.90815	6.01223	5.85993	5.23992	5.25168	5.33169	5.21719	5.21455	5.13698	5.82978	5.88423	5.65807	5.83044	5.98179
AT1G03055	0.506493	0.406864	0.938166	0.701207	0.163869	0.591741	-0.565364	-1.21969	-0.620768	-0.514499	-0.128107	0.074125	0.410536	0.620941	0.513361	0.0438983	0.185101	0.392295	-0.550132	-1.1556	-0.543053	-0.295477	-0.566328
AT1G03060	6.78388	6.57873	6.77814	6.53262	6.50816	6.84136	7.8038	7.51757	7.72774	7.72148	7.21312	7.62271	6.29495	6.40484	6.47823	6.71595	6.72976	6.53826	7.61833	7.49932	7.65805	6.89391	7.72624
AT1G03070	0.558748	1.10835	0.250828	-0.0776122	-0.223464	0.278142	0.992212	0.760791	1.59618	0.950122	0.840868	1.04419	0.0826924	0.603001	0.195053	0.285964	-0.44327	-0.0902988	0.777299	0.823712	0.541942	1.37034	0.977364
AT1G03080	6.56409	6.14231	6.7178	6.4234	6.30167	6.71771	7.66168	6.80461	7.44652	7.00843	6.40271	7.5663	5.82217	6.08726	6.44131	6.74499	6.36645	6.7672	7.4727	7.17122	7.48728	6.29531	7.83442
AT1G03090	4.60995	4.2962	4.58477	4.60449	4.50727	4.9116	5.00973	5.05489	5.13811	5.15596	4.85805	5.1984	4.19679	3.99368	4.06204	4.64686	4.77079	4.29781	4.64852	4.33912	4.84753	4.87386	4.19817
AT1G03100	2.76862	2.72935	2.69986	2.30841	2.45093	2.7402	2.47959	2.04222	1.85583	2.42607	2.32224	2.49424	3.01944	3.24629	3.23883	3.09956	2.91359	3.06809	3.10094	2.9749	2.734	2.10193	3.02084
AT1G03110	4.27982	4.26413	4.49755	4.21411	4.35365	4.18516	3.71797	3.57793	3.66989	3.89203	3.87189	3.78314	4.55668	4.45228	4.52549	4.30633	4.38362	4.35968	3.97577	3.63266	3.74292	3.94239	3.69689
AT1G03130	8.26052	8.18651	8.15115	8.18742	8.24282	8.60557	7.67468	7.60242	7.45903	7.73704	7.6609	7.69101	7.84723	7.51411	7.82791	7.88333	8.06676	7.95021	6.85532	7.14873	7.01506	7.92957	7.59115
AT1G03140	5.31808	5.18094	5.28788	5.29186	5.30847	5.22844	5.60728	5.65872	5.78409	5.59361	5.65412	5.50011	5.19706	5.05877	5.1976	5.24019	5.20335	5.14335	5.4735	5.64481	5.52243	5.71297	5.62742
AT1G03150	3.99936	4.20747	4.19697	4.09598	4.2002	3.91417	3.91604	4.11023	3.83229	4.0938	4.1603	4.04712	4.41929	4.29879	4.38385	4.26194	4.25249	4.14185	3.981	4.06885	4.08402	3.95157	3.88357
AT1G03160	5.4681	5.45126	5.53493	5.36038	5.43064	5.54129	5.16212	4.90555	4.91827	5.21561	5.14312	5.23875	5.48657	5.37222	5.60816	5.5516	5.62849	5.53349	5.03104	5.14386	4.991	5.02932	5.36759
AT1G03180	1.1474	1.34706	1.67737	1.41066	1.46368	1.43066	1.68681	1.39537	1.3793	1.41675	1.40217	1.41366	1.62196	1.62183	1.98394	1.82177	1.83245	1.58242	1.59704	1.18432	1.42687	1.20347	1.33398
AT1G03190	3.60335	3.47338	3.80813	3.51649	3.56335	3.46441	3.5378	3.66708	3.679	3.58204	3.73734	3.80128	3.51158	3.73293	3.62812	3.55685	3.63099	3.46989	3.71679	3.35537	3.57558	3.39643	3.42675
AT1G03200	0.941499	0.742351	0.2468	-0.235445	0.138844	0.225324	0.94689	-0.400447	0.705567	0.620543	-0.07288	1.02215	-0.847865	-0.295591	0.367329	0.348885	0.217426	0.0262763	0.453439	0.40258	0.542013	-0.275504	0.218229
AT1G03210	4.15926	4.00122	4.15055	4.10866	4.16359	4.18195	4.51088	4.47169	4.50492	4.44878	4.36199	4.164	3.88335	3.78854	3.591	3.64873	3.74339	3.68203	4.19298	4.10636	4.11214	4.09005	4.11882
AT1G03220	7.02556	7.00029	6.96613	7.21235	7.30371	7.46619	9.99359	10.6352	10.5256	10.0337	10.1811	10.1956	7.13611	6.96965	7.01506	6.78737	7.14862	7.00212	9.64622	10.0014	10.0409	10.035	9.83499
AT1G03230	5.45287	5.3324	5.38163	5.56952	5.51765	5.73541	7.64572	8.39561	8.17263	7.69764	8.0071	7.68066	5.0947	5.20243	5.36946	5.11435	5.35981	5.00855	7.1214	7.35517	7.43567	7.636	7.60883
AT1G03250	5.00466	5.03388	4.92766	4.92877	4.9637	4.80031	5.46821	5.88148	5.82854	5.47299	5.76892	5.60411	5.29303	5.14376	5.07534	5.07664	4.96166	5.07289	5.52245	5.9168	5.57486	5.86245	5.94372
AT1G03260	3.3689	3.32413	3.22016	3.28836	3.39843	3.38146	3.26428	3.59945	3.60315	3.38535	3.54564	3.46986	3.46446	3.26062	3.36318	3.15944	3.38629	3.30681	3.30185	3.51694	3.44706	3.63435	3.1834
AT1G03270	1.795	1.97071	1.83437	1.98815	1.69937	1.86511	1.46369	0.944192	1.12627	1.00154	1.25454	0.999377	1.8301	1.97974	1.72353	1.97359	1.68388	2.09022	1.21943	0.873257	1.20447	0.519161	1.153
AT1G03280	4.92293	4.9	4.92654	4.91372	4.96202	4.929	5.27237	5.19236	5.14063	5.08244	5.14902	5.05093	4.89332	4.89087	4.82542	4.8906	4.83487	4.87758	5.10377	5.21255	5.13469	5.01426	5.16256
AT1G03290	4.53516	4.4138	4.49423	4.46302	4.45288	4.49959	5.53729	5.32036	5.34656	5.23406	5.1635	5.14519	4.3145	4.5913	4.26263	4.60662	4.33165	4.5742	5.3015	5.53478	5.32918	5.2581	5.49499
AT1G03300	2.98082	2.9996	3.14382	2.81541	2.74374	3.09458	1.61808	1.2328	1.5808	2.10677	1.43627	2.01556	2.90263	3.15507	3.40652	3.18283	3.28833	3.60162	1.8284	1.50743	1.75261	1.58153	1.99403
AT1G03310	5.71316	5.762	5.59687	5.70606	5.61309	5.86664	4.72726	4.0866	4.12422	4.79496	4.26574	4.64448	5.8382	5.98194	5.92887	5.99499	5.82539	6.08741	4.52319	4.48009	4.38383	4.58069	4.98979
AT1G03330	4.15754	4.19535	4.37257	4.29155	4.32674	4.05859	4.39846	4.31219	4.1237	4.33326	4.40306	4.1647	4.49573	4.5503	4.29224	4.35706	4.34712	4.28715	4.44222	4.30939	4.36668	4.44516	4.10537
AT1G03340	1.24681	0.65278	1.03236	1.16069	0.818073	0.81495	-0.0751719	-0.629244	0.379744	0.132158	0.255489	0.00650033	1.76626	1.9486	1.6598	1.46747	1.47197	1.61332	0.655349	0.773576	0.704457	0.563693	1.15515
AT1G03350	5.60394	5.63775	5.53739	5.62163	5.47619	5.69795	6.05177	6.01038	6.20586	6.08961	6.0253	6.02785	5.43289	5.63985	5.51062	5.58011	5.54454	5.57404	6.25452	6.28179	6.13542	5.99723	6.31268
AT1G03360	4.10144	3.97112	3.95814	4.06955	4.01964	3.97627	3.57545	3.25662	3.24864	3.37639	3.55409	3.52593	4.20932	4.16555	4.40342	4.31593	4.06057	4.082	3.88102	3.4418	3.40898	3.40673	3.43943
AT1G03365	4.2295	4.38157	4.34443	4.20671	4.13594	4.43218	4.57858	4.11499	4.35097	4.28517	4.12421	4.52174	4.19032	4.37254	4.40852	4.53852	4.39892	4.51877	4.48608	4.2904	4.57431	4.25368	4.51038
AT1G03370	5.05702	5.05542	5.02366	4.97309	4.97835	5.13693	7.10045	7.07554	7.13291	6.82325	6.79413	6.7834	4.74378	4.85691	4.76029	4.98997	4.90641	5.09182	6.92745	7.0738	6.9381	6.77919	6.99456
AT1G03380	4.87372	4.83604	4.89426	4.97902	4.87788	5.14586	5.38543	5.3728	5.47036	5.40317	5.17232	5.40501	4.73416	4.57761	4.71228	4.77351	4.88238	4.79937	5.19068	5.29547	5.33723	5.38036	5.26231
AT1G03400	3.1102	3.32849	2.9222	3.34823	3.3787	3.4725	3.51598	4.00609	3.82993	3.63342	3.82244	3.78835	3.34097	3.01027	2.90837	3.25587	3.03238	3.42297	3.4394	3.80276	3.53134	4.34967	3.97764
AT1G03410	4.50396	4.26407	4.38933	4.57011	4.31615	4.59361	3.6233	3.63624	3.80171	3.70507	3.51415	3.6411	3.28919	3.24116	3.35684	2.70407	3.1289	2.90059	2.71641	2.24669	3.48427	2.90798	3.01857
AT1G03420	3.63713	3.63377	3.44407	3.63749	3.85458	3.17873	2.95025	3.34132	2.67505	3.13942	3.42792	3.34276	4.29687	4.01709	3.90308	3.61248	3.94677	3.83321	3.5181	3.59617	2.93487	3.62235	3.38488
AT1G03430	3.3053	3.58669	3.40874	3.20197	3.60183	3.34349	4.1901	4.56311	4.444	4.29019	4.57613	4.259	3.34765	3.34568	3.08692	3.31665	3.46082	3.455	4.07441	4.49768	4.4514	4.54474	4.41618
AT1G03440	4.00884	4.00695	3.61253	3.81909	3.85357	3.85127	2.93995	3.14795	3.0085	3.25703	3.02429	3.40455	4.20011	4.04829	4.17504	3.91813	3.69146	3.69031	3.11794	2.99264	3.17588	3.39072	3.32
AT1G03457	3.45815	3.18339	3.31513	3.10827	3.15586	3.18887	2.64381	2.41111	2.69629	2.66702	2.52416	3.0185	3.04895	3.02955	3.11794	3.00395	3.09107	2.90822	2.86698	2.67835	2.79095	2.66362	2.3401
AT1G03470	2.40888	2.39033	2.62207	2.34818	2.21837	2.35863	1.77298	1.23598	1.62111	1.96512	1.71384	2.08996	2.44363	2.50873	2.42557	2.5469	2.73993	2.48847	1.81181	1.59804	1.88387	1.96315	1.88058
AT1G03475	7.64725	7.70335	7.54885	7.61969	7.63978	7.71437	7.59861	7.88862	7.6877	7.73692	7.85681	7.62132	7.71415	7.56664	7.64017	7.69392	7.75592	7.61942	7.47155	7.69053	7.4265	7.87665	7.81158
AT1G03495	2.65481	2.74339	2.59171	2.50032	2.66038	2.69182	2.54558	2.84701	2.63279	2.64044	2.54348	2.72431	3.41878	3.38089	3.57081	2.80503	2.66945	3.24475	2.86819	2.85959	2.78969	2.8945	2.89345
AT1G03510	1.13487	1.41296	1.3642	1.00993	1.10998	1.19145	1.18074	1.11102	1.31747	1.0871	1.16666	0.86714	1.28895	1.50331	1.74654	1.5466	1.50635	1.77959	1.54369	1.6326	1.32077	1.41143	1.39589
AT1G03520	2.84004	2.65662	2.96507	2.78498	2.99501	3.07119	2.68583	2.52128	2.71209	2.86453	2.67222	2.60531	2.46294	2.66606	2.70766	2.82208	2.82414	2.92561	2.54717	2.63346	2.7819	2.81277	2.60021
AT1G03530	4.6655	4.64955	4.82086	4.59043	4.47137	4.52457	4.19393	4.08911	4.05546	4.32995	4.25379	4.25978	5.10866	4.92927	5.15269	4.85732	4.80639	4.91305	4.31358	4.02396	4.22927	4.00561	4.33168
AT1G03540	1.07341	0.928874	1.56826	1.438	1.04276	1.17743	1.15318	0.491089	0.634778	1.04904	0.530664	0.964839	1.36228	0.906089	1.32709	1.46364	1.59149	1.53698	1.54012	1.19365	0.985866	0.604151	1.3225
AT1G03550	2.94327	2.2609	2.8462	2.26394	2.489	2.75734	2.62561	1.69608	2.52438	2.77476	2.05007	3.02491	1.76591	1.83898	2.38552	2.70667	2.64257	2.50313	2.40348	2.15284	2.32709	1.57348	2.47373
AT1G03545	-0.04446	0.0200232	0.619061	0.288027	-0.341234	0.0746475	0.308091	-1.00054	0.0466355	0.144393	-0.220572	0.526553	-0.0663495	-0.128692	0.386207	0.365045	-0.013999	0.848691	0.523397	-0.46395	0.172963	-1.23044	0.193515
AT1G03560	3.11353	3.15754	3.19343	3.31648	3.05164	3.23369	3.14873	2.80125	3.09598	3.04154	2.93042	3.04437	2.91707	3.00438	3.03974	3.22381	3.26619	3.23359	3.05587	3.00285	3.13419	2.93491	3.09537
AT1G03590	4.04768	4.13497	4.11589	4.11031	4.17792	4.25078	5.16231	5.04637	5.11255	4.91092	4.99074	5.08323	4.08511	4.28872	4.16654	4.37389	4.25127	4.25625	5.10571	5.15964	5.17093	4.92027	5.18552
AT1G03600	6.99616	6.96435	7.00183	7.10614	7.10684	7.20961	6.42653	6.58839	6.29907	6.56293	6.60566	6.57034	6.95735	6.58332	6.72368	6.62388	6.94641	6.779	5.98171	6.20745	5.84949	6.95502	6.46045
AT1G03610	4.29844	4.32899	4.15335	4.42533	4.43761	4.71049	4.88108	4.51799	4.48198	4.54673	4.70817	4.85794	3.90564	3.78937	3.81512	4.17139	4.35733	4.0832	4.19881	4.28676	4.228	4.6576	4.06404
AT1G03630	6.84015	6.75379	6.65374	6.67252	6.66009	6.93142	6.19818	5.85998	5.96395	6.19606	6.15647	6.22094	6.73932	6.63532	6.78076	6.77831	6.66303	6.79947	6.00971	6.19947	6.00148	6.38716	6.48654
AT1G03650	1.47796	1.69195	1.55554	2.08535	2.0352	1.36065	1.88105	2.10886	2.09488	2.11249	2.29368	1.499	2.41967	2.07441	1.98365	1.77315	1.83319	1.62074	1.90374	1.99317	1.81571	2.41894	1.91864
AT1G03660	0.124609	0.659457	-0.0981504	0.252294	0.0529944	0.426958	1.68184	2.06838	2.11666	2.01796	1.75736	1.80177	0.181668	0.0130844	0.328609	0.712413	0.758893	0.400402	1.94176	2.03329	1.70759	1.64187	1.88681
AT1G03680	6.97693	7.05152	6.80621	7.0044	7.00166	7.09464	6.55182	6.64899	6.58207	6.74413	6.83458	6.63035	6.97011	6.76926	6.96971	6.93441	7.01983	6.9412	6.30817	6.70534	6.35043	7.16999	6.74139
AT1G03687	3.43759	3.6233	3.50809	3.42489	3.60049	3.40509	3.07252	2.99295	2.80272	2.9785	3.13973	3.10136	3.48403	3.46355	3.52179	3.4261	3.40098	3.26898	3.02966	2.78555	3.07761	3.11414	3.16678
AT1G03730	3.01868	3.06681	2.81525	3.23875	3.15041	3.07849	3.58609	4.02947	3.88818	3.66185	3.97418	3.60076	3.18899	2.98693	2.78976	2.77925	2.88191	3.2138	3.94165	4.2517	3.97119	4.23216	4.00147
AT1G03740	5.44759	5.50781	5.519	5.44218	5.48111	5.78856	7.39883	7.15565	7.3896	7.11726	7.0613	7.18031	5.2935	5.2499	5.23617	5.51474	5.47006	5.72077	7.34066	7.55791	7.40138	7.27753	7.54046
AT1G03750	2.74383	2.46697	2.44108	2.32627	2.58001	2.51621	3.18974	2.61256	3.13632	2.97714	2.72845	3.12839	2.41849	2.48343	2.36082	2.59359	2.53304	2.52032	2.86815	3.11758	2.96708	2.63786	2.87556
AT1G03760	3.06488	3.01374	3.09367	3.22354	3.00439	2.84825	3.33076	2.7233	3.12584	3.13021	2.83877	3.01619	3.14263	3.04294	3.26871	3.30113	3.25702	3.29914	3.34432	3.02587	3.42009	3.1249	3.29468
AT1G03770	3.04925	2.42634	2.92237	2.73819	2.8877	2.71903	3.31183	3.19989	3.31924	3.21739	2.66777	3.236	2.78445	2.77004	3.02266	3.05132	3.20192	3.08569	3.44358	2.97879	3.05497	2.47843	3.15682
AT1G03780	3.75056	3.55526	3.88826	3.41597	3.30907	3.52811	3.7428	3.45045	3.52202	3.67283	3.29552	3.8874	3.18676	3.4519	3.80605	3.97012	4.0125	3.30093	3.96362	3.21571	3.87844	2.9905	3.64169
AT1G03800	0.656649	0.35715	0.402125	-0.423393	0.0987145	-0.407241	-0.133259	0.240028	-0.323598	-0.229754	0.0074432	-0.401467	0.298362	0.18543	-0.805338	0.51064	-0.766578	-0.445588	-0.740543	-0.715636	-1.13387	-0.457582	-0.832659
AT1G03820	4.31081	4.04909	4.31371	3.96091	4.13799	4.03401	2.8179	2.52929	2.53093	2.6793	2.28584	2.70377	4.11799	4.40085	4.00159	3.84878	4.1426	3.48443	3.28134	2.6807	3.11171	2.44452	3.26667
AT1G03830	4.26837	3.85704	4.05449	3.76297	3.77108	4.07609	3.28588	2.85586	3.35183	3.44832	3.18051	3.56079	3.80044	3.81832	4.19825	4.08368	3.96883	4.11682	3.59768	3.25501	3.53955	3.15131	3.75246
AT1G03840	1.69852	1.53761	1.77581	1.72479	1.31787	1.70236	1.54028	1.32406	1.31061	1.77602	1.02524	1.64792	1.18695	1.52359	1.40914	0.822179	1.67904	1.31756	1.39706	0.273429	1.49929	0.88282	0.981412
AT1G03850	1.10095	1.81674	2.09984	1.93954	2.25076	1.88263	3.73068	3.79002	3.79745	3.19828	2.9066	2.81851	2.73103	2.07218	1.61042	1.89646	1.8889	2.04724	3.03135	3.50535	3.02961	3.84822	3.52693
AT1G03860	6.89606	7.01978	6.91218	6.95065	6.98628	6.89564	6.66655	7.10133	7.03232	6.94327	7.10738	6.84973	7.33002	7.27059	7.2873	7.04471	7.1296	7.1861	7.07827	7.16859	7.13381	7.09394	7.02293
AT1G03870	8.00563	8.07431	7.998	8.16379	8.28668	8.23626	7.2188	7.54933	7.45909	7.38155	7.54844	7.47899	8.20996	7.95481	8.1144	7.68886	8.09276	7.99296	7.02483	7.09992	7.09888	7.6927	7.14018
AT1G03900	6.25575	6.26014	6.17039	6.39306	6.41794	6.14833	6.58842	7.05029	6.82621	6.66439	6.8378	6.64185	6.35267	6.16909	6.01865	5.99614	6.26368	6.19182	6.47531	6.70947	6.66614	6.87463	6.54809
AT1G03905	2.14636	2.19819	2.08105	2.0401	2.12112	1.93146	4.25817	4.47417	4.44244	3.92328	4.17823	3.76125	2.0071	1.84913	1.97928	1.3185	1.28449	1.879	4.28542	4.4136	4.30693	4.037	4.27754
AT1G03910	5.93029	5.72557	5.95678	5.7224	5.74645	5.71782	5.83515	5.79614	5.82826	5.8921	5.77437	5.91374	5.76366	5.76789	5.84285	5.90814	5.83434	5.79571	5.8508	5.88151	5.95864	5.67973	5.9555
AT1G03920	1.54461	1.2139	1.69139	1.65057	1.14351	1.50981	1.58709	0.748132	0.783271	0.955721	0.527221	1.56641	0.412827	0.631666	1.03483	0.671796	0.931012	1.25804	1.27219	1.12377	0.950028	0.569174	0.676098
AT1G03930	4.6925	4.9141	4.89568	4.81916	4.78345	4.8052	4.90632	4.7449	4.82124	4.80285	4.7551	4.91978	4.62764	4.58049	4.50059	4.75377	4.8091	4.84092	4.64844	4.73483	4.74237	4.78968	4.82195
AT1G03935	0.475413	0.304802	-0.394471	-0.0609869	-0.988514	-0.0379413	-0.0980093	-0.644551	-0.342608	0.291192	0.406472	0.272258	-0.428643	-0.681747	-0.398722	-0.670855	-0.0399642	-0.540293	-0.0556146	-0.30602	-0.175685	0.608844	-0.387703
AT1G03940	3.56121	3.71002	3.23592	3.0754	3.32162	3.30819	3.43193	3.29949	3.26466	2.99146	2.96792	3.23665	4.41185	4.21525	4.51437	3.9243	3.72995	4.00353	3.29033	3.43978	3.41875	3.27833	3.47692
AT1G03950	3.15708	3.23485	3.34782	3.30198	3.46159	3.43128	3.60376	3.32313	3.65575	3.4361	3.22348	3.49512	3.03477	3.22304	3.08131	3.51997	3.22251	3.47656	3.54909	3.87955	3.68635	3.72371	3.57312
AT1G03960	3.46323	3.26392	3.49409	3.17001	3.32641	3.42684	3.15143	3.34533	3.4436	3.27409	3.35435	3.28249	3.13726	3.46422	3.41911	3.38249	3.54921	3.32259	3.31291	3.32612	3.66308	3.27994	3.67164
AT1G03970	3.88035	4.03684	3.99659	3.96052	4.0347	4.09432	4.25138	4.30616	4.43109	4.22275	4.19039	4.30491	3.9668	3.85751	3.86677	3.79976	3.91204	4.11336	4.05117	4.15219	4.15352	4.20364	4.30914
AT1G03980	1.08116	1.34848	1.40045	1.03933	0.748	1.31697	1.83642	1.52003	1.85049	1.95137	0.80024	1.98093	0.136217	-0.0753201	-0.796514	-0.349111	-0.142647	-0.0150133	0.666646	0.29218	0.925599	0.319122	0.873386
AT1G03990	1.44518	1.59921	1.13523	1.40323	1.0658	1.50069	1.91376	2.33406	2.22015	2.19641	1.92131	2.06241	1.79279	1.41932	1.34732	1.34903	1.42183	1.65279	2.09583	1.9659	2.01084	1.6147	1.9641
AT1G04000	2.7878	3.05225	3.11636	3.18442	3.25865	3.20015	3.27517	3.83615	3.84164	3.55951	3.47521	3.47892	3.27712	2.94555	3.32016	2.70098	2.78687	2.79808	3.08277	3.45045	3.29027	3.6524	3.43953
AT1G04010	3.2996	3.30916	3.46069	3.29871	3.30534	3.38711	3.51071	3.56491	3.48547	3.40186	3.57375	3.40505	3.19056	3.31483	3.33622	3.20366	3.26369	3.25597	3.50999	3.65148	3.44802	3.48928	3.58222
AT1G04020	4.11808	3.98545	4.12753	4.12874	4.05224	3.96866	3.6358	3.43027	3.54562	3.53324	3.48745	3.65382	3.975	3.94845	3.89141	4.025	4.07567	3.9356	3.70809	3.79077	3.5817	3.54828	4.047
AT1G04030	2.75077	2.33043	2.71873	2.61523	2.57586	2.54017	2.29539	2.03593	2.55503	2.60645	1.97174	2.69871	2.18455	2.47164	2.44986	2.76957	2.75405	2.43759	2.63357	2.52069	2.6669	2.085	2.71976
AT1G04040	7.83867	7.7483	7.80395	8.0244	8.01533	7.89703	7.16165	6.92836	7.03359	7.03016	6.85395	7.07188	7.80579	7.84949	7.74067	7.76031	7.79634	8.08429	6.97885	7.04728	7.04332	7.20124	7.09702
AT1G04050	2.18472	1.75538	2.08915	2.00402	2.04281	1.95705	1.56462	1.29946	1.36721	1.85735	1.3445	1.36874	1.86476	2.15008	2.10494	2.09729	2.08065	1.92815	1.44103	1.23445	1.56125	1.1295	0.93476
AT1G04070	2.78906	2.86563	2.95698	2.85758	3.03139	2.45996	2.80696	3.73492	3.31022	3.07541	3.37362	3.0385	3.4311	3.022	3.05331	2.83444	2.76762	2.83946	3.33529	3.41858	3.31909	3.52597	3.07688
AT1G04080	6.76924	6.75507	6.76214	6.62628	6.67349	6.72331	6.88715	7.02884	6.83803	7.02749	6.93925	6.85758	6.81359	6.87523	6.98703	6.8236	6.82165	6.81925	6.93589	6.83879	6.87967	6.72457	6.93125
AT1G04100	1.37121	1.48325	1.17439	1.86292	1.57024	1.47747	4.03267	3.95121	4.06182	3.61569	3.80951	3.76214	1.58457	1.15154	1.12628	1.08028	1.22305	1.4627	3.54745	3.72951	3.49853	3.83964	3.70995
AT1G04110	2.90744	2.90681	2.69938	2.76421	2.83555	2.7807	3.044	3.0804	2.85458	2.73661	2.32814	2.42542	2.63522	2.9335	3.03442	3.00938	2.76389	2.30384	2.83234	2.4046	2.63488	2.5039	3.14094
AT1G04120	6.9041	6.78354	6.89909	6.69211	6.67121	6.73972	7.36178	7.28181	7.31968	7.37161	7.26514	7.35586	6.7333	6.83848	6.84633	6.85628	6.84246	6.8507	7.32781	7.25847	7.36711	6.89434	7.26177
AT1G04130	3.46924	3.46938	3.31861	3.25387	3.42809	3.27147	2.89482	3.09312	2.97884	3.12113	3.09153	3.24055	3.6878	3.59742	3.45736	3.35574	3.55454	3.38594	3.16227	2.94288	3.28237	3.06611	2.79676
AT1G04140	6.78852	6.77665	6.65438	6.73932	6.74143	6.73625	6.92602	7.12028	6.96826	7.02011	7.02309	6.9458	6.83495	6.65721	6.7679	6.73346	6.74426	6.71671	6.7988	7.00969	6.92156	7.06493	6.91998
AT1G04160	4.15895	3.91359	4.09612	3.83082	3.72747	4.13526	3.43868	2.81885	3.19204	3.25311	2.85028	3.18158	3.59243	3.87311	3.84684	3.80883	3.91727	3.85641	3.84746	3.50087	3.80964	2.86764	3.61655
AT1G04170	7.54007	7.63443	7.43159	7.41908	7.48084	7.35666	7.10011	7.3084	7.22576	7.29395	7.42258	7.16838	7.76797	7.772	7.80673	7.61038	7.53336	7.59027	7.37208	7.48265	7.34808	7.27029	7.31375
AT1G04180	1.21888	0.488779	1.09986	0.762199	1.0193	1.25877	1.22809	1.17395	1.0384	0.825533	0.532936	1.49111	0.631338	0.185502	0.726474	0.452356	0.64567	1.06928	0.952564	1.15723	1.19086	0.35819	0.755494
AT1G04190	5.25153	5.33243	5.351	5.16926	5.42468	5.17539	4.85676	4.74132	4.77016	4.9044	4.78023	4.76259	5.46464	5.40585	5.48081	5.49117	5.2681	5.43506	5.04078	4.95057	5.01306	4.83502	4.99779
AT1G04200	5.0152	4.964	4.99111	5.02415	5.04558	4.96276	5.50031	5.35902	5.37118	5.28665	5.3733	5.31589	4.88655	4.97906	4.98745	4.97643	5.01493	4.96727	5.61979	5.64117	5.55424	5.32093	5.37166
AT1G04210	6.32493	6.0496	6.16209	5.96186	6.0065	6.09451	6.18434	5.96455	5.9852	6.24715	6.051	6.18809	6.14733	6.26226	6.20785	6.31331	6.16124	6.21175	6.2751	6.03471	6.21563	5.83942	6.13064
AT1G04220	2.80251	2.69195	2.91633	3.07252	3.06289	2.94537	3.04545	3.08993	3.25586	3.29339	3.08543	3.16712	2.4949	2.7258	2.86782	2.17264	2.53851	2.74433	2.55284	2.84955	2.66351	2.74278	3.29335
AT1G04230	3.02717	3.11571	3.11798	3.29454	3.17306	2.9733	3.01528	2.83478	3.06773	2.79477	3.08022	3.00069	3.11567	3.13689	3.14034	2.90198	2.99658	3.25164	2.88289	2.86369	3.02587	3.08525	2.90598
AT1G04240	4.12705	4.31644	4.24972	4.29832	4.17538	4.50663	3.1439	2.70986	2.71323	3.06412	3.10154	3.25755	3.85058	3.89352	3.89294	4.07955	3.70381	3.97826	2.99028	2.75624	2.70585	3.33338	3.17734
AT1G04250	5.62352	5.5364	5.46901	5.58549	5.53425	5.55055	5.02172	5.38075	5.11726	5.27216	5.27907	5.06461	5.64496	5.64811	5.39274	4.98252	5.21999	5.09455	4.94525	4.74501	4.68459	5.03104	4.80845
AT1G04260	3.61355	3.76473	3.86631	3.84084	4.1532	3.77124	4.00513	4.3064	4.47223	4.06804	4.28338	4.04144	4.00756	3.87007	3.95371	3.57882	4.0497	3.68883	3.89357	4.21111	4.04012	4.40254	3.99748
AT1G04270	8.80392	8.92699	8.75285	8.8209	8.92865	8.38237	8.44304	8.9535	8.48138	8.73162	8.95825	8.27805	9.3914	9.17696	9.0079	8.79659	8.83677	8.76917	8.81403	8.82464	8.65604	8.77145	8.50698
AT1G04280	4.73437	4.66249	4.80884	4.90116	4.76851	4.93283	5.93225	5.81797	5.99977	5.65945	5.85867	5.86401	4.61968	4.67117	4.45904	4.712	4.66507	4.72597	5.84962	6.1227	5.98039	6.00359	6.10985
AT1G04290	3.58143	3.74101	3.37639	4.085	4.09935	3.33196	3.50882	3.93897	3.46797	3.33664	4.08059	3.39555	4.25859	4.00859	3.43491	3.67891	3.79736	3.64009	3.85757	4.05691	3.74484	4.24078	3.7186
AT1G04300	5.8692	5.69464	5.92943	5.8096	5.74063	5.92991	6.31736	6.17518	6.45006	6.24622	5.99359	6.39156	5.60827	5.6837	5.97357	5.99635	5.93958	6.06718	6.18064	6.24689	6.37277	5.95318	6.45516
AT1G04310	3.90374	3.83015	3.85881	3.85096	3.89332	3.74185	4.47688	4.66519	4.59961	4.22183	4.6472	4.43692	3.41363	3.53259	3.53401	3.84044	3.69283	3.47433	4.06259	4.00689	4.26749	4.22343	4.0236
AT1G04330	0.783728	0.550843	0.48713	0.136452	0.0056125	0.0242872	-1.42566	0.149707	-0.218235	-0.225955	-1.08978	-1.38096	0.60402	0.60451	0.494986	-0.204367	-0.0758175	-0.169016	-0.908566	-1.93214	-0.897489	-0.636275	-0.280572
AT1G04340	4.5848	4.84091	4.72411	4.69494	4.7597	4.31332	4.5622	4.90844	4.72661	4.65586	5.13809	4.55318	5.16172	4.83732	4.66665	4.63691	4.56368	4.56965	4.80388	4.90337	4.69038	5.03769	4.59088
AT1G04350	4.45625	4.48748	4.54024	4.50294	4.36056	4.82161	4.1095	3.62451	3.47132	3.74223	3.56804	3.94049	4.2354	4.27655	4.38273	4.64758	4.33235	4.55489	3.63591	3.69211	3.29764	3.93988	3.73742
AT1G04360	1.62173	1.56036	1.72141	2.06896	2.10337	2.18725	2.43141	2.58683	2.65121	2.57519	2.55031	2.29054	1.6226	1.71375	1.59539	1.40865	1.79906	1.7102	2.52665	2.23758	2.23735	2.50998	2.17689
AT1G04370	-3.168	-2.39089	-3.07102	-3.16563	-1.17125	-2.42765	1.6555	1.70826	1.48481	0.808354	1.12713	1.08783	-2.50672	-2.05616	-2.03824	-2.44339	-1.26034	-1.58981	1.30893	0.82935	1.77474	1.00834	1.69411
AT1G04390	3.158	3.06212	3.13752	2.85119	2.9619	3.08285	3.18814	3.15482	3.17362	3.21501	3.40271	3.44539	3.11002	3.1346	3.11779	3.33288	2.88038	3.1884	3.43563	3.30173	3.22139	3.10724	3.38184
AT1G04400	6.83666	6.82393	6.77671	6.73083	6.7378	6.9596	7.02379	6.82716	6.9264	6.9517	6.91122	7.03819	6.45846	6.47712	6.43273	6.8098	6.76042	6.69874	6.7535	6.86102	6.85913	6.95144	6.8622
AT1G04410	10.0141	10.0879	9.87074	10.0615	10.1246	10.0064	9.85312	10.2373	9.99923	9.94238	10.1796	9.76989	10.2332	10.1313	10.0521	9.89604	9.94282	9.92428	9.93304	10.0905	9.84024	10.0922	9.914
AT1G04420	6.26546	6.45113	6.10754	6.31191	6.17425	6.29279	6.034	6.01105	6.00924	6.09916	6.12078	6.15153	6.14297	6.20536	6.12862	6.34438	6.20352	6.29408	5.9182	6.25449	5.84829	6.28617	6.32655
AT1G04425	1.53527	1.56708	1.73342	1.69784	1.50811	1.27738	1.02804	1.39451	1.27245	1.56881	1.59385	1.71611	1.4792	1.8776	1.47561	2.04729	2.08065	1.29357	1.87294	1.20215	2.02311	1.58808	1.68371
AT1G04430	7.50916	7.57576	7.45936	7.48179	7.47655	7.5137	6.67918	6.68074	6.54689	6.78817	6.8453	6.77065	7.64019	7.70518	7.67127	7.4836	7.56543	7.69941	6.91975	6.80937	6.75297	6.9633	6.77682
AT1G04440	5.7039	5.6108	5.64928	5.77978	5.70521	5.81054	6.24024	6.10264	6.22476	6.20513	6.01493	6.21136	5.5317	5.63056	5.4598	5.77562	5.61831	5.81557	6.13883	6.16686	6.16758	6.0379	6.09133
AT1G04480	7.30071	7.20691	7.26852	7.47808	7.40944	6.7677	7.12172	7.43864	6.97268	7.17568	7.52443	6.91498	8.02774	7.5071	7.37392	7.15907	7.1692	7.21269	7.35445	7.30961	7.07434	7.4303	7.09545
AT1G04510	6.21297	6.17988	6.12331	6.13295	6.12986	6.06748	6.01801	6.07187	6.05968	6.09925	6.14048	6.04344	6.33597	6.2314	6.37744	6.1312	6.21443	6.06327	6.0744	6.01882	5.9734	6.01436	6.06866
AT1G04520	4.2268	4.11762	4.26819	4.20108	4.2918	3.97695	3.49669	2.97549	3.08329	3.33237	3.08834	3.34847	4.09254	4.23559	4.34092	4.0884	4.13708	3.94702	3.28819	2.91755	3.42638	3.21389	3.45663
AT1G04530	5.07325	4.95863	5.03514	5.16527	4.86933	5.17878	5.64169	5.40097	5.57536	5.4149	5.26218	5.48942	4.70747	4.83282	4.75882	4.9788	4.83365	4.7768	5.2835	5.43008	5.21983	5.51588	5.47482
AT1G04540	1.53578	1.40801	1.22773	1.23859	1.1753	1.2848	1.75727	1.99987	1.80682	1.32263	1.29629	1.84849	1.12988	1.43676	1.30979	1.37775	1.71641	1.41283	1.28369	1.2984	1.51337	1.37223	1.09951
AT1G04550	4.01895	4.13815	3.85139	4.01318	3.93714	3.92816	3.21285	3.12031	3.20652	3.49656	3.45605	3.47323	4.2089	4.15645	4.32976	4.26759	3.94076	3.96582	3.20586	3.04725	3.17226	3.33997	2.91061
AT1G04555	2.14651	2.43721	2.5285	2.37686	2.42864	2.22917	2.7801	2.62598	2.6502	2.35272	2.42517	2.62632	2.25572	2.1907	2.12184	2.53727	2.39945	2.41086	2.4644	2.69501	2.83124	2.69068	2.54728
AT1G04570	-0.658014	0.146841	0.106054	-0.662336	-0.970257	-0.432335	-0.30635	-0.0887974	-0.386046	0.160684	-0.564196	-0.785181	0.341872	0.0825418	0.688967	-0.0152333	-0.464507	0.0967087	0.577249	1.03751	0.629749	0.406598	0.666847
AT1G04590	4.33679	4.23449	4.6106	4.17444	4.2785	4.21129	4.03095	3.75539	3.80523	3.90671	3.80767	4.01831	4.49045	4.48712	4.62648	4.33285	4.4308	4.54406	3.95134	3.83753	4.06182	3.84831	3.93598
AT1G04600	-0.639062	-1.88154	-0.235523	-2.80842	-1.2753	-1.10164	0.139362	-0.619149	0.200421	-0.0563152	-1.58863	0.634334	-0.497709	-0.830543	-1.39833	0.0596379	-0.103409	-0.603242	0.527464	-0.58526	-0.0867441	-1.40466	-0.275354
AT1G04610	1.60219	1.78825	1.72296	1.58267	1.69887	1.42059	1.91584	1.95133	1.86937	1.32328	1.78552	1.72494	0.974102	1.23538	0.544672	0.338282	1.24663	1.08781	1.77241	0.82097	1.6966	1.15677	0.756199
AT1G04620	3.9064	3.96104	3.57171	3.59212	3.81822	3.82343	3.36778	3.33153	3.25878	3.29945	3.71533	3.38949	3.8835	3.5836	3.7349	4.15579	4.02229	3.86925	3.41382	3.78728	3.26431	4.08483	3.81391
AT1G04630	5.22874	5.33913	5.28161	5.41342	5.49085	5.09375	5.16051	5.58449	5.39229	5.39638	5.51097	5.21823	5.53666	5.38676	5.39977	5.14616	5.24314	5.1801	5.25693	5.49114	5.28227	5.545	5.19968
AT1G04635	1.36252	1.99011	1.7005	1.28517	1.509	1.45735	1.19794	1.67751	1.13959	1.23151	1.43799	1.08349	1.82009	1.71486	1.53443	1.76492	1.5425	1.35826	0.773619	1.30856	1.42347	1.35232	1.27889
AT1G04640	4.39137	4.6721	4.52983	4.72037	4.7566	4.61691	3.7224	3.67999	3.69262	3.94496	4.09676	3.88357	4.72455	4.66068	4.59708	4.60665	4.7302	4.62988	3.79885	4.11115	3.73656	4.32513	3.97635
AT1G04650	2.12014	1.85199	2.05004	1.64537	1.56885	2.04508	1.29133	0.885105	1.13459	1.24771	1.16274	1.2314	1.63197	1.76981	1.77384	2.02909	1.96616	1.88416	1.50803	0.717822	1.37878	0.584389	1.13834
AT1G04660	1.56121	1.43611	0.455146	1.64352	1.46017	1.50087	1.18129	0.978305	0.798884	0.331771	1.16758	0.619512	0.851694	0.0580944	0.666512	1.1023	1.68239	1.03104	0.190937	0.957311	-0.396117	1.20448	0.967931
AT1G04680	6.63792	6.51686	6.59976	6.75355	6.72877	6.89711	5.48022	5.66919	5.65796	5.45732	5.55376	5.53725	6.40299	6.30108	6.5294	6.26479	6.36172	6.30053	5.23699	5.5856	5.53607	5.7823	5.75922
AT1G04690	6.78123	6.79351	6.79284	6.82435	6.81332	6.65189	6.65676	6.84615	6.72962	6.68378	6.89299	6.62246	7.05337	7.00887	6.85247	6.8153	6.81169	6.81633	6.81718	6.81427	6.63405	6.9052	6.69796
AT1G04700	2.40359	2.2155	2.72048	2.44176	2.06275	2.37061	2.25347	2.22426	2.45449	2.52431	1.72546	2.48971	1.87163	2.12552	2.03988	1.79617	2.28424	2.21906	2.74851	2.79307	2.81763	1.66537	2.25624
AT1G04710	4.78801	4.90633	4.68411	4.87832	4.96223	4.65781	4.45585	4.79056	4.54651	4.62007	4.83366	4.50733	5.13909	5.14464	5.11201	5.02022	5.0133	5.07394	4.79063	4.82237	4.60658	4.61718	4.84862
AT1G04730	3.46428	3.42361	3.26815	3.49982	3.42964	3.49901	3.24755	2.79072	2.96116	3.17312	2.99614	3.24229	3.18754	3.4285	3.39897	3.56975	3.55676	3.47473	3.07065	2.96648	2.94617	2.69661	3.16298
AT1G04750	6.59723	6.51787	6.5592	6.6663	6.63576	6.40217	6.9005	7.0973	6.98835	6.85833	7.10438	6.78562	6.77618	6.61366	6.36129	6.42974	6.48408	6.41524	6.88033	7.08346	6.92541	7.19205	6.84478
AT1G04760	1.3629	0.978588	1.23576	1.19493	0.894708	1.21549	1.13194	0.833735	0.977953	0.80697	1.68172	1.02373	0.656181	1.37671	1.52545	1.28426	1.59166	1.01901	1.10388	1.17958	0.979465	1.27702	1.16818
AT1G04770	4.7896	4.66252	4.66791	4.58753	4.56295	4.57228	5.31817	5.16703	5.48401	4.9437	4.95885	5.04302	4.52848	4.66233	4.68725	4.48428	4.34966	4.51974	4.95239	5.15571	4.94912	4.88157	5.57872
AT1G04780	5.73914	5.63007	5.76051	5.61833	5.51465	5.77117	6.52845	6.44786	6.59341	6.45814	6.28201	6.48828	5.48827	5.69263	5.64676	5.68671	5.5996	5.72501	6.53786	6.70328	6.59609	6.22703	6.71306
AT1G04790	4.76225	4.49515	4.73467	4.59431	4.49457	4.59673	4.76956	4.79913	4.90067	4.80588	4.6851	4.7892	4.71809	4.58249	4.5591	4.57412	4.7257	4.77301	4.81793	4.8332	4.98864	4.83207	4.93442
AT1G04800	5.99386	5.74296	6.10286	5.83847	6.21563	5.65519	5.62588	5.72353	5.7961	5.65787	5.74982	5.66194	6.06693	6.03175	5.95544	5.84174	6.19196	5.81778	5.82899	5.87169	6.05047	6.20452	6.31508
AT1G04810	6.49219	6.46021	6.31853	6.33902	6.46556	6.46836	6.47024	6.7182	6.60529	6.56732	6.60232	6.59039	6.5239	6.5108	6.62584	6.3242	6.47415	6.36858	6.49826	6.52243	6.47653	6.45849	6.50208
AT1G04820	9.1797	9.11486	9.02456	9.1481	9.25153	9.13155	8.81924	9.22487	9.06218	8.98816	9.18611	8.96099	9.31395	9.2188	9.38143	8.99469	9.22776	8.9771	8.96401	9.06447	9.04872	9.21668	9.07992
AT1G04830	3.73834	3.85198	4.04603	3.79174	3.90019	3.948	4.05911	4.20875	4.24125	4.16114	4.02212	4.09404	3.97497	3.76715	3.879	3.9382	3.97396	3.85744	3.98269	4.07415	4.00626	4.16555	3.95096
AT1G04840	1.16014	1.28836	1.28646	1.11729	0.818728	1.10574	1.27147	0.862927	1.24437	1.42769	1.29533	1.24354	1.34422	1.06935	1.57173	1.48667	1.56079	1.33871	1.34564	1.63014	1.66	0.60648	1.72971
AT1G04850	6.64313	6.59713	6.70855	6.68443	6.60212	6.60334	6.64129	6.59337	6.82447	6.67027	6.54086	6.65534	6.67785	6.65268	6.80195	6.65592	6.65107	6.78993	6.68369	6.75156	6.75931	6.56936	6.73188
AT1G04860	5.45313	5.46201	5.50548	5.32647	5.2948	5.41261	5.61441	5.56488	5.71424	5.64597	5.6139	5.67753	5.38735	5.44252	5.48611	5.4301	5.38147	5.5351	5.63755	5.69469	5.63973	5.52734	5.68931
AT1G04870	5.4549	5.40197	5.38762	5.35299	5.21268	5.33901	4.9963	5.13314	4.89708	5.07312	5.04801	5.12974	5.75606	5.56816	5.67554	5.3852	5.4069	5.49395	5.13946	4.9231	5.0788	5.03486	4.97842
AT1G04880	-0.740965	-0.448466	-0.5172	-0.850268	-0.308362	-0.901358	-1.29911	-1.12728	-1.04057	-0.781905	-0.549605	-1.90573	0.0976312	-0.236335	-0.000316068	-0.632357	-0.220549	0.0416956	-0.363477	-0.155559	-0.313116	-1.01953	-0.343367
AT1G04900	4.49063	4.24618	4.44654	4.23886	4.26814	4.15217	3.84741	3.51484	3.81471	4.02136	3.71476	3.92138	4.55128	4.57444	4.47493	4.56923	4.37064	4.66387	4.22709	4.05939	4.25887	3.85528	4.13399
AT1G04910	4.90166	4.92863	5.01186	4.983	5.03568	5.05003	5.28186	5.276	5.19709	5.10556	5.17527	5.11801	4.93938	5.07195	4.87512	4.90417	5.01646	5.13487	5.10954	5.2572	5.25125	5.15118	5.28806
AT1G04920	0.650431	0.756938	0.969663	0.937607	0.486922	0.402611	0.412567	0.427941	0.482251	0.360516	0.646428	0.54959	0.901412	0.605175	0.643094	1.09169	0.878888	0.545597	0.679938	0.245611	0.412741	0.816712	0.940545
AT1G04930	2.49832	2.3509	2.21259	2.30028	2.31773	2.14277	3.34204	3.56859	3.42662	3.24833	3.33666	3.14026	2.37391	2.02812	2.44373	2.0917	2.27796	2.75409	2.86895	3.35827	3.10582	3.20185	3.19192
AT1G04945	4.01702	4.25522	4.28784	4.11079	4.12256	3.96521	3.98065	3.8447	3.93464	3.87154	4.14705	3.981	4.48317	4.47073	4.56567	4.46593	4.32168	4.44832	4.2736	4.24695	4.33745	4.16509	4.32849
AT1G04940	5.71307	5.85483	5.47734	5.84331	5.83233	5.66613	5.00281	5.07131	5.20283	5.11957	5.36919	5.15378	5.86124	5.77371	5.87084	5.91631	5.78698	5.77085	5.04853	5.33547	5.04184	5.46317	5.21854
AT1G04950	4.56982	4.44943	4.34496	4.31484	4.40789	4.30642	4.20008	4.17347	4.11019	4.30777	4.36441	4.19975	4.47759	4.33008	4.3999	4.6768	4.48718	4.29332	4.04359	4.0394	3.93127	4.32876	3.93061
AT1G04960	4.28661	4.43518	4.33818	4.49146	4.39153	4.48423	5.14762	5.18256	5.4109	4.95084	5.12644	5.13789	4.20751	4.25808	4.30836	4.28177	4.37508	4.52411	5.04095	5.29923	5.17414	5.29297	5.09501
AT1G04970	4.91582	5.01911	5.0536	5.06246	5.15841	5.12644	5.42616	5.43623	5.53181	5.32327	5.37155	5.35729	4.83877	4.92536	4.87066	5.16112	5.06259	5.11406	5.12672	5.40449	5.26377	5.36281	5.51195
AT1G04980	5.25526	5.32883	5.27442	5.21112	5.1395	4.93571	5.45053	5.59585	5.41599	5.73497	5.82381	5.75243	5.50773	5.52607	5.3181	5.24294	5.45365	5.36481	6.00498	5.89393	5.95705	5.83429	5.42994
AT1G04985	4.29863	4.41905	4.54264	4.64376	4.56368	4.40778	4.87027	4.92554	4.88743	4.69668	4.74314	4.86288	4.61819	4.305	4.49367	4.50299	4.55777	4.71689	4.79749	4.91684	4.98112	4.99574	5.08037
AT1G04990	4.29803	4.38821	4.31697	4.31629	4.38646	4.32116	4.79983	5.04328	5.1431	4.8994	4.98613	4.76801	4.25628	4.37079	4.24926	4.37314	4.42329	4.52651	4.58461	5.13172	4.74871	4.88551	5.03324
AT1G05000	3.5785	3.66518	3.79123	3.75632	3.5172	3.4129	4.34525	4.77739	4.68919	4.3895	4.81604	4.29577	4.26616	4.19431	3.77428	3.67446	3.79605	3.9953	4.59737	4.88465	4.68235	4.94604	4.52993
AT1G05010	9.03507	9.35351	8.94861	9.21969	9.24769	9.18309	10.664	10.9347	10.9445	10.345	10.8019	10.3728	9.03105	8.86727	8.69168	8.8926	8.89061	9.06778	10.4186	10.9486	10.4681	10.8963	11.0164
AT1G05020	2.8195	3.21606	2.92739	3.39214	3.20909	3.24035	3.3308	3.70892	3.78576	3.06954	3.55282	3.04528	2.8484	2.70473	2.46829	2.71323	2.9006	2.76793	3.04239	3.52897	3.02327	3.56089	3.75154
AT1G05030	3.19193	3.37007	3.22777	3.25287	3.26883	3.35356	3.20696	3.06118	3.10014	3.2662	3.39877	3.11491	3.34192	3.22855	3.00986	3.45535	3.24842	3.4459	3.22503	3.29746	3.21122	3.45762	3.49188
AT1G05055	3.64186	3.80906	3.92526	3.84582	4.05541	3.66516	3.4516	3.57029	3.58419	3.45932	3.82169	3.51934	4.04416	3.95011	4.02071	3.8151	3.6968	3.75317	3.60177	3.4868	3.47911	3.66418	3.3937
AT1G05060	3.62593	3.7411	3.54426	3.71175	3.57363	3.61751	4.57899	4.53654	4.58888	4.3361	4.3339	4.39396	3.37374	3.40857	3.31214	3.62672	3.43852	3.57355	3.91548	4.39153	4.19942	4.35043	4.10709
AT1G05065	-0.0582065	0.0546708	0.221183	0.436774	-0.254248	-0.139655	0.665528	0.569459	0.442973	0.564653	0.493881	0.561588	0.372434	0.77755	-0.0646369	0.939877	0.241962	0.533778	0.572393	0.731103	0.836197	0.58659	0.441495
AT1G05070	3.4383	3.6407	3.67297	3.65467	3.75614	3.51354	3.09655	2.94103	3.10897	3.1745	3.19395	3.48816	3.58909	3.58007	3.68155	3.60782	3.56589	3.85175	3.11493	2.95496	2.9705	3.51125	3.22715
AT1G05087	-0.23961	1.07524	0.294946	0.239862	-0.314407	0.613112	0.951408	0.971292	0.475998	0.650973	0.314701	1.25521	0.633141	0.493584	-0.2129	0.940102	0.252949	0.957176	0.515633	0.837769	1.01589	0.680054	0.629756
AT1G05090	3.08913	2.76841	2.66334	2.84294	3.01099	2.66029	3.07213	2.98601	3.34153	3.0345	2.87503	3.38663	2.55663	2.97891	2.7297	3.1155	2.86815	2.98012	3.45837	3.34982	2.99725	3.10132	2.82749
AT1G05100	-0.0673025	0.0980519	0.552368	-0.768816	-0.638214	-1.02405	0.461256	-0.0107771	-0.112934	-0.276541	0.00628002	-0.118242	0.298334	-0.0815773	-0.804626	-0.14254	-0.537865	-0.344201	0.280415	-0.154292	-0.571608	0.0611954	1.29267
AT1G05120	4.62106	4.51341	4.59802	4.55184	4.51591	4.54364	4.95094	4.88808	5.01407	4.92772	4.8774	5.01961	4.35618	4.40102	4.41449	4.7163	4.5477	4.65816	4.84576	4.96408	5.01285	4.73614	5.00638
AT1G05135	6.59958	6.43949	6.77503	6.64727	6.77441	6.85687	7.43666	8.1435	7.84152	7.72573	7.94451	7.83681	6.72616	6.71715	6.68896	6.17721	6.68482	6.69152	7.52825	7.83403	7.6713	8.14935	7.69527
AT1G05140	5.17861	5.36419	5.0588	5.16512	5.12714	5.2385	4.40151	4.1309	4.01453	4.62609	4.64222	4.44849	5.02236	5.02511	4.91211	4.95593	5.18188	4.94844	4.12374	4.31507	4.00903	4.66699	4.33483
AT1G05150	5.81732	5.6315	5.73939	5.6821	5.5797	5.71467	5.66965	5.58159	5.64243	5.74619	5.59998	5.76233	5.57095	5.67914	5.65685	5.69298	5.65642	5.62279	5.58966	5.43437	5.57445	5.48657	5.54125
AT1G05160	2.99511	2.77326	2.94777	2.76811	2.7144	2.94197	3.01172	2.7459	2.78363	2.85212	2.85584	2.85432	2.72507	2.83068	2.93539	3.14855	3.0682	2.92513	2.85542	2.75832	2.84639	2.78678	2.81652
AT1G05170	3.66595	3.65891	3.82905	3.66812	3.51627	3.71125	4.58559	4.51663	4.65638	4.35192	4.35299	4.42764	3.45043	3.84207	3.47242	3.57286	3.45192	3.59868	4.38166	4.82506	4.52242	4.67303	4.77782
AT1G05180	5.36664	5.40509	5.33874	5.37776	5.36792	5.29413	5.46162	5.42216	5.47754	5.40433	5.48474	5.52824	5.51799	5.45124	5.34887	5.35366	5.42725	5.42579	5.44116	5.49569	5.61351	5.54723	5.39023
AT1G05190	8.03535	8.181	7.99981	8.02621	8.01494	8.06407	7.75899	7.93999	7.86056	7.83174	8.01815	7.77524	7.99454	7.90768	7.89283	8.00137	8.10469	8.00986	7.67851	7.99132	7.6412	8.22457	7.99231
AT1G05200	4.86645	4.86447	4.89912	4.85219	4.78471	4.95206	5.02779	4.89357	4.88989	5.05966	5.04957	4.96741	5.03484	5.02748	5.06647	5.31916	5.09472	5.2721	4.97015	5.20428	5.06826	5.19804	5.43527
AT1G05205	3.86215	4.19192	4.18863	4.26972	4.31056	3.83013	4.13096	4.49812	4.2989	4.1173	4.09895	3.97981	4.22573	4.04899	4.05119	3.82406	3.92199	4.06815	4.08475	4.12302	3.97056	4.13254	3.72243
AT1G05210	2.97031	3.0863	3.03883	3.12718	3.15936	2.7863	2.93385	3.22359	3.16822	3.09296	3.25432	2.88635	3.32453	3.13086	3.07472	2.85037	3.07517	2.77004	2.96801	2.89148	2.97445	2.74445	2.97796
AT1G05220	0.245097	0.168725	-0.53621	-0.616006	-0.43327	0.496881	-0.120585	0.918871	-0.0225574	0.591085	0.49471	0.480305	-0.134823	-0.472594	-0.393765	-0.606956	-0.234532	-0.400175	0.0133218	0.0274732	0.525161	-0.123592	-1.78811
AT1G05230	4.54317	4.3594	4.44324	4.38335	4.4545	4.26366	4.23264	4.06806	3.98128	4.26185	4.28531	4.05033	4.54967	4.63349	4.47684	4.6205	4.67971	4.69278	4.13548	4.36366	3.96353	4.12891	4.38197
AT1G05250	8.01656	7.9413	8.14799	8.24837	7.83866	7.9882	7.47597	7.80965	7.74088	7.55596	7.28973	7.43428	7.80232	8.069	7.60013	7.09167	7.84667	7.70446	7.71701	8.0278	7.85874	7.34792	6.90842
AT1G05260	5.81843	5.90325	5.93583	6.13318	5.9105	6.03309	5.60573	5.6804	5.68477	5.84328	5.29288	5.7022	5.67787	5.82357	5.51852	5.05321	5.5399	5.69278	5.60707	6.01085	5.86669	5.43872	5.05925
AT1G05270	5.01881	4.92807	4.96693	4.98161	4.97255	4.9378	5.06706	5.1163	5.12185	5.05416	5.23899	4.99871	5.03656	4.90676	4.98104	4.92961	4.97159	4.99851	5.00139	5.22324	5.00441	5.16698	4.98069
AT1G05280	1.06707	0.948575	0.964137	0.0383112	0.473842	0.840749	0.180915	-0.979909	-0.455192	-0.46026	-1.07181	-0.131215	0.311118	0.60769	0.346862	-0.26699	0.429013	0.302467	-0.323577	-0.102224	0.223003	-0.84771	-0.150163
AT1G05300	3.75042	3.72193	3.56058	4.05441	4.09079	3.67291	6.03402	6.75945	6.46817	6.31841	6.92473	6.23955	4.17324	4.04147	3.93915	3.7069	3.99425	4.20004	6.31373	6.85494	6.45697	6.5314	6.48442
AT1G05310	1.38675	1.23289	1.6737	0.77771	1.42472	1.92757	1.83615	1.22012	1.33271	1.55392	1.00435	1.55341	1.03101	0.989116	1.24834	1.42921	1.40583	1.09299	1.40096	0.607501	1.25775	0.732082	0.922916
AT1G05320	4.67672	4.41486	5.06304	4.91768	4.70202	4.94205	4.86967	3.93914	4.71153	4.6398	3.7472	5.09643	4.07075	4.51884	4.63583	5.00655	4.67726	5.0106	4.8779	4.64784	4.91022	3.99846	4.93171
AT1G05340	0.663207	1.28273	1.35075	1.05982	1.75433	1.25934	3.42296	3.69407	3.52662	3.01759	3.12037	2.85543	1.79342	1.09163	0.563713	1.28404	1.2956	1.50252	3.54386	4.22088	3.67026	4.13809	3.17646
AT1G05350	5.19049	5.03975	5.03183	5.1526	5.1125	5.2367	5.82949	5.86766	5.89814	5.76233	5.84293	5.70669	5.12526	5.1246	5.16144	5.16559	5.07266	5.21261	5.86032	5.98942	5.92208	6.01979	5.84528
AT1G05360	3.64652	3.48059	3.75745	3.67442	3.62546	3.5254	3.42643	3.10828	3.31163	3.50645	3.42769	3.50694	3.57748	3.73836	3.32358	3.71859	3.60252	3.45826	3.80949	3.3244	3.53373	3.2517	3.47337
AT1G05370	1.21861	1.34113	1.25391	1.16013	1.35294	1.16346	1.42774	1.41531	1.4727	1.10486	1.44237	1.53314	1.2507	0.855899	1.51986	1.86338	1.68427	1.39684	1.44901	0.956383	1.39584	0.936154	1.42188
AT1G05380	5.65514	5.64558	5.63355	5.52295	5.53504	5.68629	6.1105	6.15827	6.08175	6.06185	6.0665	5.9563	5.67361	5.59638	5.77242	5.70746	5.70517	5.72203	6.024	6.17349	6.07591	5.88274	6.20753
AT1G05385	2.84159	3.12676	3.06593	3.14668	2.89649	3.00414	2.28108	2.11031	2.48163	2.27498	2.09756	2.45231	2.96738	2.84686	2.87969	3.01649	2.94349	3.02969	2.105	2.1305	2.00718	2.63662	2.31229
AT1G05400	-0.004622	-0.707941	0.0361235	0.347734	0.407275	-0.302759	0.278093	0.773252	0.362261	0.153349	0.129242	0.476095	0.419073	-0.0349407	0.27402	-0.407409	-0.167584	0.190776	0.244709	0.163696	0.219901	0.862462	-0.00714465
AT1G05410	4.07828	4.03307	4.11399	4.06998	4.01257	3.98884	3.75598	3.80112	3.92381	3.92916	4.01642	3.79096	4.36573	4.2721	4.32554	4.16529	4.15322	4.19618	3.9114	3.56266	3.93708	3.91007	3.53962
AT1G05420	0.775918	0.839667	0.288891	0.868999	0.704971	0.741646	0.381191	1.08523	0.99163	0.562182	0.829767	-0.0608497	0.475032	0.855825	1.20165	0.800379	0.759227	1.15501	0.150506	-0.0620597	0.143112	0.772444	1.02847
AT1G05430	4.64606	4.77382	4.89041	4.612	4.57494	4.63825	4.1469	4.32119	4.45804	4.36588	4.41765	4.50418	4.81661	4.70267	4.58063	4.68004	4.64342	4.69573	4.33106	4.36568	4.43552	4.59459	4.43457
AT1G05440	0.621441	1.51755	1.1902	1.21689	0.642971	0.996092	0.963997	0.577598	0.821515	1.15484	0.736087	0.832189	1.28532	1.21205	1.09792	1.13051	1.26261	1.00934	1.46516	0.528669	1.21433	0.775019	0.89796
AT1G05450	-1.09625	-0.436806	-0.862975	-0.14228	-0.498726	-1.56117	0.728813	1.66998	1.59444	1.67169	1.24184	1.41282	-1.57563	-1.31967	-1.18537	-1.56077	-2.20012	-1.1865	0.854243	1.045	0.909281	0.735497	0.349116
AT1G05460	4.11045	4.03424	4.089	3.96907	4.04742	4.21594	3.45443	3.14832	3.23397	3.60233	3.26713	3.62086	3.88139	4.10709	4.17335	4.26646	4.26379	3.89714	3.44975	3.24231	3.28548	3.1152	3.67906
AT1G05470	3.52624	3.39988	3.63135	3.35325	3.30735	3.41523	3.16891	2.78241	2.92335	3.33597	2.77665	3.35879	3.05064	3.31144	3.58026	3.57739	3.55669	3.1739	3.28982	2.51305	3.14785	2.40377	3.23553
AT1G05490	-0.0734381	-0.374199	0.122276	-0.42704	0.00836914	-0.249374	-0.74199	-2.52076	-1.13561	-0.278851	-1.02978	-0.955326	-0.187092	0.102259	0.223855	0.207094	-0.00574471	0.117909	-0.667479	-1.41189	-0.659455	-0.904138	-0.110154
AT1G05500	5.88051	5.93215	5.81622	5.85448	5.80726	5.85867	6.06199	5.91976	6.0353	5.90685	6.02355	6.02147	5.88831	5.89252	5.77755	5.93309	5.80342	5.85109	6.05136	6.03825	6.04581	5.94243	6.02047
AT1G05520	5.97326	5.93376	5.92211	5.86687	5.93393	5.95935	5.97682	6.15894	6.09581	6.09053	6.12833	5.99079	5.91123	5.83046	6.02902	5.88605	5.94351	5.91063	6.03817	6.10359	6.09173	6.09714	6.09476
AT1G05530	0.654641	0.150943	0.405969	0.249857	0.0543751	0.644199	-2.88309	-2.28499	-3.67261	-1.56368	-2.27402	-1.9061	-0.353446	-0.182535	0.258549	-0.417354	-0.277769	-0.342354	-2.32936	-1.02184	-2.06366	-1.41554	-3.15105
AT1G05540	2.00212	1.69223	1.23635	1.61341	2.01391	1.84645	1.04205	0.631767	0.107419	0.563166	0.397621	0.471346	2.02301	1.51561	1.93229	1.91702	2.01754	1.7082	0.48492	0.625926	0.0840734	1.1929	1.12768
AT1G05560	5.59335	6.07238	5.59127	5.13015	5.63724	5.73281	6.41771	6.99834	6.80881	6.31682	6.62018	6.39428	5.21038	5.1159	5.12011	5.35267	4.75994	4.92743	5.52095	6.58595	5.48863	6.44236	6.44008
AT1G05562	5.41641	5.99214	5.2035	5.16229	5.20446	5.71193	6.16202	6.75212	6.7683	6.22725	6.60765	6.45423	5.25292	4.96272	5.04852	5.03913	4.73653	4.72077	5.12813	6.41492	5.45832	6.39528	6.40451
AT1G05570	6.18687	5.78041	6.22567	6.07517	6.03242	6.12977	5.37709	4.96508	5.02449	5.56291	5.08232	5.63798	5.94525	6.06169	5.91992	6.08407	6.22328	5.89288	5.69842	5.0877	5.68948	5.16872	5.34863
AT1G05575	1.43585	2.04877	0.834047	0.847641	1.54212	1.98104	4.48487	4.75528	4.71175	4.13756	4.54874	3.9005	0.926637	1.09142	0.738473	0.727511	0.807191	0.945418	4.02935	4.4357	4.01202	4.93175	4.54644
AT1G05590	4.30512	4.25825	4.2217	4.16952	4.2443	4.2594	3.71527	3.70903	3.42928	3.96743	3.79636	3.83312	4.31584	4.28539	4.27803	4.24315	4.33961	4.06924	3.63679	3.54088	3.50741	3.68291	3.61292
AT1G05600	2.52188	2.53052	2.83133	2.77785	2.63019	2.67094	1.9842	1.40967	1.58146	2.09537	1.94694	2.09653	2.55446	2.97042	2.67559	2.85805	2.51524	2.5672	2.09547	2.05829	1.87505	1.9643	1.95605
AT1G05620	4.8191	4.91351	4.88462	4.98411	4.92696	4.67819	4.78578	4.6356	4.7563	4.68819	4.58178	4.53424	5.02434	5.03464	4.90582	4.58744	4.83634	4.73243	4.66201	4.60076	4.58997	4.5396	4.44607
AT1G05630	4.31517	4.20291	4.27189	4.32373	4.1335	4.32188	3.88568	3.91522	3.83959	4.13836	3.58844	3.9086	4.04755	3.95647	4.07893	4.00743	4.13412	4.12213	3.92861	3.67974	4.03677	3.75389	3.93653
AT1G05640	1.70214	1.59956	1.78725	1.87134	1.66965	1.82805	2.20709	1.15598	1.72703	1.55278	1.29663	1.9126	1.08652	1.17529	1.29022	1.51435	1.57649	1.05227	2.04646	1.33213	1.69859	1.45772	1.96403
AT1G05650	1.66522	1.50084	1.8991	1.29727	1.85139	1.54472	1.76139	1.92604	1.8934	2.59656	2.16117	2.28046	1.04281	1.2931	1.24721	0.703303	1.34401	0.542271	2.25149	1.26605	2.22376	2.01429	1.1839
AT1G05660	2.60848	2.46262	2.39804	2.05997	2.08226	2.08023	1.27571	1.62073	1.7663	1.88504	0.921185	1.64944	1.39785	1.59795	1.70419	1.43989	1.91967	1.38155	1.4313	1.26591	1.65577	1.32377	0.675751
AT1G05670	2.72862	2.79301	3.01727	2.75436	2.70697	2.78907	3.46094	3.3607	3.42358	3.54683	3.00684	3.25716	2.76054	3.00544	3.1843	3.06573	2.97353	3.21407	3.64987	3.34249	3.4846	3.01389	3.68432
AT1G05675	2.06766	2.78602	1.63415	1.47237	1.95311	2.63127	6.685	7.11525	7.13022	6.18875	6.55651	5.95194	1.49915	1.48691	2.29126	1.69193	1.41852	1.6628	6.326	6.83166	6.48851	6.58003	7.11791
AT1G05680	5.54516	6.41322	5.59853	5.12311	5.42281	6.14951	6.40627	7.0996	7.19266	6.53404	6.73903	6.42321	5.57111	5.37721	5.81076	4.9583	4.39816	4.54893	6.4109	6.66537	6.35648	6.45632	6.6543
AT1G05690	1.50796	1.11835	1.01322	0.749789	1.01681	1.45673	0.756642	0.293221	-0.129964	0.373271	0.492286	0.258163	1.02735	1.1771	0.840608	1.24494	0.954376	0.912439	-0.124498	0.0836653	0.22828	0.999182	1.03991
AT1G05700	5.53862	5.44013	5.5786	5.25096	5.10022	5.62391	5.66981	5.27775	5.46939	5.73749	4.9947	5.76758	3.93608	4.05079	3.89006	3.232	4.01446	3.93095	5.20586	4.81271	5.17511	4.32676	4.40329
AT1G05710	3.12406	3.27612	3.25828	3.23456	3.11519	2.92144	3.72503	3.73471	3.91271	3.60814	3.80061	3.33118	3.15381	3.16996	3.23679	2.98094	3.22245	2.86493	3.73958	3.91729	3.77611	3.70446	3.55828
AT1G05720	4.68439	4.64002	4.60852	4.6419	4.54464	4.40903	4.45996	4.45472	4.48577	4.50497	4.44537	4.47037	4.78534	4.76862	4.65271	4.63396	4.66119	4.68219	4.61553	4.56872	4.48278	4.58685	4.47941
AT1G05730	1.73163	1.43696	1.57786	1.93543	1.49218	0.82863	1.27205	1.68461	1.05232	1.17709	1.11623	0.745603	2.19202	2.00173	2.01936	1.46761	1.93979	1.84833	1.89527	1.77563	1.89857	1.78765	1.62871
AT1G05750	3.12315	2.99482	2.77718	2.8053	2.6858	2.69796	2.79596	2.24611	2.56327	2.84331	2.66593	2.7103	3.07777	2.9154	2.8949	3.24609	3.20085	3.03282	2.68167	2.76367	2.66942	2.917	2.91202
AT1G05760	0.10105	-0.0130439	0.195099	0.988079	0.655549	0.305371	1.14433	0.96046	1.24221	1.22456	0.766039	1.23692	0.837105	0.157675	0.485844	0.60788	0.0408715	0.373988	1.24308	0.926946	1.12994	1.44311	0.679354
AT1G05780	1.99606	2.21025	2.20507	2.43028	2.51409	2.20236	2.22082	2.15965	2.59046	2.234	2.46421	2.11369	2.21615	1.8231	2.09693	2.46254	2.12556	2.19921	2.21993	2.34679	2.2403	2.36445	2.36916
AT1G05785	2.50418	2.66919	2.33257	2.5514	2.68912	2.32915	2.86467	2.90544	2.76662	2.52181	3.0768	2.66723	2.53511	2.3306	2.23111	2.31435	2.2374	2.21431	2.90542	2.71331	2.38133	2.87723	2.78363
AT1G05790	4.1087	3.96873	4.10225	4.13179	4.13891	4.09828	3.98202	3.90057	4.12021	4.09417	3.9554	4.24279	3.89393	4.05047	4.08514	4.23504	4.13346	4.16295	4.05862	3.94241	4.06224	3.97213	4.13542
AT1G05805	4.78045	4.90627	4.78161	4.85223	4.8373	5.01682	5.25093	5.64833	5.53344	5.19612	5.35297	5.26914	4.52443	4.31665	4.52707	4.65266	4.77178	4.81093	5.12462	5.46614	5.19074	5.64193	5.20114
AT1G05810	3.50883	3.5865	3.57006	3.79783	3.94719	3.63045	3.35486	3.58091	3.45521	3.51089	3.76369	3.36597	3.74074	3.56921	3.45337	3.38012	3.57615	3.57176	3.31447	3.94221	3.56705	3.68597	3.24241
AT1G05820	1.39717	1.64565	1.35411	1.32255	1.60051	1.78209	2.21345	1.95231	1.71809	1.87014	1.85121	1.8789	1.15308	1.35189	1.38596	1.60178	1.26614	1.61046	1.80471	2.32812	1.84236	1.84858	2.1434
AT1G05830	5.22716	4.85368	5.25082	4.96315	4.83392	5.08445	5.06655	4.9024	5.14592	5.16257	4.86574	5.32073	4.80756	4.88183	5.09519	5.24883	5.18874	5.10359	5.03831	4.87817	5.06098	4.60627	5.01328
AT1G05835	2.2568	2.04433	1.99803	2.03622	2.12316	1.85583	1.91084	1.85909	1.79869	1.574	1.7278	1.50114	2.17628	2.10697	2.17036	2.38514	1.93837	1.39877	1.55384	1.69661	1.853	2.23714	1.9723
AT1G05840	3.97428	4.01236	4.11944	4.25977	4.08635	4.04399	4.3171	4.29637	4.36659	4.2953	4.33906	4.35741	3.99194	3.94428	3.77121	3.98272	4.03251	4.05607	4.32667	4.19374	4.22521	4.48259	4.31818
AT1G05850	9.36757	9.44347	9.18712	9.39694	9.41738	9.47872	8.81727	9.12548	9.04389	9.01947	9.06134	9.02148	9.33228	9.30252	9.35472	9.18742	9.32089	9.38638	8.81929	9.14223	8.85513	9.24278	9.16145
AT1G05860	2.94285	3.31736	3.18181	3.13384	3.0714	3.02481	3.12311	3.12023	3.16363	3.06606	3.29101	3.3157	3.10996	2.93352	3.28839	3.22003	3.02664	3.17153	3.11858	2.98426	3.20995	3.26262	3.33738
AT1G05870	4.05882	3.94799	4.27097	4.36452	4.42317	3.96279	3.50189	3.38239	3.45351	3.58167	3.57591	3.4982	4.18518	4.00039	4.15415	4.07705	3.84498	3.845	3.37321	3.56636	3.5993	3.52903	3.44475
AT1G05880	-0.178583	-0.129776	-0.694453	-0.530242	-0.951042	0.220237	3.95461	3.59576	3.62816	3.67793	2.85025	3.67942	-0.660138	-1.2832	-1.37076	-0.334826	-0.535137	-0.615851	2.60078	2.55912	2.51892	2.47094	2.23993
AT1G05890	5.57629	5.56332	5.58741	5.38145	5.51307	5.67438	6.23488	6.20685	6.30262	6.13758	5.98538	6.2316	5.44649	5.39366	5.48607	5.60568	5.69836	5.63692	5.99956	6.09622	6.09992	6.03783	6.13853
AT1G05900	2.89505	3.06886	3.21415	2.98899	2.81112	2.91985	2.85227	2.4715	2.56868	2.84991	2.6662	2.72763	3.06898	3.14672	2.81978	2.9742	3.11969	2.99367	2.8005	2.93686	2.56197	2.33896	2.60255
AT1G05910	5.45259	5.36395	5.61698	5.38319	5.30689	5.36826	5.42603	5.38258	5.33138	5.49573	5.27899	5.4387	5.48608	5.51001	5.66188	5.62797	5.56689	5.43268	5.42345	5.25086	5.41979	5.06996	5.37971
AT1G05940	5.29455	5.32937	5.19983	5.37564	5.39773	5.21499	5.0018	5.26218	5.07261	5.23076	5.29318	5.18174	5.58358	5.35874	5.45234	5.34491	5.38501	5.38623	5.21786	5.25932	5.04408	5.35767	5.36741
AT1G05950	2.73517	2.75746	2.86165	2.95056	2.67968	2.76704	2.09065	1.27976	2.0049	2.05081	1.74206	1.89207	2.42398	2.94799	2.9346	3.19131	2.90875	2.81342	2.21174	1.71867	1.75568	1.48742	1.94752
AT1G05960	5.94746	6.04576	6.05374	5.88984	5.89256	6.10905	6.54539	6.46691	6.65162	6.51942	6.42154	6.59537	5.6912	5.90397	5.91741	5.97473	5.89952	5.88477	6.38884	6.37726	6.40163	6.0558	6.47284
AT1G05970	2.0996	2.34205	1.90247	2.39847	2.15277	2.22355	2.07215	2.39435	2.32918	2.14346	2.3859	2.27796	2.51693	1.84834	2.26559	2.32132	2.13802	1.87589	1.99297	1.87083	2.03357	2.61513	1.89866
AT1G05990	-0.44335	-0.276988	-0.104946	0.175562	-0.197127	-0.365961	-1.15621	-1.04287	-1.35466	-1.81252	-1.43237	-1.71632	-0.353563	0.226955	-0.32946	-0.612432	-0.41226	-0.618211	-1.01767	-0.245331	-0.781479	-1.15289	-0.730401
AT1G06000	6.00958	6.00393	5.96604	5.80314	5.96423	5.57109	5.22319	5.50426	5.29894	5.18419	5.02883	5.05073	6.6305	6.60542	6.66898	5.70869	5.8606	5.94892	5.31968	5.57976	5.28256	5.36307	5.6915
AT1G06002	3.26656	2.23532	3.0219	2.98375	2.43862	2.58508	1.81761	2.63013	2.26418	2.31306	2.20711	2.66726	2.88565	2.42057	3.56957	2.26987	2.97896	2.23598	2.44583	1.26989	2.71309	1.8067	2.4939
AT1G06010	3.119	2.98669	3.05628	3.43659	3.17223	2.68787	2.96542	3.10941	2.87145	2.90973	3.19421	2.84783	3.37206	3.06157	3.0193	3.27699	3.16928	3.12841	3.01624	3.32164	2.99045	3.23116	2.69231
AT1G06040	7.03986	7.15849	7.12493	7.1452	7.15075	7.28186	7.11163	7.15008	7.19161	7.18054	7.15338	7.18747	6.95529	6.90815	7.0671	7.09865	6.96233	6.99689	6.81195	6.9157	6.84526	7.26944	6.92629
AT1G06050	2.06031	2.46462	2.46455	2.56147	2.44863	2.40108	2.9231	2.95979	2.80835	2.87768	3.02179	2.79009	2.54463	2.61374	2.41349	2.40194	2.37147	2.31379	3.03495	3.36192	3.00077	3.26187	3.23251
AT1G06060	3.85371	3.86371	3.88697	4.17994	4.06983	4.10369	4.19002	4.29973	4.50532	4.3771	4.4815	4.27772	3.99266	3.75352	3.99514	3.99109	3.99432	4.07129	4.24873	4.51588	4.33915	4.61978	4.39305
AT1G06070	4.44135	4.43896	4.41252	4.46496	4.35579	4.3831	4.78573	4.83088	4.81035	4.67641	4.76385	4.71685	4.28729	4.30065	4.36013	4.41436	4.31194	4.39091	4.67559	4.71943	4.71267	4.69532	4.77705
AT1G06080	4.19823	3.90751	3.88113	4.26136	4.4995	4.23481	4.13017	3.84623	3.51008	4.05609	4.4627	3.93088	3.99595	3.80881	3.33497	3.72558	4.0278	3.26301	3.84927	3.86028	3.95996	4.24482	4.35253
AT1G06090	3.72454	3.61129	3.91293	3.75339	3.54424	3.21313	3.51928	3.97141	3.67289	3.61446	3.32393	3.64053	3.48808	3.26808	2.92974	2.4616	3.02307	2.36924	3.19379	2.51364	3.43347	3.17198	2.19135
AT1G06100	1.76772	1.50902	1.15425	1.79897	0.921053	1.73733	0.946497	0.545871	0.77086	1.12552	1.17789	1.2526	2.1032	2.55538	1.89966	1.47865	1.59963	1.00865	1.29917	1.30374	1.03778	1.01404	1.55249
AT1G06110	4.59319	4.63516	4.58856	4.78579	4.80405	4.63686	4.44653	4.56166	4.41735	4.40305	4.54961	4.48216	4.80883	4.63582	4.66012	4.81282	4.6062	4.6517	4.41703	4.27606	4.41132	4.65277	4.18975
AT1G06120	0.535385	0.827662	1.17607	1.54156	1.26425	0.934583	-0.17849	-1.45249	-0.21004	-0.133899	-0.407516	-0.171682	0.636001	0.190464	0.0908267	-0.032865	0.551744	-0.541028	-1.02189	-1.61825	-0.846266	-1.00939	-1.39004
AT1G06130	4.38599	4.45556	4.39573	4.4661	4.43038	4.4887	4.68475	4.80858	4.74219	4.63137	4.66531	4.45956	4.47298	4.33468	4.13245	4.57172	4.33062	4.42514	4.64092	4.81266	4.66619	4.83221	4.89355
AT1G06135	-5.49473	-3.97501	-5.37749	-4.38717	-5.92309	-4.92779	0.934942	1.23049	1.11523	0.979977	0.217765	-0.0886236	-5.96794	-5.96494	-5.93233	-5.27459	-5.89439	-4.65468	0.903658	1.47373	1.04813	1.69336	0.911413
AT1G06140	0.806213	1.13305	0.605153	1.05282	0.73544	1.01526	1.50574	1.54835	1.56813	1.4986	1.23927	1.57724	1.08673	0.777172	1.08255	1.48788	1.09779	1.01479	1.64145	1.75935	1.63992	1.25777	1.60647
AT1G06145	-5.49473	0.200422	0.690334	-5.71331	-5.9214	-6.02943	1.8695	1.78862	1.99878	-1.45627	1.82311	-5.60795	1.3807	0.610362	-5.19149	1.51516	1.02529	1.21796	0.714628	-5.10857	1.01506	1.97317	-0.0470793
AT1G06143	1.79826	1.60219	1.39417	2.1012	1.90326	2.16538	-5.54357	-5.73326	-5.78717	1.87413	-5.75327	1.92589	1.44856	1.65537	2.34693	1.46612	1.49174	0.984783	1.44948	2.10901	1.10882	-5.57523	1.29624
AT1G06150	4.70039	4.60424	4.77472	4.60519	4.47266	4.63782	5.42096	5.23167	5.39927	5.14103	5.08747	5.22942	4.36565	4.42855	4.58876	4.62003	4.61307	4.51122	5.14566	4.88992	5.20981	4.75673	5.32257
AT1G06160	4.04997	4.48597	4.13934	4.07158	4.27437	4.09629	5.94639	6.39406	6.28372	5.34597	5.89965	5.28861	4.52867	4.28712	4.07821	4.25098	3.90423	4.40725	5.27748	5.92458	5.47149	5.93254	6.07446
AT1G06180	3.39153	3.69512	3.42276	3.53177	3.67005	3.28927	4.54218	4.61	4.5849	4.01106	4.46487	4.17679	3.48967	3.47774	3.3775	3.7091	3.3594	3.42453	3.84964	4.51794	3.99957	4.04242	4.21056
AT1G06190	6.46403	6.65525	6.49099	6.48967	6.60243	6.45335	5.98878	6.01764	5.98319	6.32928	6.22361	6.01246	6.748	6.66443	6.74258	6.5655	6.64828	6.65943	6.17564	6.30282	6.2437	6.16158	6.38561
AT1G06200	5.21945	5.25694	5.34108	5.37601	5.48198	5.32843	5.44604	5.49158	5.53439	5.31658	5.49583	5.40483	5.63329	5.30879	5.27086	5.3264	5.32095	5.35648	5.28746	5.51363	5.51475	5.58605	5.45112
AT1G06210	4.85571	4.83841	4.94052	4.73702	4.82867	4.74064	5.54647	5.20159	5.53308	5.26717	5.1473	5.36631	4.77549	4.76077	4.83008	4.93355	4.87312	4.88034	5.4483	5.54251	5.53078	5.24346	5.50001
AT1G06220	7.035	7.01455	7.01919	6.79958	6.78895	6.92988	6.47319	6.54874	6.49152	6.71636	6.61522	6.62472	7.17371	7.07182	7.23786	7.05056	7.10118	7.06927	6.62792	6.53189	6.69026	6.48513	6.61469
AT1G06230	5.97746	5.97452	5.96364	5.80121	5.77882	5.92192	6.20006	6.20888	6.16475	6.2929	6.11188	6.22403	5.86036	5.93363	6.07412	6.14699	6.00573	6.0096	6.30841	6.17811	6.28919	5.94886	6.27365
AT1G06240	3.27011	2.88728	3.18928	3.04065	3.40978	3.30262	2.57208	2.50919	2.36668	2.67193	2.56948	2.7184	3.10569	3.08828	3.12548	3.23751	3.31283	3.10734	2.50226	2.27459	2.59989	2.61578	2.52033
AT1G06250	0.546745	0.295307	0.459641	0.130207	0.422289	0.4767	0.155279	-0.116962	-0.0347506	0.0156256	0.118389	0.875429	0.322045	0.450725	0.829216	0.224921	0.680989	1.00731	-0.0306538	-0.455815	0.0906277	-0.250941	-0.147275
AT1G06265	1.04209	0.586619	0.806229	-0.104294	0.420405	0.622541	0.622482	-0.117219	0.0848999	0.656982	0.279334	0.661302	0.468364	0.950034	1.04902	0.694953	1.22041	0.5799	0.94639	0.541278	0.671704	0.155141	0.953525
AT1G06270	2.3327	2.2435	2.24034	2.09129	2.23897	2.21739	2.2425	1.84091	1.9786	1.82497	2.00878	2.23109	2.57259	2.3253	2.31485	2.43076	2.20425	2.38861	2.04084	2.28374	2.40954	2.07241	2.36205
AT1G06290	6.46414	6.42971	6.34111	6.40268	6.42025	6.50701	6.84004	6.93049	6.90225	6.85126	6.76307	6.75466	6.26851	6.20181	6.19461	6.27691	6.32544	6.35069	6.60737	6.77553	6.61391	6.69063	6.61665
AT1G06350	2.50136	2.3157	2.5088	2.58059	2.89953	2.09521	0.941749	1.02238	1.18384	0.84833	1.28803	0.496925	2.47867	2.27888	2.46151	2.70162	2.74382	2.16245	1.3139	0.914468	1.29338	1.64536	1.85431
AT1G06360	4.81395	4.70121	4.73845	4.78598	4.60672	4.83453	3.27493	2.98012	3.04029	3.71924	3.52369	3.40874	4.91502	4.97602	4.8044	4.67307	4.67865	3.99539	3.71695	3.39569	3.3532	3.50533	3.95654
AT1G06370	1.22435	0.814271	1.14377	1.10476	0.860913	1.22152	1.35308	0.558154	0.400146	0.989576	0.663274	1.01449	0.823509	0.724632	1.4302	1.46682	1.56871	1.57508	0.917975	0.0894096	1.08465	0.500246	-0.443074
AT1G06380	3.67899	3.69514	3.83783	3.81465	3.57817	3.7845	3.53348	3.53329	3.80665	3.58568	3.68588	3.61586	4.03585	4.02864	4.19109	3.70318	3.9387	4.06894	3.57014	3.6633	3.72418	3.80682	3.80255
AT1G06390	5.80129	5.72959	5.67106	5.79259	5.67246	5.7931	6.20602	6.10177	6.31661	6.08022	6.21282	6.25711	5.5171	5.6067	5.61878	5.7674	5.61497	5.75511	6.11277	6.26773	6.19632	6.34565	6.17174
AT1G06400	5.24456	5.26808	5.28905	5.34841	5.29172	5.10042	5.37372	5.16028	5.37172	5.27951	5.3113	5.38526	5.31878	5.20617	5.25526	5.26845	5.26964	5.35041	5.22329	5.25914	5.19603	5.46234	5.15897
AT1G06410	7.18166	7.08525	7.12306	7.053	6.90497	7.22714	7.44723	7.18311	7.32711	7.37968	7.25945	7.34311	6.92269	7.01162	6.97017	7.22613	7.13517	7.16929	7.37162	7.3248	7.25286	7.1986	7.44377
AT1G06420	0.95368	0.0601342	0.393632	0.674095	-0.349399	0.719268	0.501768	-0.581799	0.152933	0.352715	-0.923346	0.323706	0.254061	0.106279	0.526433	0.686263	0.753233	0.207115	0.496542	-0.0940288	0.263939	-0.147906	0.917304
AT1G06430	5.74113	5.74501	5.50449	5.50819	5.42003	5.6376	5.36952	5.42502	5.2537	5.20536	5.21304	5.13726	5.43966	5.38305	5.18297	5.54401	5.29224	5.48149	4.97998	5.32889	4.87777	5.46773	5.27691
AT1G06440	2.0658	2.29773	2.34677	2.09165	1.97787	2.13135	1.82363	2.3417	2.1703	2.22222	2.31294	1.8787	2.34899	2.47455	2.43152	2.3297	2.55469	2.6365	2.49007	2.54093	2.56018	1.83708	2.72276
AT1G06450	2.53399	2.58089	2.42402	2.61108	2.68008	2.52648	2.53514	2.32058	2.38372	2.1996	2.27156	2.37616	2.62857	2.72571	2.91245	2.72202	2.68601	2.57178	2.19862	1.86346	2.35309	1.97048	2.4732
AT1G06460	5.67461	5.78279	5.42269	5.69545	5.70528	6.23834	4.73486	4.47832	4.59382	5.16931	5.06342	5.1298	5.60276	5.31473	5.35913	5.77094	5.67367	5.91879	4.5351	5.23206	4.57283	5.93923	5.37206
AT1G06470	4.65755	4.58971	4.50612	4.59251	4.39521	4.41781	4.43419	4.33821	4.4072	4.51212	4.59561	4.47636	4.47218	4.71463	4.48919	4.64427	4.40062	4.53249	4.71267	4.62328	4.67194	4.53438	4.73553
AT1G06475	1.26267	1.90156	1.67049	1.15079	1.40354	0.919787	0.0647912	0.0999204	0.373347	0.0664761	0.255887	0.0311291	2.62807	2.36307	2.31486	1.84285	2.102	2.26717	0.843478	0.969515	0.557478	0.652107	0.87904
AT1G06490	2.79334	2.38683	2.90235	2.24881	2.42517	2.75212	2.98696	2.39516	2.35543	3.0338	2.32405	2.88324	2.16833	2.38343	2.76726	2.54132	3.03065	2.28562	2.85947	2.01941	2.83105	2.11183	2.93551
AT1G06500	2.97625	2.75372	2.94618	3.04841	3.21019	2.82997	2.543	2.27001	2.75105	2.58348	2.35336	2.53103	2.84786	2.99639	2.89257	2.92992	2.85106	2.86045	2.31374	2.39908	2.51842	2.68398	2.37885
AT1G06515	3.9045	4.12635	3.82128	4.10933	3.98485	3.76456	4.33058	4.40038	4.43556	4.45322	4.56108	4.23889	4.1291	4.11885	3.98266	3.87951	3.92706	3.93603	4.45596	4.67484	4.32446	4.74862	4.18584
AT1G06510	3.76449	3.82093	3.90311	3.91982	3.75898	3.91121	3.81476	3.59073	3.85204	3.67125	3.63386	3.96647	3.86536	3.78856	3.90118	3.95033	3.80745	4.08381	3.75304	3.86575	3.78351	3.7812	3.91818
AT1G06520	1.66234	1.69581	1.61601	1.75432	1.08849	1.66867	1.54497	1.54793	0.971524	1.24249	1.11872	1.57671	1.53104	1.48702	1.41974	1.46155	1.84348	1.92073	2.02114	1.78395	1.88047	2.17786	2.18046
AT1G06530	6.05805	6.05638	6.06776	6.07092	6.02961	5.95448	5.85434	6.1175	6.05261	5.95908	6.0868	5.95928	6.30391	6.26543	6.28615	6.02573	6.04357	6.1834	6.03558	6.20244	6.05941	6.06425	6.15036
AT1G06550	5.61475	5.40809	5.65881	5.59835	5.56811	5.33559	5.90589	5.70321	5.93767	5.56583	5.61404	5.71261	5.68916	5.62323	5.73227	5.60455	5.57076	5.56008	5.94954	5.74305	5.97197	5.63005	5.60081
AT1G06560	4.34895	4.49034	4.39434	4.34005	4.4201	4.38572	3.8408	3.85123	3.66044	3.99777	3.95678	3.67104	4.60594	4.6721	4.87776	4.68061	4.68717	4.61589	4.01777	3.86868	3.86559	3.82924	3.58574
AT1G06570	4.97101	5.07842	4.83908	4.69245	4.58339	4.8793	6.13529	6.55682	6.49687	5.9454	6.20383	6.02111	4.83317	4.49646	4.63658	4.75467	4.62576	4.67983	5.57108	6.085	5.6689	6.18966	6.07056
AT1G06580	1.41973	1.61919	0.997295	1.35755	1.33877	1.47992	1.1151	1.17693	1.5087	1.56446	1.32087	1.52226	0.464407	1.1078	1.17971	1.09414	0.980344	1.16822	1.67985	1.74547	1.53999	1.40381	1.59736
AT1G06590	3.6066	3.2077	3.52014	3.21263	3.35268	3.56708	3.94959	3.93866	3.82704	3.87665	3.91423	3.81247	3.34793	3.58756	3.62106	3.56395	3.55442	3.25978	3.76222	3.42236	3.74226	3.49089	3.5452
AT1G06620	4.93613	4.99743	4.87356	4.99785	5.05971	4.92436	6.20091	6.40031	6.50496	5.66662	6.00552	5.75716	4.94687	4.82415	4.53744	4.08724	4.55404	4.54427	5.80213	6.15174	5.92703	5.8114	6.02311
AT1G06630	3.60299	3.45266	3.60452	3.53568	3.62438	3.59378	3.94584	3.87292	3.71422	3.91402	4.03407	3.83039	3.50932	3.48072	3.43296	3.72084	3.65961	3.58593	3.86321	3.71158	3.84573	3.69563	3.8559
AT1G06640	7.65685	7.62613	7.59231	7.80852	7.69168	7.65373	6.97147	7.0196	6.97332	6.90207	6.77059	7.06349	7.46511	7.38629	7.27884	6.97284	7.2126	7.32368	6.69595	6.79732	6.89654	6.91818	6.96335
AT1G06645	2.26319	2.89478	2.52248	2.4799	2.59111	2.57978	2.22872	1.91811	2.05839	2.15493	2.41262	2.41087	2.23037	2.27203	2.16734	2.57867	2.62089	2.66507	1.91309	2.28786	1.89352	2.76732	2.2959
AT1G06650	5.02613	5.17993	5.11829	5.12422	5.09996	5.30926	5.42961	5.42754	5.51796	5.29895	5.39001	5.41564	4.95888	4.89282	4.96479	5.13089	4.983	5.21253	5.14903	5.48589	5.23433	5.50939	5.31897
AT1G06660	2.0667	1.89019	2.09205	1.67167	1.90329	1.78317	1.85579	2.01995	2.16996	2.13627	2.04148	2.23364	2.00297	1.96055	2.19266	2.28637	1.94589	1.78042	2.21642	1.87897	2.12796	1.63074	2.04265
AT1G06670	6.64743	6.34018	6.58628	6.26548	6.31966	6.45069	6.02462	5.65434	5.84794	5.98027	5.61059	6.11841	6.38868	6.48119	6.74708	6.65286	6.54695	6.61672	6.05494	5.68588	5.93443	5.33365	6.05518
AT1G06680	10.522	10.5057	10.2731	10.4668	10.4901	10.7019	10.1467	10.3652	10.1208	10.062	10.2166	9.97179	10.3134	10.1184	10.0785	10.3186	10.3769	10.3036	9.6674	10.0362	9.49507	10.6273	10.3685
AT1G06690	3.9952	4.37788	4.04627	4.10869	4.16462	4.18862	3.91382	3.98198	3.65158	3.83411	3.9915	3.8089	4.19291	4.13403	4.24358	4.18828	4.0277	4.29444	3.64662	3.93227	3.43768	4.36646	4.00672
AT1G06700	6.0119	6.06374	5.89823	6.09372	6.13756	6.04992	6.21229	6.37384	6.42825	6.20867	6.43202	6.16269	6.05594	5.96921	5.82697	5.97682	6.00454	5.90286	6.10595	6.2324	6.14323	6.32845	6.05145
AT1G06710	3.22573	2.90941	3.44959	3.05394	3.15852	3.11355	2.85794	2.52937	2.2912	2.86231	2.57933	2.84579	3.14401	3.41568	3.52729	3.44249	3.36454	3.47742	3.0388	2.97845	2.70083	2.07221	2.90174
AT1G06720	6.17287	6.09054	6.28101	5.83748	5.85022	5.99227	5.42864	4.99944	5.05936	5.50021	4.89756	5.52835	6.12537	6.23209	6.43629	6.36763	6.2981	6.4861	5.66883	5.35781	5.50076	4.78754	5.54403
AT1G06730	4.11623	4.13709	4.01188	3.99293	4.10931	3.92157	3.68962	3.66483	3.45043	3.79014	3.89112	3.75945	4.30628	4.10848	4.26362	4.09452	4.08656	4.16673	3.73816	3.71298	3.56321	3.5493	3.51982
AT1G06740	2.60566	2.52224	2.81243	2.67408	2.6508	2.67605	2.77779	2.44729	2.44477	2.60817	2.56324	2.81087	2.64251	2.50744	2.91992	2.83339	2.7637	2.67423	2.91082	2.77779	2.80629	2.61027	2.6806
AT1G06760	7.36728	7.34461	7.35257	7.42361	7.44279	7.27652	8.10675	8.43197	8.30258	7.93913	8.17544	7.93663	7.37641	7.3373	7.21979	7.25551	7.38765	7.14681	7.81993	8.03139	7.9629	8.19563	8.15593
AT1G06770	3.17826	3.05468	2.98855	3.06798	3.01014	2.94983	3.9571	3.62384	3.76095	3.74093	3.53975	3.80351	3.09858	3.02142	2.91056	3.20879	3.08323	3.22688	3.87724	3.76103	3.79126	3.61712	3.50932
AT1G06780	4.31163	4.19559	4.27689	4.20414	4.09848	4.21971	4.66117	4.68954	4.76348	4.58335	4.52561	4.7427	3.96062	3.95211	4.08419	3.92167	4.21802	4.1333	4.64472	4.81865	4.81764	4.26786	4.21294
AT1G06790	3.39135	3.58156	3.55081	3.59482	3.75201	3.43965	2.88455	2.93882	2.76986	3.01489	3.05228	2.96601	3.79622	3.83727	3.7476	3.85756	3.61352	3.64785	3.15057	2.84362	3.26928	3.0721	2.72839
AT1G06800	3.72912	3.76689	3.804	4.04575	3.90133	3.87395	5.46891	6.03039	5.84225	5.32168	5.55199	5.34641	3.70052	3.66047	3.4694	3.46443	3.62307	3.55292	4.9692	5.40086	5.01978	5.41677	5.22641
AT1G06820	5.44363	5.4721	5.40066	5.44277	5.36842	5.40608	5.38096	5.23455	5.12395	5.35046	5.2784	5.18825	5.39668	5.32978	5.36421	5.58351	5.47377	5.48532	5.28321	5.20531	5.11816	5.24875	5.16243
AT1G06840	5.29537	5.18147	5.2782	5.1853	5.26825	5.34769	6.97247	7.14246	7.09345	6.90645	6.83267	6.86288	5.03972	5.12124	5.21244	5.01855	5.13545	5.23416	6.72806	6.84749	6.75709	6.47196	6.74438
AT1G06830	3.27866	3.70433	3.26558	3.20682	3.18703	2.85815	3.84319	4.00264	3.96346	3.53998	4.08939	3.54037	3.71386	3.61806	3.68981	3.62453	3.72483	3.36699	3.57621	3.35881	3.77774	3.95529	3.74536
AT1G06850	3.40705	3.3377	3.24722	3.31972	3.42086	3.32412	3.14112	3.34485	3.1536	3.30314	3.32466	3.22102	3.02071	3.26525	3.33768	3.25998	3.38602	3.13434	3.12446	3.28192	3.20156	3.29026	3.03961
AT1G06870	4.46042	4.58712	4.50217	4.33901	4.36317	4.36603	4.96577	5.13109	5.00843	4.8114	5.17819	4.82785	4.82253	4.57732	4.82334	4.37756	4.43278	4.4971	5.0093	5.17528	4.94932	5.06795	4.89783
AT1G06890	6.00217	6.14283	5.90789	6.05091	6.00059	5.97558	5.98861	6.19485	6.11205	5.9869	6.18709	6.02526	6.02071	6.09103	6.0699	6.03741	5.94621	5.9599	6.07715	6.19662	5.99844	6.12193	5.97713
AT1G06900	6.1489	6.02375	6.12727	5.99845	5.99227	6.00947	5.71629	5.46002	5.41536	5.77545	5.47387	5.73917	6.08077	6.08938	6.16299	6.17439	6.0754	6.13743	5.67949	5.4626	5.70657	5.26347	5.46598
AT1G06910	1.9539	1.73081	2.40186	2.40479	2.12506	2.24796	1.97228	1.31736	1.77009	1.58103	1.62316	2.30963	1.99143	2.35808	2.19931	2.55687	2.30614	2.23533	2.11414	1.53975	1.76182	1.66637	2.23771
AT1G06923	-0.129959	0.269566	0.800834	0.767336	0.450265	0.379542	0.153537	0.968802	1.43574	0.365545	0.273136	0.884773	1.02052	0.544365	0.0338375	-0.86498	-0.545308	0.536363	0.766395	1.1632	1.15092	0.626829	-0.728089
AT1G06930	-0.281207	-0.614834	-0.0254875	0.0456194	-0.566932	0.0543981	-0.640928	0.417824	0.152972	0.664301	0.444815	-0.0007112	-0.0368464	0.339572	-0.511762	-1.1794	-0.406516	-0.737021	-0.423334	-0.582781	-0.172066	-0.541251	-0.834355
AT1G06950	8.23716	8.12614	8.20511	7.96097	8.01626	8.17069	7.82993	7.69739	7.65684	8.06472	7.80764	7.86399	8.17201	8.1295	8.37001	8.30986	8.29562	8.1802	7.89341	7.83997	7.85226	7.585	7.91687
AT1G06960	2.92485	3.39772	3.09068	3.31483	3.27899	3.14087	2.89296	2.99721	2.72186	3.01886	3.06661	2.88163	3.44131	3.50932	3.45185	3.24285	3.31868	3.37727	3.24933	3.14025	2.86171	2.99052	2.95988
AT1G06980	-0.446204	-0.0152051	-0.859653	-0.0939062	-0.0912206	0.329948	-1.77794	-2.08477	-2.08928	-1.25174	-1.44106	-1.22279	0.298661	-0.537806	-1.29382	-0.407353	-0.769366	-0.346429	-2.97367	-1.93619	-1.62123	-1.27833	-1.57282
AT1G07000	4.09704	4.09731	4.01306	4.15278	4.2103	4.2823	6.71567	7.21661	6.91248	6.5199	6.77216	6.43937	4.06626	3.85438	3.59246	3.86237	3.97136	4.22417	6.78232	7.06129	6.8039	7.05119	6.80507
AT1G07010	4.95604	4.88142	4.79153	4.86381	4.75351	4.79665	4.80352	4.93976	4.78468	4.66964	4.78981	4.76298	4.90864	4.90412	5.02411	4.8892	4.93105	5.02468	4.63967	4.88276	4.44965	4.78681	4.90362
AT1G07020	3.05973	3.62356	3.36533	3.59887	3.62344	3.25762	4.10101	4.5703	4.33188	4.0378	4.27129	3.76004	3.40778	3.24764	2.96125	3.18529	3.36913	3.28049	4.20536	4.26625	4.15085	4.39908	4.07332
AT1G07030	4.6816	4.81961	4.72488	4.8017	4.86367	4.50988	5.46821	5.90527	5.70639	5.41769	5.84901	5.47711	5.04348	4.9328	4.98389	4.68472	4.70087	4.73188	5.5351	5.95504	5.70255	5.7865	5.62833
AT1G07040	3.80105	3.83772	3.94009	4.07164	4.15768	4.14126	4.43133	4.13755	4.41775	4.36273	4.23465	4.3898	3.88476	3.60747	3.79177	4.12212	3.78832	4.00744	3.96004	4.11167	4.19335	4.58564	4.22954
AT1G07050	2.32968	2.73122	2.27483	2.05795	2.12039	2.46227	0.635145	-0.381823	0.279738	1.59712	1.23247	1.34879	2.54474	1.99132	1.71983	2.86693	2.63428	2.82167	1.3447	1.8015	1.29551	2.27544	1.70412
AT1G07070	4.53865	4.68187	4.68677	4.66749	4.76341	4.03492	3.77661	3.9159	3.70535	3.87262	3.9716	3.75506	5.10158	4.96429	4.96753	4.5331	4.6058	4.74189	4.22534	3.80308	4.05956	4.10844	3.69215
AT1G07080	6.05758	6.10533	5.97473	6.18432	6.19352	6.19564	5.88599	6.26605	6.10616	5.87766	6.08468	6.0396	6.23037	6.02685	6.20908	6.00239	6.04408	6.1266	5.67102	6.12165	5.83746	6.34375	6.06958
AT1G07090	4.47014	4.36772	4.4138	4.61456	4.72784	4.38585	5.04692	5.55342	5.53707	4.77748	5.39231	4.89626	4.89983	4.61406	4.72898	4.36466	4.41128	4.56841	4.69571	5.20263	4.79831	5.27052	5.20529
AT1G07110	6.31542	6.33118	6.27342	6.16016	6.13525	6.39899	6.00641	5.7389	5.81255	5.9814	5.89326	5.96152	6.1957	6.13529	6.18693	6.39709	6.27817	6.39836	5.85647	5.91174	5.85167	5.96443	6.19474
AT1G07119	0.168259	0.133293	-0.247233	-0.102097	0.705792	0.0500409	-0.247403	-0.277729	-0.489707	0.29922	0.175128	0.148595	0.527578	-0.684927	-0.0686681	-0.10815	0.201314	0.276425	-0.180516	-0.979721	-0.0108261	-0.205287	-0.854174
AT1G07128	0.584657	1.29916	1.13296	1.64042	1.43435	0.880653	3.53505	4.1552	3.70015	3.31522	3.99615	3.21846	1.38843	1.38734	0.545158	1.5279	0.81131	1.42454	3.37883	3.71916	3.56715	3.88103	3.60406
AT1G07130	2.52643	2.48542	1.84449	1.93138	2.20376	2.1626	3.77783	4.38139	4.45459	3.76345	3.97332	3.89589	2.51623	2.0283	2.38309	1.05559	2.03561	2.06617	3.21033	3.90925	3.85128	3.91019	3.89665
AT1G07135	4.18678	4.45638	4.0678	3.90846	4.03086	4.63069	6.15948	6.78682	6.50692	6.30948	6.06792	6.27189	4.67889	4.65923	4.14357	3.34624	4.14876	4.5505	6.25633	6.51534	6.21233	6.67559	6.13098
AT1G07140	7.66164	7.79263	7.72865	7.84593	7.8521	7.64853	7.87073	8.30323	8.08208	7.91905	8.13667	7.89855	8.06073	7.92338	7.94655	7.66359	7.82265	7.88334	7.90892	8.13922	8.0248	8.11555	8.02584
AT1G07150	2.36561	2.45178	2.26514	2.53486	2.58256	2.38549	2.10525	2.75183	2.57432	2.53719	3.04915	2.82333	2.17948	2.14133	2.19481	1.74785	1.99204	1.78011	2.07237	2.31886	2.23145	2.82495	2.04456
AT1G07160	-0.450468	-0.366753	0.68941	-0.251042	-0.30867	-0.249211	5.23841	5.63043	5.59111	5.13608	5.39316	4.88896	0.40653	-0.1314	-0.0497497	0.083214	-0.279513	0.344088	5.33041	5.60246	5.18411	5.19698	5.41553
AT1G07170	3.53778	3.37368	3.29777	3.55362	3.55129	3.32201	3.76731	4.04396	3.81068	3.77235	4.09732	3.66267	3.57497	3.43078	3.52988	3.53131	3.45986	3.29699	3.80211	4.14575	3.89103	4.02792	3.58049
AT1G07180	4.8417	5.00785	4.88303	4.4153	4.40692	4.77677	4.32226	4.59456	4.20903	4.23956	4.05339	3.82877	5.26443	5.16054	5.35654	4.7528	4.64469	4.57111	4.46179	4.31772	3.96894	4.13747	4.31515
AT1G07200	4.71621	4.58635	4.75369	4.79615	4.56555	4.68813	4.86344	4.55341	4.76366	4.78963	4.52206	4.92013	4.5935	4.58647	4.55757	4.84976	4.78517	4.62623	4.69773	4.47245	4.77964	4.3776	4.71781
AT1G07210	5.50259	5.55735	5.56141	5.54444	5.5685	5.34178	5.26657	5.24349	5.2909	5.35025	5.3415	5.22935	5.7702	5.72524	5.80129	5.56442	5.57642	5.62775	5.38582	5.45746	5.53394	5.35637	5.35978
AT1G07220	3.86374	3.86779	3.90439	4.00806	3.92957	3.69116	3.99168	4.20503	4.00553	3.89852	4.09625	4.15313	4.13486	3.8955	4.11634	3.94814	4.04497	4.2298	4.13731	4.1647	4.07461	4.17973	4.34204
AT1G07230	4.92836	4.83263	4.92433	4.8539	4.98202	5.10384	5.43952	5.51994	5.47588	5.26491	5.2047	5.29917	4.74433	4.64885	4.72479	4.84316	4.8023	4.76032	5.24469	5.40069	5.16148	5.44459	5.38631
AT1G07240	4.80357	4.85629	4.61442	4.90029	4.94605	4.9605	6.60426	7.04289	6.90904	6.46116	6.81306	6.4663	4.92133	4.77949	4.66743	4.78503	4.64869	4.79912	6.28364	6.72675	6.39671	6.6779	6.64793
AT1G07250	4.4602	4.34603	4.27352	4.2863	4.42882	4.49451	5.00516	5.48839	5.24996	4.95386	5.08631	4.87604	4.45459	4.25126	4.20153	4.16099	4.34855	4.34739	4.65911	5.12758	4.74706	5.19625	5.00961
AT1G07260	3.55129	3.47457	3.6277	3.68045	3.84006	3.62221	5.00638	5.19145	5.08798	4.75844	4.50284	4.56764	3.70922	3.65225	3.38859	3.2971	3.7236	3.74796	4.57329	4.92768	4.95806	4.55683	4.53716
AT1G07270	0.793231	1.28901	0.727682	0.895034	0.708777	0.708553	0.414714	0.0530364	0.83134	0.388335	0.329871	0.512308	0.985828	0.712256	1.0923	0.845312	0.81652	0.788847	0.52402	0.703882	0.000316539	0.679822	0.153775
AT1G07280	5.59998	5.71991	5.44162	5.46995	5.52714	5.82805	4.90007	4.82391	4.9116	5.15294	5.11656	5.11141	5.54523	5.44094	5.46926	5.78907	5.6013	5.78281	4.51348	5.08936	4.53929	5.4946	5.19214
AT1G07290	1.52012	1.54153	1.40678	1.18449	1.26347	0.775441	1.00003	0.810558	0.961368	1.02266	0.890635	0.788957	1.2871	1.17274	1.20391	1.33586	1.20681	1.3503	1.19675	1.01432	1.31029	0.707992	0.485612
AT1G07300	1.54	1.45769	1.57985	1.42142	1.11704	1.40382	1.26665	1.76899	1.50142	1.50655	1.96926	1.86733	1.42586	1.66213	1.60004	1.52356	1.62113	1.77675	2.21535	1.65898	1.85032	1.30941	1.63303
AT1G07310	4.92905	4.86343	4.96634	5.03361	5.0592	5.12913	5.31026	5.91099	5.80174	5.51502	5.57939	5.57507	4.90724	4.76113	5.00375	4.67254	4.883	4.83252	5.34986	5.65068	5.58173	5.72112	5.46803
AT1G07320	8.20048	8.30167	8.13142	8.27439	8.27993	8.24023	7.80484	8.17775	8.04799	7.98897	8.15666	7.88406	8.26564	8.04828	8.20621	8.0988	8.30541	8.16953	7.62593	8.00381	7.75054	8.34156	8.14548
AT1G07350	5.25285	5.18576	5.297	5.27666	5.3067	4.99872	6.2407	6.68267	6.71887	6.3274	6.73135	6.27557	5.47474	5.32398	5.21723	5.07847	5.26912	5.1216	6.14256	6.52608	6.22662	6.54523	6.0931
AT1G07360	5.73095	5.8263	5.70135	5.61513	5.67727	5.66228	5.89742	6.09007	6.10886	5.87765	5.9488	5.86347	5.8255	5.83057	5.97796	5.70527	5.77925	5.84158	5.84693	6.0057	6.12282	6.01224	5.94808
AT1G07370	4.57305	4.52542	4.55656	4.54924	4.66937	4.43046	3.78779	3.94185	3.91788	3.75789	3.84214	3.76795	4.63999	4.53848	4.71361	4.45524	4.49138	4.2262	3.89909	3.81473	3.89557	4.13028	3.80505
AT1G07380	4.14583	4.04317	3.90079	4.56118	4.51105	4.5739	3.98359	3.74307	3.79954	5.43852	5.37193	5.55914	3.74371	3.83505	3.85508	3.93326	3.99245	3.99309	3.73208	3.45438	3.77645	3.5872	3.68964
AT1G07390	4.14226	4.01203	4.15336	4.50094	4.52243	4.61655	4.44319	4.2026	4.58502	5.13472	5.20925	5.16402	4.62199	4.76184	4.77118	4.77094	4.54372	4.83312	4.61904	4.74476	4.73963	4.32027	4.94809
AT1G07400	2.54044	3.96147	2.2044	2.69407	3.03196	3.28406	4.9771	5.82497	6.11775	5.33207	5.96707	5.22182	2.43718	2.61672	2.71255	1.48251	1.67506	1.34634	4.57779	5.48906	5.11739	6.21197	5.33439
AT1G07410	1.72686	1.89581	2.00245	2.29416	2.18977	1.77421	2.23869	1.93464	2.08566	1.87567	2.03835	1.82142	1.73912	1.9605	1.61046	1.74303	1.60238	1.62389	1.82501	2.05253	2.23329	1.87833	1.41686
AT1G07420	4.75703	4.94273	4.78906	4.73581	4.8523	4.8436	4.68687	4.72806	4.66465	4.86105	5.08767	4.80672	5.10084	4.96357	5.00784	5.0129	5.02338	4.98404	4.65997	4.93838	4.76199	5.11698	4.89554
AT1G07430	-1.58856	-1.87715	-0.850572	-2.51981	-0.565224	-1.76085	0.49819	0.244535	-0.636667	-1.25378	-0.69107	-0.24725	-0.295797	-0.919792	-1.53781	-0.419303	-1.24823	-0.797812	-0.175584	-0.717564	-0.164106	-0.170751	0.505741
AT1G07440	4.74052	4.90834	4.52515	5.04006	4.99294	4.8668	4.09038	4.1134	4.0254	4.1762	4.23617	3.8825	4.78324	4.66233	4.45566	4.61654	4.67304	4.71958	3.75211	3.99039	3.58538	4.64261	3.99907
AT1G07450	0.545001	1.13186	0.487019	0.281365	-0.00877841	0.554169	-0.610394	-1.01066	-0.611717	-0.344329	-0.803922	-0.59463	-0.744685	0.0847989	0.621943	0.0511356	-0.407967	0.214885	-0.550227	-0.991506	-0.65873	0.058545	-1.76558
AT1G07470	4.59008	4.46513	4.44779	4.30262	4.67439	4.37036	4.80662	5.09238	4.92161	4.87848	4.8388	4.80776	4.49194	4.40578	4.5262	4.34803	4.44098	4.37584	4.75375	4.80265	4.82921	4.84492	4.59022
AT1G07480	4.1874	4.33597	4.19711	4.25625	4.36063	4.31589	4.65943	4.95036	4.81371	4.69091	4.8524	4.70399	4.3342	4.2219	4.38325	4.4118	4.3192	4.33536	4.62872	4.64074	4.87485	4.85492	4.64639
AT1G07490	-0.456697	-0.180818	-0.949668	-1.31515	0.165894	0.0793449	-0.977154	-1.27759	-4.52469	-4.62225	-0.388448	-1.46023	-0.168869	0.0645421	0.102992	0.814258	-1.59431	-1.40566	-0.478691	-1.41423	-3.09073	-0.78742	-0.477123
AT1G07510	5.24074	5.37787	5.34913	5.26199	5.28433	5.3284	5.69155	5.78347	5.86934	5.63612	5.68776	5.59793	5.41026	5.30781	5.51454	5.35947	5.37258	5.36546	5.62096	5.69527	5.59709	5.56791	5.64198
AT1G07520	3.56073	3.26211	3.41822	3.37498	3.14589	3.52687	3.98079	4.10257	4.12595	4.2124	4.01109	4.02042	3.14253	3.23789	3.15023	3.0824	3.1503	3.22105	4.09789	4.10598	4.08849	3.70687	3.71154
AT1G07530	5.12661	5.15705	5.14928	5.07911	4.97139	5.09341	5.66115	5.65841	5.72084	5.52017	5.66486	5.64219	5.03764	5.02235	5.11722	5.26993	5.04128	5.09475	5.5737	5.78112	5.54882	5.62682	5.81991
AT1G07550	-0.544045	-0.628552	-0.0862425	-0.252921	-0.637655	-0.0732806	-1.78738	-1.89441	-4.40867	-1.35106	-2.52094	-0.392328	0.335237	0.375845	0.138281	-0.423245	0.259499	0.151689	0.864018	0.503394	0.313776	-0.0453794	-0.42522
AT1G07560	2.70649	2.63281	3.26111	2.77754	2.60471	2.94931	2.52001	2.09946	2.52565	2.82178	1.84599	3.16933	1.94378	2.26936	2.13243	1.31862	2.48009	2.12958	2.8681	2.55416	2.93569	2.04652	2.07691
AT1G07570	4.38423	4.36393	4.2887	4.42533	4.53674	3.91444	4.93915	5.33159	4.93389	4.82361	5.42793	4.78606	4.89607	4.68443	4.47151	4.35719	4.37444	4.31733	4.95605	4.99484	4.79738	5.11554	4.67422
AT1G07590	8.8724	9.23384	9.12657	9.34666	9.54487	9.09957	8.97623	9.18525	8.88829	8.9994	8.94707	8.75934	9.39551	9.17167	8.75855	8.64895	9.01989	8.97427	9.06692	9.36388	9.1288	9.11909	8.61787
AT1G07600	2.5329	-0.399454	3.03251	3.00354	3.36561	1.6206	0.747782	3.45859	1.80297	1.13102	-0.82812	2.70181	2.34482	2.80746	2.80646	-0.0303853	3.28343	-0.0521886	0.300088	0.122167	0.483711	3.39927	2.75568
AT1G07610	5.78583	6.0669	6.0925	6.14411	6.31053	5.98479	5.6827	5.89437	5.71694	5.74021	5.66157	5.55527	6.25262	6.22777	5.82	5.6523	6.12015	5.91439	6.16116	6.60769	6.22862	6.04895	5.30675
AT1G07615	3.35181	3.54656	3.27761	3.42234	3.4098	3.329	3.26019	3.43422	3.13141	3.3198	3.4363	3.48735	3.48732	3.57742	3.61592	3.62881	3.55573	3.54501	3.45275	3.26843	3.37935	3.31591	3.10672
AT1G07620	2.33366	2.13427	2.06521	1.70797	1.87055	2.11262	4.95605	4.59641	4.97654	4.26981	4.17423	4.63186	2.12211	2.06553	2.17667	2.37019	2.13981	2.63207	4.68121	4.97277	4.95977	4.55928	5.41584
AT1G07630	4.82226	4.7595	4.72225	4.70826	4.7138	4.79773	6.75959	6.87879	6.99778	6.38399	6.74144	6.52514	5.00072	4.83561	4.90656	4.90736	4.81476	4.99122	6.60283	7.06899	6.86304	6.67086	7.05883
AT1G07640	4.41125	4.55592	4.41302	4.24585	4.14604	4.18004	4.81136	5.0045	4.91283	4.81114	4.81288	5.12142	4.44633	4.26644	4.62894	4.55197	4.48724	4.35952	4.54401	4.4329	4.71454	4.51425	4.93296
AT1G07650	5.77909	5.78868	5.77203	5.7484	5.74454	5.8797	6.80975	6.64365	6.84799	6.70797	6.795	6.85697	5.88333	6.04966	5.99023	6.15291	6.00166	6.22211	6.94612	6.96602	6.94845	6.71947	7.18934
AT1G07660	3.49839	3.5357	3.54885	3.64163	3.79909	3.48812	3.8686	4.16656	3.72228	3.65616	4.04258	3.46684	3.68629	3.86685	3.62536	3.73874	3.60783	3.50565	4.01914	4.20291	3.79141	4.06578	4.10831
AT1G07670	6.55866	6.60393	6.62021	6.43012	6.44532	6.50144	6.88956	7.1969	7.03105	7.07024	7.12923	6.99439	6.50067	6.52847	6.5181	6.4018	6.51853	6.44817	7.05971	6.92074	7.04728	6.85592	6.67035
AT1G07680	0.070433	0.850052	0.157634	0.535209	0.449407	0.0542218	-1.15089	-0.870974	-2.29955	-2.29603	-1.85961	-2.45703	0.181726	0.856715	0.118726	0.177826	0.535556	0.707974	0.423908	0.0277922	0.390079	0.202503	-1.09741
AT1G07690	-1.41913	-1.22329	-0.323803	-0.665473	-0.663717	-0.0958517	1.38622	1.72051	1.26464	1.10459	0.459629	1.13069	-2.87595	-5.96494	-5.93233	-5.27459	-5.89439	-6.22654	-1.68242	-2.20568	-0.808907	-2.43572	-2.10718
AT1G07700	4.6836	4.58479	4.68174	4.73321	4.57381	4.6596	4.95281	4.88464	4.90636	4.70284	4.7991	4.76996	4.59756	4.50451	4.64147	4.63567	4.59322	4.85731	4.80419	4.98891	4.57095	4.88137	5.02901
AT1G07705	4.98605	5.02828	4.95367	4.83449	4.97331	4.9861	4.70061	4.56306	4.68775	4.81053	4.73862	4.83023	5.03082	5.13851	5.08688	5.10534	5.17188	5.15856	4.86998	4.71643	4.86018	4.74235	4.7743
AT1G07710	0.0423126	0.55701	0.631256	0.154205	0.0378656	-0.241171	0.734782	0.75558	0.970537	0.468427	0.231098	0.527766	0.717569	1.23711	0.979814	0.514445	1.07778	0.457721	0.811499	0.601634	0.343974	0.17849	0.676512
AT1G07720	5.84522	5.69737	5.5077	5.69463	5.61128	5.64834	5.13316	5.3518	5.34365	5.21764	5.47192	5.44834	6.36862	6.36817	6.3297	5.7983	5.79284	6.17979	5.23956	5.69033	5.24542	5.44526	5.62101
AT1G07728	3.35148	3.15877	2.97882	3.22995	3.28621	3.0712	3.53153	3.75975	3.88412	3.45349	3.67642	3.50208	3.29264	3.14855	3.19697	3.37225	3.26825	3.26733	3.49824	3.81171	3.73779	3.85552	3.62806
AT1G07740	2.96563	2.77578	2.56933	2.86658	2.84436	2.51702	2.78734	2.58949	2.7499	2.56457	2.53913	2.56773	3.0196	2.78899	2.94648	2.68833	2.739	2.78281	2.56859	3.19902	2.52477	3.05101	2.65127
AT1G07730	1.3273	1.18518	1.62164	1.10331	0.753167	1.11376	0.67903	1.87627	1.22521	1.55039	1.51513	1.87894	0.318617	0.132083	-0.218369	0.0288727	1.0795	0.259215	0.518312	1.51534	1.02612	0.158521	0.559195
AT1G07745	2.19408	2.06868	2.28358	2.20142	2.26158	1.96223	1.69405	2.15662	2.11415	2.09205	2.3458	1.86548	2.33262	2.08505	2.2721	2.39722	2.53494	1.98333	2.21296	2.19057	1.50172	2.50834	1.78937
AT1G07750	5.6693	5.55465	5.43489	5.65531	5.68631	5.46522	5.05706	5.20773	5.05261	5.05731	5.15205	4.94213	5.66406	5.43072	5.31628	5.07958	5.29648	5.21469	4.82012	4.71565	4.70128	5.00151	4.82655
AT1G07770	8.20556	8.29136	8.21122	8.22968	8.30783	7.87843	7.93495	8.62487	8.08739	8.10253	8.4875	7.89472	8.74392	8.52757	8.35445	8.13241	8.18232	8.15794	8.14986	8.31065	8.01805	8.49705	8.1366
AT1G07780	4.86059	4.78079	4.77724	4.58173	4.85598	4.52293	3.90327	4.07524	4.02291	4.27757	4.27378	4.05879	5.4157	5.39483	5.27223	5.16381	5.0351	5.1916	4.28778	4.28708	4.28954	4.49534	4.16559
AT1G07790	5.06822	5.12661	5.22745	5.04272	5.18554	4.91453	4.5809	5.10694	4.89119	4.82808	4.91705	4.69251	5.40519	5.31353	5.36557	4.90064	5.13436	4.82862	4.89225	4.77991	4.79973	4.94252	4.83502
AT1G07810	6.18685	6.13052	6.1396	6.06787	6.12292	6.13294	6.39101	6.60632	6.51476	6.4701	6.59393	6.42921	6.2066	6.14061	6.27502	6.0831	6.07341	6.12004	6.44623	6.52713	6.44839	6.44182	6.41519
AT1G07820	5.67694	5.67753	5.57891	5.77068	5.78504	5.48943	5.63973	5.84161	5.59983	5.56005	5.76523	5.31588	5.85471	5.74617	5.57212	5.5243	5.68423	5.37541	5.57016	5.67114	5.45523	5.8233	5.51158
AT1G07830	4.43369	4.40739	4.4253	4.40344	4.59759	3.978	4.13164	4.3418	4.21647	4.16498	4.27852	3.95702	4.75812	4.75488	4.41307	4.5916	4.36687	4.40907	4.36582	4.27594	4.27593	4.38253	4.16777
AT1G07840	4.89847	4.90047	5.04269	4.95437	4.8603	4.64619	4.32154	4.15867	4.10962	4.5228	4.42638	4.48843	5.07162	5.0801	5.20692	5.04611	4.9401	5.27106	4.42548	4.42692	4.55176	4.37572	4.51142
AT1G07870	3.12289	3.23949	3.08806	3.07868	3.30329	3.12953	3.0538	2.9243	2.7895	2.67779	2.88583	2.92881	3.2337	3.1201	2.99047	3.11163	3.27921	3.36151	2.94213	3.13361	3.09537	2.73276	3.03087
AT1G07880	2.91184	2.43198	2.71576	2.54775	2.87463	2.75737	2.76795	2.39965	2.60258	2.5486	2.47071	2.98764	2.89132	2.92603	3.06825	3.10794	3.19171	2.63767	3.03113	2.66004	2.77083	2.38433	3.12377
AT1G07890	9.55485	9.64016	9.61172	9.70592	9.78009	9.39947	10.5484	11.0589	11.0508	10.4356	11.0022	10.466	10.1986	9.92072	10.0257	9.64081	9.81653	10.0039	10.7984	11.2175	10.9009	11.1026	10.794
AT1G07900	-2.0232	-0.794282	-0.194999	-0.682279	-0.255184	-0.584471	0.60078	1.62988	1.46482	0.429393	0.807946	0.289718	0.18319	0.059788	0.06538	0.377297	-0.556911	-0.307132	0.619318	1.47312	0.959317	0.940961	1.3005
AT1G07902	0.903009	1.00611	1.21084	1.06898	1.77876	0.645978	1.58394	1.67954	1.39495	0.961711	1.39778	1.52287	1.2693	0.854701	1.2504	1.12303	1.06597	1.38132	1.51602	1.05802	1.09974	1.66801	1.50765
AT1G07910	4.80514	4.56199	4.53408	4.5551	4.56649	4.73986	4.38153	4.04686	4.19693	4.43687	4.22488	4.36434	4.69532	4.72921	4.75494	4.69633	4.69473	4.79173	4.41537	4.19052	4.34775	3.93183	4.18241
AT1G07920	10.2459	10.2979	10.2093	10.1994	10.271	10.1007	9.82805	10.3961	10.1502	10.0916	10.29	9.98479	10.7327	10.5763	10.7665	10.2416	10.3876	10.4092	10.1069	10.1612	10.2071	10.2063	10.1605
AT1G07930	10.1252	10.1816	10.0563	9.96772	10.0468	9.93191	9.68302	10.2473	9.97889	9.96942	10.1618	9.89144	10.5732	10.4348	10.6111	10.1296	10.2276	10.2719	9.99399	10.0567	10.0643	10.0167	9.94235
AT1G07940	10.0487	10.0337	9.98418	9.97949	10.0344	9.88187	9.64031	10.1588	9.8205	9.87841	10.0707	9.70757	10.4807	10.3665	10.4842	10.0174	10.0892	10.0904	9.90614	9.91408	9.92812	9.97803	9.86959
AT1G07950	3.54437	3.92469	3.60635	3.74201	3.79728	3.51619	3.71304	3.93421	3.80851	3.77815	4.01828	3.72462	3.9841	4.03747	3.44143	3.61849	3.82872	3.75787	3.78874	4.07024	3.92448	3.99791	3.91999
AT1G07960	4.56083	4.69721	4.69929	4.72704	4.5853	4.55941	4.81257	4.75444	4.77741	4.8328	4.80095	4.78419	4.74298	4.78935	4.69127	4.58693	4.73133	4.68256	5.04557	5.1417	4.86364	5.02339	4.68741
AT1G07970	4.14444	4.24093	4.12949	4.2006	4.25084	4.23116	3.81585	3.97551	3.77243	3.80663	4.06042	3.9576	4.56381	4.24404	4.51527	4.29123	4.34871	4.2388	3.90213	3.85765	3.96174	3.88384	3.98291
AT1G07980	3.63462	3.29255	3.697	3.69364	3.55482	3.38791	3.45513	3.69994	3.76355	3.59797	3.48252	3.75523	3.81458	3.43279	3.67131	3.53657	3.46435	3.65415	3.63887	3.52107	3.80479	3.82307	3.43852
AT1G07990	5.35528	5.2982	5.35856	5.28346	5.34131	5.46747	5.95304	5.95884	6.07516	5.90787	5.84504	5.88317	5.1842	5.23802	5.32334	5.42492	5.42975	5.42685	5.81977	5.9433	5.867	5.8883	6.19635
AT1G08000	3.22231	3.20932	3.28713	3.08408	3.25278	3.31289	3.07991	3.52551	3.42514	3.38061	3.45437	3.01451	3.32721	3.17634	3.17933	3.18614	3.1919	3.15401	3.05411	3.18497	3.38921	3.22365	3.38125
AT1G08010	4.04516	4.17941	4.05212	4.12936	4.35922	4.14417	4.00972	4.26515	4.14504	4.18188	4.14725	4.23381	4.18185	4.02162	4.33812	4.09229	4.22844	4.05287	3.95435	4.11775	4.01853	3.96981	4.10642
AT1G08030	4.16441	4.12091	4.25023	4.03053	3.99156	4.03994	4.0848	4.17603	4.20001	4.16428	4.25256	4.3463	4.06106	4.27248	4.15606	4.1036	4.28839	4.16256	4.2083	3.88418	4.04724	4.12493	4.17975
AT1G08040	3.86721	3.92843	3.95386	4.11367	4.03664	3.8806	3.40978	3.27031	3.18277	3.51768	3.53244	3.26991	3.8836	3.84231	3.93127	4.16188	4.03649	3.91582	3.39238	3.4173	3.39762	3.37742	3.37415
AT1G08050	3.06067	3.21666	3.08313	3.00525	3.18308	3.29274	6.24811	6.71506	6.39533	5.98747	6.06325	5.88881	2.9768	3.13644	3.02857	2.98128	2.95155	3.02668	6.27649	6.53319	6.15115	6.32592	6.18844
AT1G08060	4.81019	4.49473	4.55816	4.49179	4.52148	4.85043	4.85962	4.56024	4.7382	4.82192	4.34061	4.87399	4.3855	4.45153	4.64741	4.76507	4.71135	4.6465	4.88401	4.71366	4.85984	4.36611	4.88763
AT1G08070	1.06396	0.995898	1.25946	1.10909	0.638952	1.11703	0.526678	0.547813	0.684061	1.08497	1.03404	1.42244	1.22865	1.29508	1.5685	1.37613	1.17763	1.50466	1.42176	0.851705	1.12968	1.01878	0.904601
AT1G08090	4.91351	4.87043	4.85423	4.73322	4.65167	4.2742	1.94377	2.24959	1.59815	3.32871	2.68342	2.46741	5.30702	5.16306	5.29375	4.5961	5.38847	5.46446	4.54249	3.9636	3.84299	3.24782	4.25491
AT1G08110	5.93457	5.82024	5.77552	5.9819	5.96468	5.93692	5.83037	5.84874	5.914	5.79961	5.882	5.81139	5.94146	5.79265	5.86446	5.86916	5.8753	5.95736	5.77576	5.96321	5.74693	6.06009	5.9546
AT1G08125	3.64807	3.85725	3.80088	3.90308	3.91194	3.79691	3.62803	3.56214	3.57595	3.64087	3.63983	3.6596	4.03581	4.00424	4.01173	3.82833	3.91357	3.91141	3.31359	3.4202	3.76563	3.7473	3.70243
AT1G08130	5.50392	5.57633	5.5286	5.40124	5.50829	5.52168	5.175	5.03781	5.02362	5.29234	5.19826	5.28926	5.62892	5.70238	5.79606	5.73727	5.70168	5.66966	5.27403	5.29484	5.19578	5.0288	5.10674
AT1G08160	2.74319	2.84479	2.90634	2.86579	3.07847	2.97821	3.18926	3.21964	3.3135	3.10921	3.18833	3.21996	2.63572	2.64665	3.09232	2.75225	3.0226	2.34469	3.00528	2.16986	3.28015	3.05376	2.94239
AT1G08165	0.34655	0.45915	0.441078	-0.419555	0.303355	-1.5619	-0.251337	0.306207	-0.326985	-0.0548314	0.733388	0.103099	0.689995	0.444963	0.395175	0.854451	0.571128	0.337826	0.672279	0.827708	0.392134	0.662526	1.05425
AT1G08180	2.25877	2.22034	2.63167	2.56712	2.36565	2.07317	2.07867	2.27821	2.12658	2.19964	2.17278	2.07569	2.1966	2.19041	2.49069	2.29984	2.38976	2.19215	1.92955	1.94967	2.24298	2.27646	2.22632
AT1G08190	6.97125	6.94133	6.98798	7.02292	6.85008	6.98201	6.70442	6.81508	6.79866	6.82267	6.73856	6.82452	6.95786	7.00786	6.94335	6.92504	6.95728	6.95335	6.78612	6.80311	6.73359	6.69837	6.77512
AT1G08200	7.65086	7.75021	7.61003	7.68723	7.636	7.75506	7.23933	7.39874	7.29924	7.38644	7.42483	7.28117	7.65116	7.67395	7.61888	7.4766	7.59202	7.56388	7.34352	7.49353	7.38231	7.44702	7.29423
AT1G08210	4.11359	4.207	4.19579	4.16791	4.13365	4.0657	4.25828	4.27665	4.27081	4.16754	4.53089	4.20757	4.11619	4.23588	4.11455	4.05575	4.24655	3.96409	3.92187	3.73484	3.8585	4.45578	3.90097
AT1G08220	3.75142	3.77292	3.91415	3.67162	3.66112	3.54598	3.45681	3.60306	3.33899	3.38768	3.75871	3.48053	4.13107	3.97918	4.20846	3.74717	3.88607	4.01408	3.65873	3.70101	3.51929	3.63721	3.50813
AT1G08230	4.01212	4.40396	4.20829	4.29685	4.38735	4.14967	4.39622	4.88869	4.73467	4.36572	4.84396	4.4466	4.20948	4.11382	4.10043	4.19026	3.85759	4.25105	4.29723	4.53595	4.18154	4.69717	4.72541
AT1G08250	3.29507	3.54311	3.31528	3.27061	3.26926	3.37116	4.79505	5.4046	5.29702	4.31635	4.83809	4.53526	3.42168	3.06084	3.10544	3.04926	3.29961	3.01119	4.32999	4.8543	4.55315	4.87695	4.90811
AT1G08260	5.01389	4.83849	5.13364	4.79781	4.84806	5.03488	4.69285	4.00758	4.09187	4.56149	3.88682	4.54702	4.4608	4.77253	4.99195	5.16764	5.01909	4.90009	4.74309	4.09823	4.50302	3.73068	4.50078
AT1G08270	1.20329	1.36059	0.366439	0.512332	1.07942	1.21137	0.0613575	0.627991	0.817549	0.770952	0.182048	0.754783	0.66364	1.38804	1.3921	0.569885	1.16085	1.06761	1.03	0.428815	0.902734	0.278208	1.22154
AT1G08280	3.98551	3.87845	3.96996	3.95345	3.87416	3.96726	4.0365	3.91386	3.90068	3.97118	4.10308	3.86617	4.09815	4.30527	4.17528	4.25755	4.04074	4.20168	3.90145	3.98263	3.99388	3.82728	3.96621
AT1G08290	1.60178	1.58112	1.76513	1.78178	1.62379	1.68846	2.46275	2.37718	2.26746	2.0538	2.15746	2.10216	1.28879	1.97233	1.69156	1.94152	1.85575	1.66403	2.78301	2.25609	2.60212	2.25003	2.57774
AT1G08300	1.79354	1.87276	1.75731	1.69776	1.66821	1.65586	2.22765	1.79915	2.07209	1.83757	1.78607	2.27161	1.78303	1.76514	2.09157	2.03202	2.15168	2.17921	1.92774	1.33108	1.31575	1.68096	2.16409
AT1G08310	3.35423	2.87226	3.32991	2.35913	2.27793	1.8648	4.43754	4.74453	4.60045	4.14849	4.75767	4.7655	2.445	2.59713	2.60649	3.30216	2.86377	3.17172	4.53639	4.74896	4.43657	4.24119	5.15046
AT1G08315	3.82706	3.69646	3.76183	3.85993	3.8493	3.84069	4.74027	5.26738	5.06924	4.57376	5.05048	4.66286	3.71989	3.69928	3.6774	3.33094	3.55657	3.44181	4.66565	5.14759	4.86174	5.05568	4.7091
AT1G08320	3.78796	3.55131	3.797	4.04435	3.88774	3.81848	4.53366	4.74635	4.67907	4.76134	4.06112	4.70463	3.36183	3.40207	2.76519	2.5096	3.18195	2.6596	4.14519	4.06484	4.19618	3.6439	3.14697
AT1G08340	2.87547	2.87839	3.13563	3.14235	2.90009	3.37426	3.11352	3.41263	3.42907	3.38281	3.16245	3.37293	2.90499	2.81377	2.63413	2.15944	2.56162	2.45752	3.10924	3.23483	3.416	2.75769	2.72123
AT1G08350	3.60351	3.72001	3.73871	3.59897	3.86141	3.69322	4.1178	4.23307	4.16223	4.05848	3.98865	4.06212	3.53619	3.80809	3.60144	3.72108	3.56832	3.50494	4.08716	4.22659	4.14298	3.95832	4.04488
AT1G08360	8.53092	8.60158	8.63708	8.58008	8.58859	8.38257	8.16821	8.37305	8.296	8.36929	8.48621	8.18737	8.98497	8.90619	8.9129	8.66397	8.61889	8.73404	8.54052	8.42114	8.4352	8.41782	8.29834
AT1G08370	5.19172	5.12364	5.1511	5.17348	5.14088	5.20805	5.54299	5.99922	5.89269	5.62293	5.75451	5.68882	5.21697	5.1092	5.3243	5.19042	5.26227	5.28216	5.55877	5.86254	5.70287	5.81953	5.68759
AT1G08380	9.37254	9.42182	9.40246	9.53889	9.6242	9.71116	9.08233	9.3484	9.11029	9.00402	9.23356	9.01641	9.37821	8.98968	9.10832	9.21749	9.30737	9.31914	8.51524	8.95607	8.56561	9.81627	9.3756
AT1G08390	1.55957	1.8171	1.70541	1.8853	1.63886	1.47834	1.66387	1.45006	1.38379	1.48596	1.80924	1.12206	2.11717	1.47586	1.46678	1.13087	1.10794	1.47199	1.51516	0.832921	1.01459	1.72413	0.942474
AT1G08400	2.67725	2.93869	2.80263	2.83637	2.91963	2.88258	2.93184	2.97978	3.0421	2.83288	3.03957	2.95578	2.89275	3.00445	2.93863	3.0814	2.95151	2.82894	2.99144	3.06392	2.94362	2.79428	3.08814
AT1G08410	4.9855	5.10528	5.02054	4.78865	4.88528	4.82311	4.67622	4.45843	4.60289	4.76217	4.65116	4.73983	5.23293	5.14878	5.30145	5.02292	4.97211	5.11201	4.68629	4.61541	4.67541	4.80711	4.87683
AT1G08420	6.09412	6.13823	6.0147	6.00916	6.08597	6.03539	6.30648	6.65766	6.43729	6.44888	6.47073	6.25665	6.17676	6.10271	6.04709	6.04814	5.96857	6.07959	6.29061	6.39884	6.31619	6.44835	6.32453
AT1G08430	1.9298	2.11997	2.28291	1.37808	2.16754	2.21988	2.06625	1.47482	1.61921	1.47719	1.02399	1.32939	1.31782	1.72093	1.6544	1.79058	2.37326	2.33319	1.07108	1.51149	1.63508	1.08566	0.995699
AT1G08450	5.89361	5.89325	5.81182	5.93287	5.87871	5.86644	7.12783	7.15434	7.13102	6.76599	6.85812	6.79718	6.02015	5.97754	5.94065	6.10466	5.93604	6.14483	7.26384	7.30395	7.28585	7.20051	7.39485
AT1G08460	3.5376	3.72207	3.65207	4.0344	3.86571	3.83424	3.88898	4.15914	4.2276	3.95301	4.04002	3.87405	3.69804	3.7906	3.57169	3.43504	3.66124	3.65825	3.71071	3.86276	3.91949	4.1798	4.02328
AT1G08465	3.39337	3.55104	3.32099	3.41184	3.27686	3.45542	2.60143	2.75591	2.92943	2.96481	3.04997	3.08558	3.36725	3.4199	3.54132	3.53349	3.59579	3.43406	3.08833	2.86856	2.66894	3.21889	3.20246
AT1G08470	4.32624	4.21869	4.32193	4.40506	4.38191	4.35991	3.79061	3.80268	3.89675	3.83188	3.66055	3.61461	4.33096	4.29064	4.17775	4.1771	4.34486	4.09358	3.63741	4.1044	3.7531	3.94349	4.09038
AT1G08480	6.24432	6.24885	6.10425	6.1691	6.35974	6.00773	6.08958	6.2728	6.25417	6.09905	6.31238	5.97075	6.34801	6.27257	6.18022	6.08551	6.18903	6.1418	6.0878	6.30836	6.04835	6.2254	6.1128
AT1G08490	5.3151	5.39073	5.24649	5.30593	5.25555	5.36383	5.57172	5.79644	5.74402	5.64712	5.76011	5.61992	5.55547	5.39628	5.50928	5.44468	5.41378	5.42965	5.42687	5.75063	5.4301	5.76744	5.5882
AT1G08500	2.40767	2.3978	2.67072	2.69086	2.47291	2.30114	2.03321	2.10418	2.13853	2.17231	1.89406	2.13729	2.1966	2.31652	1.5968	2.35124	2.29871	2.20344	1.86611	2.45409	2.03573	2.05408	1.95856
AT1G08510	6.6586	6.66802	6.45406	6.60949	6.69678	6.72439	6.41205	6.72103	6.61068	6.54949	6.54283	6.44349	6.48122	6.42898	6.4513	6.47983	6.59017	6.54796	6.4128	6.61762	6.38556	6.67814	6.60101
AT1G08520	7.43135	7.46253	7.28321	7.32568	7.30051	7.56891	7.08701	7.09204	6.97622	7.1879	7.06931	7.03814	7.15421	7.06854	7.25047	7.38841	7.43921	7.30296	6.72269	6.88737	6.72622	7.14849	7.21943
AT1G08530	3.36076	3.25261	3.55633	3.61545	3.36844	3.37552	3.04178	2.83558	3.14292	3.25224	2.70821	3.05417	3.30944	3.37881	3.47694	3.5577	3.63159	3.52339	3.11835	3.17863	3.19232	3.34434	2.85446
AT1G08540	6.29891	6.21428	6.286	6.31466	6.21895	6.47469	5.38135	5.2683	5.35737	5.66	5.50359	5.71401	6.15183	6.04096	6.38325	6.41721	6.40453	6.39535	5.35178	5.41527	5.4064	5.77104	5.69576
AT1G08550	5.01489	5.11332	5.09224	4.95111	4.85977	5.32363	4.54224	3.86616	4.21286	4.58502	4.32562	4.77805	4.64133	4.53744	4.69311	5.2235	5.07979	5.20695	4.16887	4.43713	4.13081	4.65969	4.57689
AT1G08560	4.70513	4.43872	4.77614	4.42824	4.36119	4.41818	4.32547	3.87619	4.41724	4.30555	4.0813	4.55728	4.23118	4.49898	4.72011	4.79588	4.68517	4.21365	4.73819	3.92197	4.5929	4.29643	4.73123
AT1G08570	5.03852	5.15171	4.80304	5.07183	5.09411	5.20031	5.26531	5.3074	5.25196	5.233	5.28021	5.1003	4.61665	4.50881	4.3689	4.80062	4.90454	4.55866	4.7241	4.74512	4.55344	5.3257	4.81121
AT1G08580	5.27824	5.33577	5.366	5.38553	5.39648	4.91876	4.50855	4.65095	4.61537	4.59693	4.84774	4.58681	5.7636	5.64713	5.67754	5.36848	5.52213	5.56836	4.93401	4.85134	4.95441	4.96977	4.67766
AT1G08590	4.03414	3.99585	4.25757	4.06161	3.84077	4.02378	3.52556	3.33845	3.55535	3.80603	3.22367	3.75546	3.4848	3.80238	3.70087	3.63198	3.92128	3.66772	3.49176	3.09745	3.60402	3.1699	2.91881
AT1G08600	5.55424	5.24263	5.4427	5.06079	5.15114	5.32125	5.23428	4.81575	5.0446	5.22346	4.68401	5.34884	4.90336	5.05774	5.27864	5.40658	5.37446	5.36741	5.24337	4.98659	5.27658	4.59879	5.2069
AT1G08610	3.74174	3.81096	3.9932	3.55391	3.686	3.72523	2.46661	1.98944	2.39143	2.78991	2.55472	2.98631	3.90512	3.96556	4.22233	4.03888	4.11004	4.0753	2.90998	2.56703	2.68324	2.69033	2.42746
AT1G08620	5.29065	5.09522	5.3184	5.10366	5.0696	5.31105	5.81032	5.73757	5.81276	5.68785	5.55653	5.74647	4.87532	5.1352	5.22117	5.28961	5.22086	5.24392	5.73841	5.79805	5.8845	5.51943	5.81376
AT1G08630	1.00498	1.00059	0.811733	1.53962	1.2498	1.5038	4.27622	4.54475	4.99161	3.70156	4.02389	3.95757	1.40019	1.23798	0.522425	1.7403	0.932766	1.57939	3.30917	3.90443	3.42964	4.20881	4.54824
AT1G08640	6.52559	6.80273	6.59466	6.67441	6.62789	6.57941	6.31371	6.57008	6.3188	6.48816	6.73203	6.3037	7.12929	7.00501	6.97684	6.83277	6.78984	6.88893	6.55403	6.77608	6.43628	6.651	6.61461
AT1G08650	5.00745	5.10316	5.11947	4.87554	4.69203	4.45481	5.58579	6.0956	6.04601	5.50973	5.97596	5.78639	5.06998	4.87753	5.06794	4.85385	4.85261	4.9228	5.91234	6.29054	5.92195	5.70358	6.72865
AT1G08660	5.02345	4.85344	5.03798	5.02633	4.99331	4.90214	4.53437	4.37321	4.62583	4.733	4.64709	4.63915	4.98537	5.09149	4.99712	5.04474	5.04141	5.01676	4.68698	4.55929	4.55548	4.70905	4.59269
AT1G08670	1.16191	0.951514	1.60274	1.4355	1.69365	1.55378	0.996911	0.647096	0.755021	0.860421	0.0707926	1.05186	0.581798	0.112035	0.180131	-0.299046	0.558972	0.351631	0.707992	1.27976	1.49058	0.144161	0.0851807
AT1G08680	5.35738	5.3083	5.18827	5.27718	5.31613	5.46055	5.20652	5.16081	5.2839	5.30988	5.23144	5.42398	5.12293	5.08793	5.35325	5.42576	5.43213	5.31422	4.94645	4.86787	5.26409	5.15395	5.08457
AT1G08700	4.62443	4.6616	4.62908	4.64708	4.68881	4.68668	4.54334	4.73663	4.78735	4.53929	4.73919	4.48273	4.84285	4.54846	4.6716	4.34368	4.54269	4.53069	4.36636	4.59925	4.56077	4.7887	4.46835
AT1G08710	2.90878	2.787	2.94096	2.95918	2.94924	2.82059	3.20086	3.18092	3.19936	3.00388	3.06293	3.15368	3.0871	3.02668	3.22399	3.17888	3.10871	3.17548	3.03667	3.45387	3.2264	3.24167	3.32053
AT1G08720	4.5053	4.37686	4.40952	4.28687	4.3724	4.61237	5.01814	5.0709	5.12374	4.92824	4.89722	4.84636	4.28816	4.21952	4.32853	4.40232	4.40305	4.38256	4.91292	4.90296	4.79784	4.94925	4.86083
AT1G08730	0.537825	0.452509	0.418721	0.678745	-0.111489	0.0831222	-0.351878	-0.193108	-0.318679	0.696491	-0.369767	-0.485377	0.183294	0.28616	0.0649371	-0.784039	0.416826	0.141339	-0.3796	-1.45185	0.565403	-1.17164	0.143962
AT1G08750	3.72931	3.74147	3.95249	3.86976	3.67696	3.69074	3.49202	3.40125	3.60417	3.5259	3.54189	3.5604	3.84399	3.67959	3.78763	3.82981	3.78297	3.97315	3.63844	3.45561	3.55978	3.44693	3.44309
AT1G08760	4.34695	4.15062	4.16971	4.27258	4.16421	4.23103	4.12667	3.75463	3.98067	4.14822	3.99646	4.04461	3.99161	4.0742	4.14424	3.98395	4.02693	4.24913	3.92431	3.70399	3.85131	4.00162	3.86118
AT1G08770	3.43159	3.72324	3.61905	3.85801	4.08835	3.71192	4.09582	4.45599	4.17399	4.16805	4.3862	4.07205	3.96716	3.64115	3.44312	3.3016	3.64578	3.53415	3.97045	4.17222	3.93481	4.40454	4.04953
AT1G08780	4.02236	3.75415	4.04531	4.00708	4.05855	3.50308	3.87367	3.84542	3.70671	3.83722	3.76122	3.7961	4.10015	3.96541	3.88975	4.00697	3.77987	4.04073	3.84634	3.98495	3.86643	3.92129	3.73727
AT1G08800	5.59473	5.57961	5.75578	5.69163	5.47974	5.8069	6.677	6.16853	6.62868	6.34586	6.18633	6.56456	5.1525	5.41289	5.37896	5.59652	5.50173	5.82546	6.30557	6.40928	6.5868	5.83399	6.48438
AT1G08810	2.76543	2.66514	2.62556	2.52773	2.50638	2.62328	2.16078	1.57421	2.06072	2.21181	2.20869	2.30416	2.27125	2.32669	2.76166	2.84583	2.68734	2.84019	2.3861	2.30291	2.52197	2.5273	2.26002
AT1G08820	5.42146	5.42854	5.36964	5.29844	5.32442	5.47185	5.78314	5.81997	5.99715	5.66315	5.80041	5.85625	5.32362	5.39357	5.45772	5.5469	5.45221	5.52291	5.81255	5.91747	6.01019	5.76689	5.8508
AT1G08830	5.8049	6.00985	6.05364	6.1198	6.08726	5.84634	6.67729	7.17008	7.17604	6.70769	6.85522	6.47341	6.04467	5.91605	5.66266	5.42994	5.80103	5.6791	6.8622	6.73286	6.80023	6.97309	6.38873
AT1G08840	3.08443	2.6512	3.19613	2.47205	3.04378	3.06665	2.61159	2.27933	2.61031	2.7458	2.18432	2.61219	2.73426	2.91953	3.23761	3.02338	3.08889	3.06277	2.8004	2.08551	2.74728	2.02665	2.4972
AT1G08845	2.65474	2.68601	2.71397	2.68081	2.83971	2.55674	2.45345	2.63713	2.4457	2.28827	2.68855	2.68355	3.07213	3.06027	2.97257	2.54933	2.88014	2.88333	2.5568	2.53945	2.82524	2.7524	2.08182
AT1G08860	-2.68962	-2.40936	-3.78984	-4.39477	-4.3376	-3.05629	0.237895	-0.00659047	0.114272	-0.48049	-1.12039	-1.90365	-2.79786	-4.38029	-2.7599	-3.69192	-2.72181	-2.52329	-0.365557	0.247182	-0.997745	0.220853	0.256868
AT1G08880	5.89284	5.95809	5.8712	6.14801	6.30142	5.691	5.92692	6.30529	5.9695	5.88216	6.19339	5.6672	6.43016	6.15233	6.00233	5.84352	6.02868	6.01042	5.76689	6.09702	5.83021	6.2712	5.97532
AT1G08890	3.35791	3.38302	3.56496	3.56733	3.62039	3.59363	3.14621	2.67494	3.04234	3.19005	3.08872	3.12225	3.34663	3.32719	3.0299	3.41259	3.20309	3.36459	2.92223	3.26787	3.07116	3.3791	3.17441
AT1G08900	3.35366	3.16582	3.10093	3.11275	3.41023	3.6392	4.36261	4.29789	4.42605	4.14136	4.29918	4.25574	2.91026	2.63655	2.50322	3.58118	3.0158	3.33575	3.68692	4.25091	3.73023	4.35249	4.06163
AT1G08910	4.46137	4.00452	4.6412	4.19615	4.20448	4.30252	4.13263	3.67187	3.88698	3.90998	3.70703	4.3386	4.05395	4.14752	4.64659	4.36633	4.39038	4.43057	3.59026	3.43769	3.87685	3.30382	3.76481
AT1G08920	4.29507	4.30519	4.20592	4.01346	4.02447	4.11461	4.35892	4.05591	4.24319	3.87746	4.1429	4.06794	4.0446	4.15524	3.73815	3.98386	3.70675	3.75264	4.2108	4.1048	3.69668	3.92123	4.24671
AT1G08930	7.71158	8.00021	7.56982	7.81351	7.81627	7.91975	9.90535	10.1674	10.0327	9.78284	10.0103	9.7657	7.97131	7.94466	7.65299	7.83245	7.79543	7.96398	9.69234	9.96276	9.63866	9.8947	10.0062
AT1G08940	3.59796	3.76034	3.67213	3.59457	3.77963	3.81803	5.98808	6.41565	6.27144	5.62391	6.03775	5.69903	3.51543	3.42116	3.44726	3.31911	3.41171	3.58959	5.89045	6.26576	6.26931	6.01817	6.00908
AT1G08960	3.9715	4.09509	3.95533	4.1028	4.05758	3.97874	3.70079	3.79921	3.81613	3.77745	3.83961	3.77503	3.86011	3.91576	4.12446	3.8305	3.9437	4.09534	3.6711	3.76362	3.70805	3.78261	3.78005
AT1G08970	5.03848	5.13171	5.05242	5.21033	5.21174	5.0964	4.97938	5.26266	5.17387	5.04049	5.3132	5.00379	5.27561	5.19129	5.2559	4.90058	5.18375	5.07796	4.98157	5.16189	5.13418	5.35908	5.01416
AT1G08980	5.17392	5.2319	4.93501	5.2803	5.3196	5.33479	4.44617	4.56297	4.24929	4.72185	4.8798	4.46177	4.99983	4.66613	4.54771	5.01395	5.19806	5.00478	4.16009	4.53534	4.12396	5.29746	4.47987
AT1G08990	2.36696	2.71904	2.70917	2.44172	2.34857	2.60538	1.4667	1.40008	1.50564	1.9763	0.940005	1.70939	1.79326	1.78376	1.52193	1.709	1.93514	1.82583	1.55639	1.68372	2.07184	1.20908	1.00498
AT1G09000	2.15174	2.32695	2.27736	1.84376	2.17085	2.17107	2.48309	2.50564	2.463	2.44918	2.39541	2.58058	1.96414	2.22741	1.93135	1.92951	2.03836	1.94001	2.42908	2.31698	2.1871	1.73991	2.03026
AT1G09010	5.88859	5.83201	5.90025	5.8658	5.87003	5.95895	5.71176	5.53346	5.35911	5.67183	5.58087	5.65067	5.70933	5.58726	5.60268	5.92596	5.93527	5.80754	5.37591	5.23175	5.35403	5.45991	5.53597
AT1G09020	5.54643	5.73738	5.58625	5.64064	5.6642	5.60533	5.78361	6.01561	5.85796	5.81048	5.94547	5.7585	5.6233	5.63024	5.67448	5.60783	5.66489	5.59072	5.7592	5.94445	5.76528	5.86766	5.83534
AT1G09040	2.83197	2.35304	2.28898	2.62902	2.54541	2.51797	2.78677	2.40943	2.52374	2.55553	2.61209	2.91776	2.55672	2.47932	2.53107	2.40109	2.39156	2.35623	2.7432	2.75149	2.60198	2.50646	2.78931
AT1G09050	2.55655	2.37268	2.51342	2.51552	2.3512	2.52568	2.82364	2.37835	2.62422	2.54514	2.30029	2.80892	1.84037	2.15068	2.54135	2.76294	2.2364	2.61527	2.77158	2.40154	2.89364	2.22019	2.84236
AT1G09060	5.51494	5.27968	5.49106	5.22081	5.32387	5.50551	5.67999	5.69966	5.59291	5.52567	5.58646	5.67913	5.27675	5.2757	5.22704	5.42537	5.41177	5.41893	5.59016	5.54029	5.52244	5.53246	5.77321
AT1G09070	7.08467	7.24435	7.04213	6.97555	7.12985	7.05605	8.10468	8.78613	8.50734	8.09749	8.5634	8.13315	7.24121	7.12258	7.1043	6.8151	6.98177	7.09836	8.04343	8.59945	8.13515	8.64201	8.40227
AT1G09080	-2.03707	-1.67204	-0.729828	-1.73201	0.00796778	-1.08989	3.1745	2.58976	2.50157	3.16444	3.19935	3.52784	-1.32487	-2.05722	-0.800368	-1.19053	-0.937555	0.0424233	4.06793	4.13432	4.11736	3.79546	3.23765
AT1G09090	3.34283	3.22122	3.29803	3.63088	3.42484	3.62303	3.96092	3.17897	3.61993	3.54864	3.18165	3.73478	3.20487	3.27272	2.69837	2.49459	3.17391	3.44827	3.62725	3.88956	4.09064	3.1826	3.12165
AT1G09100	5.08186	5.16959	5.2111	5.22374	5.24209	5.01567	4.98465	5.04619	5.03315	5.04339	5.10941	5.12425	5.48427	5.37958	5.441	5.22048	5.30967	5.40594	5.08197	5.01639	5.2416	5.03776	5.11196
AT1G09130	6.97604	7.02034	6.79841	6.95457	6.99114	6.96636	6.84432	7.16437	7.06961	7.02046	7.0713	7.01165	7.13827	6.92999	7.15194	6.91167	7.00636	7.02697	6.78219	7.06041	6.97063	7.25219	7.08112
AT1G09140	5.95216	5.73705	5.94741	5.77707	5.94847	5.77174	6.07491	6.37432	6.28091	6.20773	6.32238	6.1714	6.06527	5.92083	6.10096	5.9378	6.00557	5.98584	6.1571	6.37487	6.1584	6.28148	6.18616
AT1G09150	4.95186	4.91417	4.97065	5.12445	5.09307	4.88719	4.81237	4.86209	4.76511	4.7662	5.02049	4.8666	5.33139	5.0546	5.28678	5.06805	5.10933	5.10335	4.74119	4.66185	4.8842	4.96554	4.65142
AT1G09155	0.632302	-0.0225823	0.531593	0.7885	0.226712	0.82214	0.0137208	0.752479	0.871596	0.249608	-0.527712	0.835519	0.0764872	0.426098	-0.744494	-0.127009	-0.340303	-0.363994	0.127614	0.545642	0.286669	-0.152689	-1.10248
AT1G09160	5.17764	5.16929	5.2235	5.21709	5.2134	5.14071	4.66226	4.69834	4.69786	4.85228	4.98484	4.73608	5.2342	5.15187	5.17216	5.18813	5.11079	5.08845	4.84202	4.72074	4.83521	4.90052	4.76493
AT1G09170	2.10745	1.90278	2.21372	1.82033	1.77138	2.14482	1.70004	1.14311	1.69084	1.36511	0.571874	1.45908	1.51229	2.00974	1.517	1.7857	1.68587	1.72429	2.04411	1.93404	2.26186	0.606328	1.53464
AT1G09180	-0.126311	0.275117	-0.264978	0.0924164	-0.253661	0.114538	0.105837	0.443672	0.190572	0.0251855	0.707566	0.1545	-0.297367	0.102188	0.496227	0.421742	-0.0230378	-0.0840898	0.707676	0.570028	0.936779	0.153622	0.489828
AT1G09190	2.64945	2.64705	2.5487	2.32916	2.64277	2.41178	2.2342	2.76543	2.64515	2.69003	2.95916	2.51691	3.41306	2.98699	3.16346	2.82808	2.89751	2.75465	2.80018	2.83895	3.01169	2.7744	2.82571
AT1G09195	2.49903	2.25911	2.51251	1.85031	2.26882	2.45576	3.22905	2.93697	3.24439	3.11026	2.78522	2.9568	2.01186	2.17107	2.09884	2.41988	2.3973	2.42848	3.11602	3.13959	3.00931	2.83904	3.13357
AT1G09200	6.3204	6.34058	6.38317	6.58578	6.64085	6.22407	6.18472	6.44579	6.23763	6.21736	6.29919	6.10938	6.59126	6.47715	6.49418	6.23042	6.41862	6.25572	6.17515	6.21977	6.25936	6.42162	6.35227
AT1G09210	7.8217	7.75898	7.98073	7.84789	7.81122	7.59533	7.67889	7.8764	7.91237	8.02448	8.13215	8.06606	7.97719	7.99809	8.00422	7.90407	8.0299	7.94152	8.18567	8.128	8.32042	8.17326	7.70754
AT1G09220	1.39936	1.41139	0.646656	1.27805	1.3529	0.884853	1.48894	1.15376	1.55192	1.33905	1.37359	1.23877	1.66808	1.84952	1.39935	1.66664	1.62232	1.4682	1.52379	1.94572	2.12782	1.34721	1.51552
AT1G09230	3.40275	3.57549	3.59823	3.47701	3.53773	3.50113	3.22548	3.26879	3.00537	3.28671	3.07847	3.29685	3.63013	3.74654	3.75889	3.54925	3.48808	3.79351	3.20523	3.28295	3.2632	2.96483	2.88172
AT1G09240	2.22709	2.34977	2.43575	2.36578	2.00129	1.81949	0.288267	0.931383	0.798824	1.12365	1.6055	1.13212	2.33992	2.15976	2.78418	2.93189	2.62459	3.14652	0.553393	1.19501	1.01397	0.44257	1.03275
AT1G09250	3.94349	3.94788	3.96282	4.09207	4.19395	3.86893	3.99682	4.1826	4.04163	3.90541	4.21105	3.95325	3.98147	3.58846	3.45558	3.65696	3.75691	3.73443	3.84632	4.11826	4.07532	4.37048	3.75031
AT1G09270	6.22927	6.22964	6.28427	6.21052	6.22883	6.1939	6.52467	6.71055	6.59066	6.46836	6.67363	6.41707	6.22804	6.28343	6.12268	5.98158	6.1793	6.17662	6.53527	6.63971	6.4781	6.59936	6.50375
AT1G09280	4.04526	4.06851	4.06394	4.04762	4.17875	4.1032	4.03695	4.09475	3.96885	4.00965	4.09045	4.15118	4.18919	4.05293	4.3223	4.17405	4.10226	4.13861	3.91382	3.79344	3.84324	4.05388	3.9168
AT1G09290	3.52265	3.75471	3.78623	3.68945	3.60993	3.62637	3.24286	3.08381	3.13456	3.0375	3.06801	3.12575	3.86739	3.81855	3.66668	3.62395	3.78985	3.80111	3.45616	3.13862	3.12915	3.33713	3.34761
AT1G09300	4.05788	4.28931	4.14098	4.10526	4.06876	3.9739	3.44589	3.70012	3.69782	3.72418	3.60462	3.61613	4.54326	4.42162	4.62143	4.44616	4.295	4.47761	4.17872	3.95783	4.09932	3.84929	3.7727
AT1G09310	9.54635	9.60901	9.53182	9.90746	9.86532	9.90801	8.60639	8.57366	8.84174	8.52239	8.67643	8.74087	9.37215	9.28438	9.62716	9.52448	9.48646	9.88969	8.36608	8.86908	8.426	9.13486	9.19893
AT1G09320	3.20563	3.15547	3.07223	3.1606	3.10402	3.06559	3.12903	3.18702	3.05139	3.27441	3.19014	3.26804	3.09658	3.2941	3.25139	3.09895	3.32576	3.31553	3.2594	3.10236	3.24413	2.99842	3.3946
AT1G09330	5.23028	5.39076	5.19222	5.38848	5.33944	5.07734	5.55557	5.64982	5.5453	5.43772	5.7276	5.47386	5.48567	5.4551	5.24034	5.29003	5.29939	5.29662	5.63651	6.00712	5.64077	5.85272	5.63919
AT1G09340	7.97179	8.13098	7.90967	8.03714	7.89905	8.24031	7.86803	7.96122	7.8573	7.9442	7.91405	7.83819	7.83616	7.73003	7.74854	7.91461	7.96571	7.93342	7.50359	7.70929	7.29252	8.2682	7.88844
AT1G09350	0.53883	0.284901	0.474518	0.43455	1.01368	0.0840008	-0.573575	-1.42393	-1.42885	-1.21765	-0.734597	-2.89498	-1.20444	-1.1099	-1.30828	-1.11318	-0.572716	-0.0447687	-1.91349	-1.87654	-0.571156	-0.815258	-0.931911
AT1G09390	3.36647	3.29746	3.45902	3.42417	3.38721	3.6652	2.83767	3.04381	2.88424	3.08012	3.1483	3.01008	3.33305	3.19306	3.14142	3.26913	3.38874	3.08469	2.94386	2.3422	2.86359	3.26851	3.08414
AT1G09410	1.0419	1.31417	1.13497	1.03088	0.267145	0.98372	1.40466	1.11451	1.24416	1.04875	1.00948	1.36248	1.48267	0.777372	1.12618	1.66266	1.28861	1.30755	1.24089	1.94444	1.67921	0.642023	1.78658
AT1G09415	2.39482	2.27255	2.78578	2.57971	2.43628	2.73547	2.553	1.79892	2.00488	1.87998	1.66433	2.15492	1.5313	1.50287	1.78396	2.61912	2.33326	2.41118	1.75365	1.79476	1.90759	1.57431	2.05576
AT1G09420	3.70493	3.65108	3.82072	3.52225	3.73147	3.73784	4.18225	3.71124	4.10626	3.76518	3.77987	3.94748	3.56952	3.72578	3.87802	3.94152	3.90746	3.81405	3.87853	3.43396	3.98084	3.62835	3.85731
AT1G09430	6.5452	6.6781	6.49678	6.59466	6.60706	6.60335	7.30939	7.36691	7.46125	7.18427	7.29216	7.11192	6.3975	6.41808	6.32342	6.52253	6.45078	6.45533	7.24951	7.46006	7.29448	7.4061	7.23482
AT1G09440	3.26318	3.44318	3.41442	3.33443	3.14794	3.59209	2.53619	2.23285	2.55749	2.75127	2.55976	2.94412	3.1516	3.30199	3.21159	3.54936	3.31898	3.4116	2.63723	2.50598	2.39506	2.5511	2.79658
AT1G09450	1.83381	1.6774	2.09454	1.48731	1.83866	1.72699	1.98621	1.41738	1.44037	1.49874	1.40489	1.57627	1.72468	1.89982	1.80537	1.66303	2.18	1.79275	1.73918	1.45908	1.5126	1.23317	1.85977
AT1G09460	3.28363	3.26666	3.46502	3.20861	3.37347	3.23393	3.79627	3.96859	4.0558	4.03209	3.85851	4.26326	3.3825	3.21314	3.24443	3.44417	3.66572	3.18546	3.6703	3.15316	4.10652	3.60368	3.57259
AT1G09470	1.81097	1.8518	2.18743	2.24192	2.11514	1.66798	2.12031	0.880282	1.81262	1.65892	1.39356	2.43701	1.51621	2.21807	2.28944	2.56513	2.37335	2.05962	2.25803	1.50075	2.28677	0.995976	1.95259
AT1G09480	1.51893	1.43869	1.15897	1.82319	1.65368	1.55565	3.51028	3.65985	3.57933	3.06705	3.45977	3.04886	1.69693	1.92452	0.909907	1.71938	1.13666	1.04859	2.7825	3.33112	2.80802	2.95763	2.99448
AT1G09490	4.53615	4.54076	4.42489	4.58676	4.33557	4.35845	4.80278	4.88331	4.70754	4.47195	4.84342	4.44558	4.6015	4.50618	4.2849	4.51589	4.46585	4.267	4.55678	4.82065	4.66021	4.91178	4.75151
AT1G09500	2.91222	3.92152	2.96881	2.78835	2.88432	3.46603	3.79497	4.07462	4.01294	3.20804	3.95622	3.58383	2.56832	2.35161	1.95422	2.03108	2.12741	1.47347	3.27458	3.66684	3.104	3.754	3.73068
AT1G09520	4.22741	4.23715	4.02625	4.25502	4.1911	4.20278	4.54842	4.87498	4.89463	4.48953	4.90204	4.62659	4.48592	4.26326	4.39818	4.03774	4.03503	4.3711	4.42073	4.57388	4.49842	4.86752	4.62964
AT1G09530	5.51861	5.53053	5.38637	5.74576	5.74696	5.42892	5.70565	6.06213	6.16753	5.62918	6.2591	5.85451	5.39693	5.35417	5.42378	5.49955	5.41048	5.45389	5.46061	5.75586	5.64257	5.99231	5.88869
AT1G09540	0.771836	1.08168	1.28162	1.13992	1.01916	1.25882	0.719149	0.489289	0.899624	0.421579	0.740338	0.73213	0.660927	0.830133	1.05641	0.656202	1.02488	0.693181	0.142693	0.445251	0.453291	0.639025	1.06536
AT1G09560	6.59111	6.62589	6.49769	6.73326	6.8225	6.92935	8.03569	8.63347	8.53178	8.07083	8.34326	8.00896	6.88242	6.74152	6.79414	6.43029	6.56415	6.81243	8.32278	8.866	8.63799	8.66631	8.6063
AT1G09570	6.89158	6.71369	6.79096	6.88829	6.85183	6.98471	6.72106	6.6859	6.7717	6.68254	6.67237	6.78744	6.49433	6.48511	6.53001	6.7735	6.78342	6.555	6.40425	6.24957	6.45667	6.53623	6.50993
AT1G09575	2.57271	2.23077	2.10281	2.10078	2.39697	2.24374	3.38235	3.09959	3.01893	2.60124	2.94686	2.61653	1.38972	1.94662	1.46558	2.17339	2.04353	1.47662	2.6447	2.66345	2.55118	2.96256	2.85853
AT1G09580	3.71076	3.83672	3.765	3.88872	3.84903	3.67286	3.39949	3.70092	3.65249	3.79792	3.64696	3.39407	4.07744	3.89833	3.85899	3.69032	3.9108	3.86837	3.63024	3.79097	3.49048	3.68581	3.54096
AT1G09590	7.93155	7.99067	8.18969	7.99968	8.06243	7.68587	7.49389	7.88024	7.82781	7.78026	7.83073	7.72092	8.4401	8.3182	8.4782	8.02052	8.10412	8.24298	7.95975	7.90483	8.0298	7.84511	7.72725
AT1G09600	0.478927	0.0901766	0.895955	0.322623	0.0544671	0.251936	0.0328226	-0.253799	-0.784344	0.130734	-0.852341	0.0136104	0.334361	0.144152	0.138646	0.332738	0.485232	0.116839	0.0380897	-0.253628	0.0354505	-0.374159	-0.71394
AT1G09610	-0.282912	-0.145878	-0.0947519	-0.362833	-0.714319	0.170719	0.290643	-0.0120992	-0.57031	0.168191	-0.135409	0.0021624	-0.240072	-0.472794	-0.154283	-0.314879	-0.405066	-1.09877	0.591761	-1.0199	0.3055	0.00404354	0.631522
AT1G09620	8.00255	7.89128	7.8826	7.69046	7.7527	7.87957	7.46722	7.57039	7.3828	7.67086	7.61635	7.54395	8.02364	7.94613	8.08307	8.02161	7.97241	7.87658	7.56037	7.4727	7.51533	7.4636	7.55138
AT1G09630	4.44306	4.28923	4.36081	4.55469	4.412	4.33546	5.65036	5.80685	5.90362	5.3313	5.57576	5.42798	4.35925	4.35632	4.162	4.19141	4.46674	4.26275	5.38471	5.55368	5.47541	5.65552	5.58268
AT1G09640	8.75827	8.81446	8.59497	8.65705	8.74234	8.57444	8.68931	9.08085	8.86344	8.84792	9.01295	8.70603	9.01095	8.98912	8.98811	8.72706	8.78116	8.76831	8.86334	9.01573	8.8392	8.86183	8.87333
AT1G09645	3.92806	4.01451	3.83396	3.91218	4.12919	3.7408	4.99443	5.07414	5.02635	4.69072	5.04557	4.84779	4.05005	4.15594	3.81464	3.89807	3.92604	4.0298	4.76735	5.20495	4.78446	5.0979	4.88664
AT1G09660	5.37031	5.28934	5.3606	5.26025	5.25137	5.14157	4.3413	4.53826	4.18128	4.56361	4.58218	4.54422	5.56586	5.4519	5.54818	5.22831	5.41564	5.21458	4.7382	4.50818	4.43535	4.75188	4.25878
AT1G09680	1.74976	1.42732	1.3779	1.46354	1.89276	1.59714	1.59076	1.49264	1.49463	1.69769	1.52667	1.67967	1.84744	1.87757	2.10703	1.89732	1.53203	1.77057	1.89637	1.60033	1.98359	1.31563	2.1833
AT1G09690	8.73314	8.73106	8.84734	8.81	8.86315	8.44191	8.33514	8.67583	8.53189	8.59564	8.77106	8.40125	9.28968	9.02665	9.04874	8.672	8.79366	8.81464	8.71424	8.65128	8.58305	8.64108	8.56029
AT1G09700	4.24732	4.18923	4.20909	4.21268	4.14101	4.18951	3.7958	3.57348	3.8641	4.02556	3.84812	4.20346	4.13259	4.41449	4.44284	4.36487	4.32413	4.43496	3.98168	3.77372	4.08303	3.92965	4.08174
AT1G09710	2.87089	2.76938	2.85446	2.7406	2.96859	2.76427	1.94666	2.13531	2.01824	1.99109	1.88363	2.27489	2.73945	3.06277	3.09011	3.04235	2.94061	2.95925	2.13574	1.83027	2.10838	2.14189	1.98641
AT1G09730	5.11187	4.96147	5.0473	4.88269	4.86657	5.23294	5.59048	5.2836	5.46196	5.49698	5.23908	5.65942	4.76912	4.90139	5.01088	5.2318	5.03729	5.02257	5.46667	5.46373	5.53237	5.07489	5.55513
AT1G09740	4.98746	5.00291	5.25442	5.42577	5.27169	5.25152	5.38166	5.51726	5.69372	5.37421	5.09254	5.37738	4.90429	4.74899	4.39838	4.14123	4.67549	4.59419	4.97029	5.2633	5.24568	5.00528	4.54262
AT1G09750	7.01499	6.84828	6.84309	6.7992	7.06838	6.91355	6.06075	6.01894	6.01221	6.06576	6.14382	6.08813	6.92046	6.56294	7.18044	7.08795	7.34316	6.7675	5.71506	5.85139	5.89876	6.63144	6.32271
AT1G09760	5.41074	5.43251	5.30507	5.46176	5.53515	5.28314	5.2595	5.1946	5.07185	5.27761	5.30273	5.16805	5.6495	5.49147	5.5587	5.50665	5.43116	5.41666	5.34665	5.19281	5.29329	5.2749	5.2224
AT1G09770	7.00853	6.94232	6.95626	6.80225	6.77838	6.99214	7.11899	7.04597	7.22436	7.11458	6.90823	7.2439	6.82351	6.92807	7.10032	7.06049	7.05452	7.128	7.06877	7.04816	7.16642	6.90887	7.24989
AT1G09780	8.58786	8.56374	8.43743	8.46165	8.38824	8.30512	8.56683	8.92489	8.76591	8.58225	8.86407	8.54632	8.53665	8.55383	8.56149	8.38539	8.35582	8.46839	8.61044	8.80772	8.59926	8.74247	8.81816
AT1G09794	1.36296	1.29034	1.44926	1.46328	1.73929	1.16478	2.21695	2.14256	2.50343	1.92174	2.2789	2.04796	1.32614	1.19671	0.791398	1.46723	1.43944	1.2493	2.18464	2.46164	2.19111	2.19422	1.60822
AT1G09795	6.03715	6.09761	5.80986	5.89261	5.95888	6.07346	5.72738	5.97652	5.86073	5.95633	6.07539	5.74778	6.24191	6.14064	6.13855	6.10146	6.12357	6.13253	5.88523	6.06644	5.82831	6.24821	6.11688
AT1G09800	3.30158	3.08144	3.06841	3.29996	3.01577	2.71639	2.5947	2.37191	2.29816	2.64208	2.56336	2.42839	3.5341	3.33721	3.20408	2.88749	2.88499	3.10217	2.478	2.81901	2.63588	3.18542	2.61564
AT1G09810	4.02111	3.97778	3.90538	3.90502	3.73902	4.00956	3.67365	3.42445	3.75903	3.68363	3.68319	3.85879	4.14833	4.13342	4.28795	4.30036	4.00086	4.23916	3.68977	3.624	3.71823	3.58625	3.43068
AT1G09812	0.290747	0.360662	0.8061	0.709849	0.265777	-0.211808	0.381884	0.666439	0.744185	0.45221	1.312	0.406786	0.661146	0.605503	1.05084	1.07447	0.329863	0.146433	0.849542	0.251088	0.878847	0.772084	0.35331
AT1G09815	4.15472	4.09786	4.28715	4.31147	4.28527	4.03688	4.88067	5.3192	5.11325	4.83188	5.24226	4.7263	4.68544	4.45874	4.36239	4.30635	4.40046	4.19774	4.84239	4.98162	4.99822	5.30001	4.93726
AT1G09820	2.37927	2.71883	2.7614	2.59334	2.28158	2.58453	2.77829	2.46343	2.46105	2.57603	2.42608	2.61082	2.21604	2.80067	2.41508	2.73714	2.73434	2.79009	2.61281	2.22019	2.48485	2.43115	2.80993
AT1G09830	5.44301	5.44335	5.2678	5.4544	5.47639	5.42663	4.95705	5.15972	4.97884	5.19115	5.17741	5.10057	5.79338	5.75034	5.8182	5.42439	5.62394	5.52814	5.13387	5.1915	5.16109	5.2737	5.06338
AT1G09840	5.04077	5.01415	4.99222	5.06021	5.01508	5.07076	4.9881	4.7224	4.94208	5.04344	4.72211	5.09904	4.76994	4.99094	4.91249	4.85178	4.92614	4.95815	4.87587	4.85549	5.09185	4.66446	5.06033
AT1G09850	5.32508	5.6021	5.35905	5.46329	5.48427	5.49939	4.95602	5.11019	4.98636	5.0844	5.09801	5.06981	5.60596	5.57671	5.61014	5.47963	5.53519	5.66977	5.11081	5.23151	5.056	5.16786	5.37391
AT1G09870	4.74187	4.73634	4.60299	4.68674	4.75045	4.50258	4.61407	4.72103	4.71176	4.44776	4.68935	4.55731	4.88556	4.86783	4.8783	4.77818	4.84393	4.72681	4.63774	4.60842	4.56592	4.65665	4.69047
AT1G09890	1.5189	0.246241	1.18435	1.08063	0.894137	1.35099	0.980988	1.04501	1.00147	1.41039	0.704621	1.21149	0.609643	0.85855	1.26196	1.26804	1.02309	0.878871	1.27135	0.61516	1.3376	0.0552216	0.950009
AT1G09910	4.85874	4.42314	4.62455	4.45798	4.59184	4.62413	4.38809	4.3633	4.36733	4.30559	4.41293	4.39603	4.44947	4.58332	4.47235	4.74856	4.54532	4.59582	4.31245	4.1627	4.2351	4.3015	4.27686
AT1G09900	3.96501	4.51256	4.20502	4.17442	3.91013	4.04719	2.86892	2.45114	2.59486	3.47352	2.93988	2.85335	4.2532	4.4698	4.48379	4.15797	4.29202	4.35214	3.23615	3.00138	3.04766	2.83649	3.22125
AT1G09920	4.37772	4.59977	4.46619	4.67198	4.59906	4.38834	5.02478	5.07211	5.18804	4.89663	5.17031	4.86667	4.43118	4.48283	4.15704	4.40198	4.31713	4.47847	4.87261	5.22928	5.11205	5.32797	4.94656
AT1G09932	2.67747	3.05184	2.98868	3.04985	2.92202	3.10334	6.30321	6.40933	6.47797	5.79743	5.75333	5.93336	2.4455	2.92297	2.68365	2.2482	2.70813	3.09009	6.12788	6.4733	6.23443	6.451	6.70809
AT1G09940	4.40819	4.62561	4.51113	4.46372	4.39567	4.65442	6.45618	6.59865	6.51671	6.21636	6.36524	6.12727	4.49186	4.39878	4.34561	4.31118	4.28968	4.58733	6.668	6.97377	6.76719	6.69658	6.48792
AT1G09950	0.121193	0.0981823	-0.0209136	0.0441	-0.308886	0.329593	-0.734373	-0.315928	-0.113088	-0.849684	-0.479116	-0.565787	0.507402	-0.13151	0.508925	0.0859293	-0.062472	0.912886	-0.293929	-0.250448	0.404913	-0.712484	-0.832208
AT1G09960	3.02248	2.90768	2.89844	2.88696	3.14052	3.08188	3.30959	3.61068	3.4424	3.32865	3.51096	3.17451	3.30507	3.18293	3.43046	3.06483	2.9572	2.92826	3.18788	2.86079	3.37092	3.09646	3.61923
AT1G09970	8.07926	8.05706	7.91413	7.90712	8.04023	8.11227	9.87656	10.1772	10.1322	9.82504	10.0132	9.81865	8.28504	8.20525	8.22399	8.04734	8.10476	8.21239	9.80501	9.98302	9.89393	9.8133	10.0504
AT1G09980	4.88243	4.76744	4.96127	4.8442	4.70313	4.94084	5.43287	5.17656	5.28542	5.30913	5.07359	5.36303	4.69623	4.82609	4.82546	4.91105	4.89175	4.85088	5.35339	5.29098	5.33342	5.07739	5.35328
AT1G09995	1.97032	1.86281	1.82611	2.09818	1.80942	1.45132	2.12079	1.73664	2.04841	2.20235	2.07851	2.00341	2.14006	2.08455	1.51621	1.6786	2.20014	1.97062	2.01261	2.01187	2.17409	2.2992	2.28725
AT1G10000	0.287798	0.153632	0.598532	-0.000931081	-0.0409874	0.354511	-0.0159785	-0.778916	0.154076	-0.652523	0.258025	-0.184013	0.298359	0.0579953	0.573668	-0.516871	-0.0625987	-0.2495	-1.14174	-0.464623	-0.316152	0.310702	0.0789938
AT1G10020	5.02121	4.84689	4.76725	4.94052	4.92299	4.94139	4.1026	4.49202	4.23052	4.27388	4.52583	4.34858	5.04409	4.79447	4.80063	4.52658	4.70891	4.71585	3.98404	4.20414	3.69057	4.645	4.2445
AT1G10030	3.75423	4.02222	3.8096	3.85908	3.82008	3.55	3.58673	3.68059	3.51108	3.60619	3.72557	3.4935	4.27154	3.95367	3.90464	3.6153	3.74017	3.59319	3.5354	3.24147	3.34082	3.44691	3.2088
AT1G10040	2.10953	2.11489	1.98688	1.96228	1.92985	1.65505	4.85889	4.93387	5.01441	4.03345	4.15625	4.27932	1.21068	1.58022	1.72548	1.48987	1.46119	1.49673	4.2372	4.66757	4.10837	4.353	4.52193
AT1G10050	3.99322	3.86292	3.881	3.99493	3.8596	3.98744	5.49442	5.44508	5.65779	5.31164	5.17267	5.23777	3.61727	3.81957	3.6502	3.42562	3.8745	3.80545	5.26504	5.38726	5.36232	5.00029	5.30707
AT1G10060	3.88879	4.08356	3.46716	3.46016	3.53361	3.59596	3.97484	3.90554	3.96374	4.07501	4.25598	4.18556	4.07883	3.98964	3.65318	3.64441	3.40891	3.53101	4.20699	4.34485	4.12976	4.42169	4.47792
AT1G10070	2.27855	2.26089	2.11394	2.33795	2.38695	2.16164	2.85481	2.42219	2.79545	2.62549	2.68284	2.69156	2.45836	2.44674	1.81591	2.56643	2.17872	2.54909	2.15738	2.58612	2.44859	2.88327	2.4932
AT1G10090	4.81196	4.95066	4.82785	4.9639	4.90281	5.11176	4.97068	4.73458	4.90054	4.97912	4.98039	4.97694	4.86782	4.85082	4.80279	4.95155	4.85255	5.1041	4.89722	5.25332	4.88009	5.08547	5.1149
AT1G10095	4.1642	4.5272	3.26536	3.94879	3.83225	3.35563	3.70771	2.74805	4.68267	4.04706	4.1694	3.52199	3.86447	3.91449	3.75422	4.62824	3.78097	3.89087	3.83101	5.29367	3.66915	4.54593	3.91217
AT1G10120	4.02258	3.83731	3.994	3.99247	3.94491	3.92316	3.6473	3.52996	3.63701	3.7843	3.63374	3.63527	3.82084	3.82626	3.6642	3.89443	3.93872	3.61898	3.71689	3.39428	3.6533	3.63157	3.6098
AT1G10130	5.9133	5.84793	5.82151	5.68959	5.72892	5.77902	5.66976	5.67689	5.55362	5.70623	5.65542	5.6115	5.72358	5.89186	5.78061	5.71917	5.78995	5.76273	5.59728	5.62388	5.66427	5.56174	5.45544
AT1G10140	3.55482	3.68755	3.90235	3.98968	4.11093	3.79367	5.97737	6.05088	6.09548	5.44932	5.68707	5.35534	3.76124	3.7482	3.34266	3.50276	3.8188	3.48476	5.36603	5.80464	5.77882	6.02903	5.62929
AT1G10150	4.13876	4.3948	4.2045	4.11443	3.90186	4.47333	4.71022	4.6324	4.76431	4.7189	4.60012	4.67392	3.87228	3.95908	3.59861	4.0606	3.74206	3.92361	4.43749	4.63649	4.32466	4.81957	4.37775
AT1G10160	2.8267	2.76912	3.1425	2.94608	2.91994	3.1719	3.24892	3.29326	3.16915	2.97778	3.17312	2.99714	2.82232	2.85922	3.15337	3.04188	3.16931	2.85184	2.6168	2.58116	2.95436	3.0177	3.1506
AT1G10170	6.16739	6.36375	6.10745	5.97962	6.06376	6.39263	6.49777	6.97402	7.02043	6.67874	6.79969	6.44506	6.31987	6.1282	6.3804	6.15116	6.10572	6.09014	6.3539	6.46579	6.34841	6.62502	6.55104
AT1G10180	4.7932	4.6364	4.48159	4.5613	4.60575	4.69142	4.52599	4.55736	4.63449	4.53002	4.46748	4.63274	4.49388	4.45884	4.70566	4.72025	4.6438	4.55873	4.56928	4.41033	4.649	4.45702	4.44753
AT1G10200	5.82753	5.84564	5.869	6.19526	6.12014	5.91978	4.96967	4.9725	4.94688	5.00219	4.99082	4.94674	5.88693	5.88435	5.6794	5.80698	5.86116	5.79611	4.94172	4.93811	4.9044	5.45747	4.9395
AT1G10210	2.36708	2.22021	2.19348	2.41824	2.35523	2.39557	2.50321	2.62823	2.81956	2.48825	2.76362	2.3336	2.26882	1.67432	2.1184	2.47599	2.34127	1.90854	2.68726	2.89625	2.44262	2.92866	2.96811
AT1G10230	3.49455	3.66462	3.30629	3.31858	3.44309	3.09777	2.9843	3.53586	3.11221	3.29773	3.52402	3.1732	3.7129	3.43871	3.60069	3.7539	3.52417	3.29693	3.26497	3.50034	3.35526	3.51551	3.08075
AT1G10240	3.43126	3.21304	3.42422	3.27643	3.29064	3.42896	3.19035	2.88763	3.08901	3.1682	3.11284	3.34771	3.4829	3.29771	3.3855	3.38627	3.42995	3.46217	3.18103	3.1228	2.95235	2.99372	3.05017
AT1G10270	4.95382	4.8904	4.9565	4.82554	4.84804	4.89367	4.31483	4.76365	4.44818	4.58123	4.62843	4.57746	5.29177	5.11331	5.4802	4.93328	5.11495	5.0513	4.81915	4.54487	4.75372	4.45229	4.57915
AT1G10280	2.47511	2.36962	2.33313	2.43376	2.20107	2.21521	2.23265	2.56615	2.4771	2.52973	2.47817	2.35499	2.17622	2.20072	2.24459	2.20598	2.41602	2.26327	2.56234	2.49717	2.88327	2.50209	2.5224
AT1G10290	6.96112	6.90351	6.9083	6.9055	6.87028	6.90668	7.42137	7.74544	7.5638	7.4832	7.59596	7.42032	6.9206	6.87085	6.97983	6.86245	6.98228	6.86544	7.38486	7.5617	7.52595	7.56031	7.51052
AT1G10300	1.20572	0.986386	1.29299	1.38394	1.43043	1.15854	1.28529	0.316247	0.855624	0.996024	0.286546	0.922473	1.15969	1.79201	1.98736	1.88919	1.67999	1.80732	1.72359	1.06304	0.897057	0.548133	0.641439
AT1G10310	3.69903	3.85432	3.92387	4.10555	4.02223	3.82992	3.60156	3.67271	3.7752	3.5074	3.8104	3.75317	4.08821	3.94704	4.1291	4.18476	3.92975	4.09023	3.7378	3.85208	3.79109	4.14181	3.71491
AT1G10320	2.95015	2.56806	3.59601	2.89085	3.0758	3.18364	3.23693	2.68067	2.94594	3.20741	2.34471	3.28203	2.734	2.79147	3.24956	3.31469	3.36062	3.64786	3.24189	2.55613	3.21332	2.29888	3.55269
AT1G10330	1.20942	1.01361	0.496204	1.16958	0.808187	1.18137	1.04134	1.17835	1.15468	0.963699	0.784392	0.791693	1.38788	1.05918	0.799205	1.40207	1.0148	1.21551	1.05354	1.4788	0.973845	0.734678	1.26649
AT1G10340	1.51271	1.89872	1.20238	1.47835	1.96394	1.64702	3.65213	4.10013	3.65299	3.69517	3.99036	3.63937	2.01255	1.86035	1.74778	1.93887	2.14518	2.5453	4.77566	4.53338	4.55234	4.84466	4.45003
AT1G10350	3.69032	3.25069	3.61848	3.70514	3.5906	3.72503	3.7026	3.55168	3.69365	3.58155	3.67411	3.74962	3.58771	3.49344	3.54783	3.70133	3.57057	3.64178	3.78427	3.75422	3.5566	3.89414	3.75226
AT1G10360	3.87726	4.11964	3.75418	4.02436	3.94996	4.17104	3.1853	2.74888	2.52699	3.13738	3.00693	3.11131	3.75496	3.61293	3.60838	3.83803	3.75329	3.88445	2.69514	2.78735	2.45489	3.4188	3.39641
AT1G10370	5.22559	5.352	5.26338	5.16682	5.30019	4.90699	4.98155	5.40502	4.99899	5.13819	5.73811	4.74751	6.75521	6.43898	6.64664	5.79999	5.79117	6.32509	6.36013	6.57513	6.5307	6.02528	6.11656
AT1G10380	2.94924	2.81642	3.15755	2.72192	2.90534	3.0086	2.93516	3.02309	3.0123	2.80027	2.99652	3.305	2.60691	2.65521	3.11767	2.60842	2.96209	2.3578	2.51147	2.22029	2.78531	2.47344	2.59551
AT1G10390	6.77406	6.57841	6.63704	6.58439	6.67918	6.74955	6.80034	7.04906	6.85795	6.93652	6.88543	6.86452	6.74051	6.62309	6.92859	6.75026	6.8521	6.7518	6.68734	6.72932	6.76041	6.77426	6.87503
AT1G10400	1.01358	0.994628	1.51707	0.916232	0.79076	1.01552	1.02501	0.907449	0.798873	0.587139	0.177456	0.765905	0.440993	0.543438	0.69607	-0.414982	0.975519	0.460211	0.842816	0.176629	0.778744	0.265037	0.306526
AT1G10410	5.00911	5.0298	4.98943	5.19288	4.99733	4.93598	6.31183	6.19624	6.35037	6.12505	6.17177	6.17476	5.11508	5.2109	5.26423	5.20052	5.01225	5.32551	6.40796	6.57197	6.54355	6.35582	6.48628
AT1G10417	-0.655625	-0.337214	0.147014	-0.780773	-0.259022	-0.416416	2.17582	1.59562	1.71471	1.16529	1.28825	1.42417	-0.488931	-0.0604935	-0.400756	0.606572	0.188412	-0.00224608	2.22097	2.4182	2.52685	1.9426	2.32175
AT1G10430	4.77436	4.94423	4.73695	4.86642	4.71215	4.48737	5.04508	5.47789	5.23514	5.11061	5.47994	4.98501	4.98824	4.83881	4.51222	4.59988	4.65234	4.48493	5.15023	5.38611	5.15439	5.40318	5.16388
AT1G10450	5.2723	5.00817	5.24073	4.97595	4.94851	5.14062	5.12442	4.593	4.82387	4.99404	4.40591	5.11574	4.94287	5.19646	5.28093	5.38747	5.20647	5.35752	5.13891	4.72972	4.98308	4.38818	5.05863
AT1G10460	0.614956	0.356452	0.850086	0.288601	0.676308	0.113496	-0.133779	-0.155283	-0.113143	0.0596003	-0.242921	-0.32483	0.140271	-0.0816365	-0.152635	0.282904	0.547196	0.249059	0.145455	-0.86021	-0.168062	-1.14273	-0.431067
AT1G10470	5.44918	5.62523	5.66812	5.67266	5.80425	5.52784	5.11092	5.38903	5.34766	5.20292	5.30426	5.179	5.76118	5.54821	5.58444	5.19246	5.54879	5.27294	5.12856	5.14553	5.09204	5.35793	4.4205
AT1G10480	1.299	0.930687	1.76377	1.71419	1.65423	1.31053	3.06731	3.25494	2.93868	2.58329	2.66527	2.61717	1.46615	1.67235	1.01087	-0.1464	1.26646	0.693542	2.91494	2.34162	2.89878	1.86728	2.08901
AT1G10490	5.7606	5.73132	5.90693	5.4541	5.52989	5.51145	5.02097	4.80651	4.76079	5.16542	4.88251	4.98771	6.08637	6.05461	6.00012	5.98888	5.75908	6.00798	5.22735	5.00479	5.15427	4.84567	4.97193
AT1G10500	5.16376	5.38317	5.22392	5.32484	5.3337	5.23433	5.25323	5.22766	5.4814	5.25382	5.48409	5.34119	5.19762	5.24482	5.2018	5.35144	5.21284	5.39849	5.39549	5.52884	5.2928	5.76067	5.5442
AT1G10510	5.99786	6.00529	5.89819	5.8883	5.77707	5.87073	5.54555	5.55535	5.49263	5.80439	5.62936	5.71329	6.02773	6.16236	6.13292	6.06199	5.97786	5.98124	5.80908	5.82967	5.72111	5.5936	5.81075
AT1G10520	1.54222	1.44578	1.85484	1.2533	1.4293	1.42614	1.21927	1.26781	1.27208	1.00821	1.25365	1.20891	1.47127	1.73247	1.49587	1.60706	1.80399	1.43862	1.05534	0.924012	1.50532	0.848478	1.02067
AT1G10522	5.33324	5.7402	5.37687	5.53143	5.6312	5.15423	4.58995	4.87302	4.92139	5.09737	5.30711	5.11596	5.8224	5.63119	5.94685	5.55839	5.69901	5.61889	4.94243	5.17145	4.99143	5.2364	5.02123
AT1G10530	-0.632866	-0.282966	0.498805	-0.304071	-0.369608	0.0540744	-0.729729	-1.13437	-0.215907	-0.920506	-0.678054	-1.70922	-0.611583	-0.236566	0.127325	-0.509262	-0.171746	-0.206842	-1.13514	-1.9362	-1.00753	-0.542607	-1.23187
AT1G10550	2.63957	3.29492	3.26281	3.37659	3.47045	3.28208	1.43425	1.94085	1.55044	1.61138	2.52504	1.94696	3.29416	3.29827	3.34468	2.79522	3.5677	3.81348	1.80334	1.68196	1.69566	2.26649	1.80752
AT1G10560	1.55751	1.04784	0.85677	1.59672	0.996069	1.20489	1.5248	1.3117	1.69938	1.52587	1.40324	1.55754	0.506778	0.72217	1.10486	0.446836	0.738725	0.742156	1.19519	1.42793	1.10934	1.53899	1.21655
AT1G10570	3.7497	3.58211	3.94557	3.8245	3.80677	3.92423	3.81658	3.44698	3.55154	3.55875	3.34152	3.90598	3.64281	3.79951	3.8434	3.86307	3.80906	3.8807	3.79821	3.42107	3.75079	3.23065	3.84006
AT1G10580	5.60843	5.62807	5.70791	5.58453	5.6388	5.64155	6.38568	6.49998	6.56615	6.2966	6.39938	6.26884	5.79508	5.67823	5.79176	5.72619	5.72517	5.77959	6.2031	6.44169	6.31911	6.23828	6.51977
AT1G10585	3.69971	4.41045	4.00826	3.9332	3.9274	4.06501	6.36228	6.33234	6.39644	5.77847	6.16795	6.11101	4.05973	4.2162	4.05062	3.71534	3.60356	4.07803	5.92329	6.27304	6.25836	5.61471	5.79122
AT1G10590	6.50678	6.59102	6.57573	6.68067	6.66972	6.37748	6.63993	6.94322	6.87088	6.73562	6.988	6.55914	6.90662	6.71869	6.554	6.48494	6.44351	6.52663	6.88	6.92006	6.7446	7.09108	6.73712
AT1G10600	3.49619	3.39883	3.27305	3.39719	3.29655	3.46373	3.08094	2.92995	2.92842	3.14817	3.10258	3.0686	3.62897	3.38714	3.43344	3.56634	3.5188	3.59736	2.88757	2.98248	2.99353	3.26267	3.16209
AT1G10610	1.50173	1.35752	1.70255	1.20359	1.49186	1.56278	1.30998	1.23617	1.20249	1.35079	1.05064	1.66218	1.37565	1.48311	1.30411	2.05164	1.79433	1.41236	1.45857	1.12138	1.55916	1.28736	1.35575
AT1G10630	6.31294	6.29911	6.28054	6.42343	6.39274	6.14211	6.41478	6.74114	6.68032	6.50894	6.81189	6.42557	6.47686	6.40839	6.33797	6.21756	6.26044	6.26417	6.53457	6.62708	6.48597	6.8617	6.47546
AT1G10640	2.54189	1.76873	2.15795	1.50366	1.78444	1.81926	-0.138719	-0.101267	-0.636857	0.477901	0.529415	0.545714	1.95626	2.09644	2.18417	2.62184	2.27322	1.62738	1.05365	0.246932	1.01797	0.967073	0.86873
AT1G10650	4.34253	4.13744	4.30454	4.22169	4.12089	4.24811	5.12487	4.69522	4.94703	4.73031	4.47857	4.72729	4.56666	4.70212	4.45212	4.38558	4.36441	4.53733	5.24688	5.28028	5.16023	4.99518	5.24849
AT1G10657	1.79646	2.04608	2.29438	2.15152	1.99461	2.10565	1.77045	0.848999	1.43275	1.70111	0.963278	1.26351	1.40813	2.10621	1.73416	2.29707	1.48285	1.55473	1.35837	0.7942	1.08132	1.19591	1.29894
AT1G10660	4.63991	4.7293	4.53207	4.63524	4.58503	4.44777	4.51849	4.33867	4.36566	4.44448	4.57715	4.50837	4.8108	4.74814	4.75874	4.91699	4.81232	4.73236	4.62678	4.80406	4.60432	4.66603	4.55029
AT1G10670	7.77717	7.76266	7.74566	7.82267	7.79604	7.73412	7.75999	7.90462	8.04716	7.79103	7.88809	7.85902	7.64005	7.72491	7.73174	7.71368	7.71692	7.73586	7.83632	7.97757	7.94932	8.01806	7.99266
AT1G10682	4.68413	4.56314	4.95747	4.92662	5.00211	4.68901	4.89626	4.95976	4.78623	5.26598	4.87864	5.17839	4.73905	4.52839	4.31078	4.09197	4.6518	3.88705	4.97588	4.45383	5.11007	4.80265	4.09923
AT1G10690	0.43329	0.301546	1.00231	0.761036	0.996017	0.867493	1.75742	1.81762	2.15049	1.48475	1.74152	1.51588	1.12933	0.511325	0.916594	1.2275	0.678709	0.93605	1.70706	2.20195	2.26766	2.27551	1.91314
AT1G10700	4.63032	4.61006	4.5788	4.76885	4.79217	4.68807	6.96121	7.39793	7.33389	6.59859	7.11926	6.63297	4.67289	4.8151	4.54456	4.55021	4.65149	4.76204	6.82922	7.48172	7.09217	7.41029	7.2858
AT1G10720	4.05931	4.14709	4.16661	4.12737	3.91334	4.23048	4.95975	4.80843	4.89999	4.64134	4.60503	4.75692	3.79102	3.79532	3.98816	4.15251	3.94843	4.03172	4.70259	4.84022	4.76634	4.66665	4.77576
AT1G10730	2.77553	2.62504	2.83735	2.67347	2.78045	2.95974	3.04709	3.02595	3.00663	3.10577	3.04328	3.08879	3.0472	2.49978	2.92433	2.98684	2.73629	2.98453	3.16779	3.19507	3.31995	2.98441	3.30225
AT1G10740	4.88028	4.77495	4.53095	4.85828	4.91358	4.85264	5.14152	5.26511	5.19527	5.05545	5.32263	5.12304	4.69524	4.60655	4.58901	4.74352	4.77719	4.73602	5.00875	5.31192	4.9941	5.40157	5.03669
AT1G10750	1.58705	1.73609	1.86406	1.77432	1.3808	1.54978	1.07423	0.857749	1.17929	1.29308	1.15459	1.22625	1.3484	1.78212	1.69438	1.63039	1.64706	1.42841	1.24999	1.06202	1.31922	1.19274	1.21744
AT1G10760	7.90081	7.72849	7.52843	7.55908	7.61393	8.1203	6.96725	6.32951	6.48722	7.11202	6.70533	7.02044	7.71671	7.69924	7.6388	8.07584	7.88445	8.15207	6.86868	7.12825	6.68338	7.12501	7.57137
AT1G10780	2.8849	3.00688	2.81631	2.94294	2.59902	2.49959	2.34626	2.20104	2.25621	2.51095	2.59799	2.28074	2.63458	2.71578	2.86264	2.82622	2.9302	2.26562	2.48072	2.30647	2.24959	2.33426	2.40823
AT1G10810	1.02205	0.882717	1.43476	0.878795	1.03517	0.788208	0.947328	1.01348	0.782139	0.837772	-0.0513379	1.03307	1.07588	0.98272	1.17033	0.582814	0.666231	0.475753	0.784721	0.668238	1.0871	0.489408	0.344476
AT1G10820	3.83943	3.9714	4.19726	3.85394	3.97028	4.0787	3.52616	3.38788	3.35286	3.71663	3.53135	3.67262	3.89248	4.01864	4.04398	4.0434	4.01411	4.15581	3.64531	3.55237	3.63888	3.54733	3.80295
AT1G10830	4.46995	4.64606	4.34057	4.47194	4.42989	4.52827	4.11215	4.42892	4.1743	4.4413	4.60376	4.12808	4.69288	4.59778	4.52835	4.46235	4.5497	4.53994	4.21686	4.38406	4.05176	4.69243	4.32346
AT1G10840	7.07621	7.12309	6.98693	7.09177	7.06031	6.88311	6.84018	6.85024	6.64478	6.91557	6.99738	6.69944	7.37638	7.38429	7.17322	7.05742	7.09827	7.04625	6.95516	6.98809	6.87542	6.8888	6.85083
AT1G10850	4.62441	4.37344	4.7045	4.4876	4.64438	4.4589	4.03799	4.04716	3.95127	4.24723	4.09373	4.04087	4.50195	4.43337	4.62412	4.52979	4.55404	4.25973	4.10166	3.768	3.97896	4.02485	4.18719
AT1G10865	3.60023	3.92544	3.89184	4.11666	4.00126	3.87738	4.42567	4.49817	4.47692	4.25155	4.40782	4.14115	4.18262	4.02989	3.95812	3.82702	3.89554	4.24088	4.37147	4.60915	4.44239	4.65609	4.27505
AT1G10870	4.67481	4.31405	4.71466	4.53543	4.518	4.56153	4.45259	3.94378	4.1485	4.28824	3.97716	4.35767	4.35853	4.47448	4.58015	4.69478	4.47514	4.63538	4.50785	4.22171	4.44425	3.94837	4.42918
AT1G10890	4.82592	4.59038	5.22767	4.7225	4.74299	4.80611	5.37823	5.26638	5.27427	5.17171	5.10759	5.46109	4.52752	4.70297	4.92772	5.08379	4.91883	5.14158	5.41049	5.43865	5.54035	4.75523	5.56728
AT1G10900	4.87852	4.73981	4.91825	4.74199	4.60502	4.92685	5.84686	5.66578	5.74902	5.64077	5.52936	5.63178	4.44072	4.6809	4.85665	4.65832	4.76166	4.76892	5.74135	5.83167	5.86405	5.36612	5.75291
AT1G10910	4.81211	4.83507	4.83809	4.84592	4.68701	4.92387	4.05823	3.69388	3.84182	4.21973	3.94089	4.27262	4.53282	4.59497	4.73504	4.96704	4.97253	4.85382	4.11331	3.84415	3.94555	4.04631	3.9512
AT1G10920	2.73932	2.42357	2.4254	2.5323	2.41281	2.72555	3.2644	2.64127	3.14481	2.96919	2.68459	3.31754	2.26664	2.29649	2.41386	2.92528	2.37972	2.74472	3.07641	2.8033	2.9485	2.64108	3.32582
AT1G10930	4.77848	4.70248	4.77292	4.63774	4.81657	4.85342	4.20478	3.97231	3.96297	4.40493	4.18782	4.32011	4.62626	4.63727	4.80351	4.95793	4.98111	4.73952	4.27472	4.16945	4.15629	4.03009	4.11996
AT1G10940	5.76027	5.66236	5.71904	5.75428	5.71296	5.73671	5.90911	5.6155	5.87381	5.7813	5.82164	5.86692	5.53762	5.68168	5.53856	5.74525	5.75626	5.78678	5.87312	6.10579	5.82052	5.74478	5.86153
AT1G10950	7.36967	7.37789	7.3738	7.3288	7.3752	7.36618	7.19364	7.37855	7.29807	7.28468	7.45978	7.15889	7.4872	7.46263	7.45493	7.30151	7.37824	7.31133	7.33301	7.36211	7.22654	7.44859	7.27266
AT1G10960	7.40125	7.53489	7.44412	7.67053	7.66467	7.73807	6.92333	7.28234	7.11458	7.09352	7.1719	7.09384	7.59416	7.16026	7.49898	7.27541	7.57132	7.44148	6.66858	7.03239	6.73253	7.50572	6.94508
AT1G10970	3.31127	3.44291	3.51718	3.57046	3.65857	3.25155	2.71428	3.07843	3.11389	3.46037	3.49647	3.17228	3.52743	3.62538	3.51468	3.5381	3.67748	3.53286	3.22582	3.08643	3.25374	3.30586	3.06143
AT1G10990	2.3511	2.44959	2.14227	2.61336	2.48915	2.4849	4.79368	5.23332	5.23232	4.51148	4.70975	4.84858	2.25	2.06657	2.06883	2.70895	2.65083	2.54163	4.15104	4.6376	4.64283	4.46931	4.5437
AT1G11000	3.1426	3.18348	3.37576	3.2825	3.18707	3.36661	4.08119	3.93617	4.14261	3.85663	3.84671	3.97133	2.48183	2.80968	2.95934	3.18034	3.16075	3.01317	3.71935	3.84052	3.68899	3.42662	3.90236
AT1G11020	3.67801	3.74404	3.33345	3.7678	3.83976	3.66273	4.05363	4.1486	4.23938	3.89972	4.20094	4.02973	3.62588	3.56905	3.34545	3.34496	3.62696	3.43747	3.85498	3.8995	3.82177	4.23389	3.86751
AT1G11050	4.29505	4.28773	4.12167	4.27322	4.27078	4.51101	5.72114	5.73597	5.69027	5.60775	5.57976	5.62808	4.4439	4.46511	4.36259	3.93605	4.37255	4.40486	5.5593	5.77384	5.58524	5.62275	5.65976
AT1G11060	4.07001	4.08639	4.01624	3.98788	3.98902	4.22027	4.45747	4.43387	4.43289	4.48502	4.43366	4.31174	4.11565	4.12611	4.26793	4.13766	4.117	4.12682	4.55266	4.2735	4.40408	4.32572	4.1844
AT1G11080	2.1586	1.81646	2.15908	1.5669	1.95474	1.89099	3.43122	2.91701	3.14249	3.56823	3.0946	3.54169	0.779284	1.50311	1.51246	1.74512	2.48902	1.38638	2.88563	2.32936	3.10885	2.8311	2.49972
AT1G11090	3.27227	3.23619	3.19604	3.10194	3.34372	3.15271	3.16256	3.36964	3.08161	3.28256	3.35801	3.15485	3.28422	3.25207	3.24652	3.05466	3.17969	3.17462	2.88601	3.00332	2.88491	3.31268	3.24024
AT1G11100	2.33176	2.04933	2.25033	2.20231	1.83744	2.37885	4.28367	3.91236	4.38895	4.0723	4.00325	3.85345	2.03709	2.06382	1.66016	1.54775	1.85668	2.0055	3.98385	4.05065	4.10691	3.79457	3.82662
AT1G11120	1.67351	0.720284	1.33723	1.36406	0.906673	1.24196	0.264848	0.0861593	0.979952	0.877311	0.804437	0.452101	0.569654	0.442326	1.34771	1.06102	1.12814	0.407235	-0.576899	-0.237402	0.434068	0.629093	0.912725
AT1G11125	0.950529	0.100249	0.0456932	0.431886	0.304936	0.225714	0.542314	1.06576	0.511509	0.0972417	0.441151	0.364729	-0.41353	0.225534	0.253997	-0.41108	0.16875	0.0392621	0.626238	-0.0629902	-0.48305	0.397795	-0.0508228
AT1G11130	4.44614	4.52438	4.63426	4.3181	4.47228	4.40442	3.59532	3.58396	3.41665	3.87242	3.71565	3.84185	4.61537	4.62411	4.82012	4.74765	4.83487	4.64099	3.94948	3.72938	3.77016	3.5235	3.6277
AT1G11150	1.42812	1.54143	1.75714	1.24598	1.44339	1.66408	1.52488	1.27903	1.51876	1.49127	1.5762	1.50679	1.57214	1.63527	1.34946	1.80303	1.96794	1.8791	1.30368	1.2567	1.24601	1.20271	1.64221
AT1G11160	2.35193	2.89783	2.59486	2.42519	2.33432	2.69246	2.09566	1.88022	1.8447	2.29833	1.66531	2.15729	2.1902	2.5641	2.49352	2.19184	2.34718	2.36212	2.2799	2.1183	2.3022	1.55429	1.66198
AT1G11170	1.20959	1.64833	1.55402	1.3979	1.85976	1.4946	1.08136	0.951628	1.14801	1.49579	0.516702	0.87977	1.67547	1.55496	1.68821	1.95078	1.83941	2.01066	1.0418	1.73422	1.28407	1.43126	1.31393
AT1G11175	1.65278	2.2382	1.66512	2.12952	2.26921	1.57765	1.70571	2.2365	1.91436	2.46474	2.30798	1.63342	2.06038	1.79714	1.45665	2.17931	1.35347	1.75122	1.75986	2.39645	1.72121	2.81119	2.22169
AT1G11180	3.11712	3.32414	3.12371	3.50878	3.53784	3.39378	3.51905	3.60058	3.55588	3.43713	3.5699	3.64037	3.21008	3.19655	3.24773	3.22305	3.3782	3.08869	3.16024	3.42004	3.23872	3.66495	3.324
AT1G11185	1.90746	2.24633	2.45192	2.36061	2.28614	1.79384	4.27846	4.46375	4.42285	4.0206	4.10126	4.22812	2.164	1.90105	1.61637	1.6197	2.08623	1.73319	4.10696	3.89179	4.35129	3.82826	3.08832
AT1G11190	1.30112	1.02633	1.71851	1.26039	0.870711	1.6491	1.3456	1.17115	0.922909	1.76457	1.16964	1.40016	1.46637	1.51942	1.07637	1.2991	1.69626	1.13932	1.77771	1.33498	1.07314	0.932692	0.933107
AT1G11200	3.99636	4.20556	4.00707	4.12898	4.1757	4.19061	5.61609	6.03585	5.9434	5.47278	5.82331	5.32108	4.17244	4.13763	4.22942	4.14007	4.07155	4.23778	5.79542	6.10421	5.74367	5.96586	5.77158
AT1G11210	1.93897	2.33074	2.185	2.12806	2.08224	2.25857	2.37892	2.21805	2.32972	1.99059	2.40444	1.84195	2.29845	2.08824	1.91905	2.44049	2.17748	2.70308	2.13738	2.8432	2.23695	2.97231	2.58644
AT1G11220	1.78217	1.56464	0.997064	1.07685	1.2761	1.13509	1.22997	1.61959	0.993118	1.38511	1.59052	1.35627	1.80638	1.53553	1.84118	1.38576	1.69725	1.10441	1.79112	1.46131	1.18897	1.29964	1.31934
AT1G11240	4.53049	4.61131	4.79348	4.60905	4.73791	4.4028	4.54477	4.29358	4.51463	4.44533	4.28674	4.4411	4.62741	4.54633	4.64031	4.79247	4.56844	4.92442	4.57969	4.47115	4.55709	4.44836	4.45208
AT1G11260	6.43532	6.32102	6.2654	6.34474	6.46042	6.73284	6.85165	6.86077	6.75613	6.84294	6.90297	6.79693	6.12761	6.03064	5.96936	5.9421	6.28029	6.10453	6.38872	6.28584	6.43109	7.01225	6.26886
AT1G11270	2.50724	2.72372	2.58923	2.38517	2.51388	2.5135	2.58359	2.55997	2.23903	2.46858	2.60877	2.53659	2.756	2.62316	2.70788	2.42793	2.54213	2.78418	2.42684	2.1148	2.41202	2.40622	2.37864
AT1G11280	5.13975	4.99281	5.11522	4.96791	4.99057	4.957	4.99945	4.63659	4.69173	5.0026	4.81411	4.83603	4.92063	5.03976	5.17994	5.33149	5.01645	5.09468	4.88754	4.75052	4.87321	4.53029	4.94123
AT1G11290	2.96513	3.12891	2.93709	2.75716	2.68102	3.11854	2.84819	2.72856	2.92203	2.95332	2.84826	2.79524	3.12684	2.93955	3.19383	3.30655	3.02579	3.23417	2.71727	2.55389	2.70509	2.66633	3.02638
AT1G11300	2.99934	2.9597	2.93862	3.02685	2.56393	3.22236	5.51091	5.28082	5.51731	4.97574	4.6149	5.09177	1.16521	1.32415	1.26343	1.46906	1.45208	1.37089	4.04263	4.1441	4.09821	3.46914	4.14063
AT1G11303	2.49876	2.41322	2.51065	2.55946	2.28079	2.44265	2.87483	2.78714	2.96804	3.0385	2.83981	2.91722	2.44556	2.58565	2.61522	2.64614	2.70025	2.6445	2.67844	2.99239	2.77682	2.7261	3.14415
AT1G11310	6.41269	6.38332	6.36919	6.49991	6.51677	6.50346	8.16147	7.83394	7.93401	7.6699	7.60903	7.64191	6.27812	6.27985	6.24523	6.47794	6.38404	6.56454	8.06593	8.10828	7.85193	7.84647	8.10046
AT1G11320	2.34287	2.28533	2.46486	2.28228	2.39433	2.31366	2.52215	2.13941	2.39339	2.17968	2.21774	2.28361	2.34903	2.47456	2.47468	2.2537	2.24203	2.3106	2.47142	2.58332	2.63292	2.47159	2.89866
AT1G11330	5.7569	5.9158	5.70078	5.57676	5.77202	5.64981	6.80808	6.69569	6.70265	6.50058	6.52406	6.538	6.25947	6.28397	6.13483	6.24127	6.02481	6.27867	6.76615	6.69662	6.69304	6.41811	6.96553
AT1G11340	1.59268	1.52781	1.46263	0.962	1.10867	1.42739	1.52031	1.07445	1.72419	1.85201	1.66626	1.66254	1.50416	1.15959	1.2943	1.42254	1.26065	1.60311	1.70717	1.82928	1.97973	1.66994	1.91293
AT1G11350	4.72783	4.85754	4.59648	4.86284	4.69981	5.05567	5.04019	4.87986	5.06557	4.85145	4.93726	5.14711	4.52786	4.59137	4.53717	4.85827	4.64924	4.94649	4.74971	5.07448	4.90854	4.93963	5.21086
AT1G11360	4.52346	4.44121	4.49452	4.59886	4.53394	4.58216	4.46397	4.80442	4.74913	4.60002	4.74149	4.61265	4.34927	4.47728	4.47896	4.48013	4.47085	4.36212	4.44045	4.481	4.52443	4.83551	4.3898
AT1G11380	3.28495	3.37937	3.33321	3.40793	3.54247	3.44833	3.08267	2.67137	3.02393	2.9092	3.03551	3.06279	3.15618	3.1078	2.96693	3.22612	3.42041	3.33387	2.82192	2.26264	2.55656	2.93012	2.60316
AT1G11390	4.62464	4.57513	4.69386	4.57156	4.55866	4.53467	4.83367	4.83862	4.80074	4.83479	4.94218	4.69548	4.82854	4.71305	4.84158	4.67718	4.68253	4.90921	5.09258	5.03669	5.05265	4.84141	4.93116
AT1G11400	3.8904	3.90626	4.01359	3.8865	4.01659	3.73297	4.3814	4.55864	4.50675	4.36357	4.53842	4.64771	3.99245	3.80492	4.08979	3.94226	3.95821	3.88354	4.65284	4.71074	4.64505	4.59144	4.45801
AT1G11410	3.59795	3.48502	3.5854	3.30937	3.27112	3.8196	3.15181	2.67145	2.57556	2.80081	2.58668	2.7316	3.24027	3.42898	3.34941	3.4728	3.26794	3.47397	3.09658	2.93252	2.58115	2.62247	3.38385
AT1G11420	1.72438	1.14829	1.86667	1.51135	1.7341	1.47165	1.44768	0.703442	1.15972	1.42682	0.921554	1.6186	1.0861	1.68021	1.45244	1.21353	1.64433	1.32656	1.62395	0.733458	1.23646	0.897214	1.6514
AT1G11430	6.81888	6.93485	6.83299	6.83038	6.84937	6.79055	6.08583	6.42549	6.25709	6.52255	6.59176	6.46003	7.08404	6.96164	7.07178	6.86006	6.89285	6.89962	6.32332	6.57237	6.40358	6.5671	6.41396
AT1G11440	3.53032	3.37498	3.49672	3.63759	3.4839	3.69226	3.59763	3.22041	3.49458	3.17819	3.07347	3.36073	3.05668	3.23784	3.19942	3.45018	3.39354	3.54075	2.77821	3.23512	3.20718	3.26286	3.54005
AT1G11450	3.07056	2.90143	3.18813	3.01157	2.85631	2.68883	2.97753	2.58773	2.51415	2.84571	2.70783	2.7984	2.53941	2.9119	2.4878	2.50894	2.73234	2.2387	2.57146	1.87487	2.46012	2.10571	2.75314
AT1G11460	0.185997	-0.216023	0.348537	-0.688725	-1.53141	-0.449754	-0.330263	-0.0113687	-0.638427	0.331959	-0.0872209	0.366237	-0.923473	-1.10624	-0.805269	-2.94951	-1.80812	-2.1395	-2.61233	-1.20115	-0.771363	-1.1437	-0.832097
AT1G11475	5.14448	5.25277	5.12508	5.27262	5.35102	4.67906	4.85669	5.17148	4.69457	4.98072	5.30905	4.67535	5.85734	5.77828	5.44425	5.37865	5.3133	5.43212	5.27425	5.40694	4.99717	5.22486	5.01871
AT1G11480	5.86648	5.80547	5.90891	5.78924	5.78828	5.85319	6.34946	6.50501	6.53094	6.39246	6.33931	6.38934	5.84178	5.75	5.8679	5.70972	5.8331	5.80627	6.30862	6.44252	6.54176	6.3795	6.4899
AT1G11530	3.32978	3.32017	3.12846	3.44061	3.35712	3.38416	3.35441	3.10852	3.07883	3.05753	3.39532	3.17089	2.54338	2.49152	2.03166	2.72686	2.98779	2.99573	2.53666	2.81288	2.25656	3.81453	2.71284
AT1G11540	4.86649	4.79184	4.68192	4.73983	4.65114	4.85529	4.97142	5.24825	5.24117	5.21511	4.90922	5.08384	3.82435	4.04273	3.65003	2.8194	3.79357	3.5371	4.64449	4.61049	5.04032	4.32458	4.15657
AT1G11545	5.41657	5.41386	5.26813	5.69338	5.71598	5.46184	4.1786	4.25028	4.16241	4.20363	4.36993	4.16444	5.35754	5.16947	5.09322	5.15774	5.29627	5.16757	3.95265	4.19375	3.91352	4.75519	4.11372
AT1G11580	8.32439	7.91652	7.91775	7.83048	7.88097	8.09188	8.9015	8.72812	8.53898	8.58581	8.00991	8.83363	7.56395	7.7901	7.57743	7.21105	7.84405	7.40638	8.28864	7.93577	8.58949	7.87052	7.73871
AT1G11592	3.07645	3.05145	3.06508	3.19661	3.04635	2.96976	3.00768	3.09843	3.2197	3.0697	3.23311	3.15013	3.20483	2.94032	3.13469	2.81552	3.12753	2.83169	2.61398	2.98452	2.89494	3.15855	2.84915
AT1G11600	4.4851	3.84945	4.02461	4.20622	4.00623	3.92581	2.9114	2.69844	2.68843	3.32111	3.40426	2.88294	4.28052	4.3246	4.30217	4.09058	3.98273	3.12637	2.87086	2.83811	2.94177	2.6546	3.273
AT1G11630	3.09959	3.09734	2.95899	2.99976	2.75882	3.03183	3.50507	3.10358	3.30405	3.2527	2.9915	3.27862	2.67803	3.16659	2.83918	3.18641	2.96072	2.9413	3.27306	3.15141	3.24754	3.19012	3.28432
AT1G11650	8.22678	8.31776	8.14415	8.23197	8.2642	8.2088	8.19617	8.64583	8.47347	8.39785	8.53528	8.31139	8.35649	8.26933	8.37292	8.19318	8.27446	8.23537	8.20043	8.49573	8.26882	8.49714	8.26806
AT1G11655	0.0122315	-0.0588977	0.667524	0.900122	0.412674	0.355334	-0.913929	-2.54335	-1.60803	-2.74312	-2.77351	-2.1732	0.602611	0.0137863	-0.524627	-0.99397	-0.781863	0.304476	-1.23884	-1.01225	-0.898385	-1.7773	-0.845965
AT1G11660	5.79939	5.67958	5.80429	5.65729	5.6411	5.76996	5.90471	5.67443	5.88187	5.86978	5.54664	5.85413	5.56234	5.71582	5.72087	5.81944	5.74414	5.79382	5.88735	5.77236	5.85188	5.45769	5.83474
AT1G11670	5.48002	5.41993	5.4442	5.44407	5.28517	5.43962	5.91176	5.95014	5.9458	5.70419	5.43045	5.64341	4.71397	4.79957	4.6896	4.46639	4.71027	4.47518	4.97153	5.11894	5.13603	4.99938	4.83192
AT1G11680	7.21043	7.18614	7.08027	7.12932	7.10304	7.11358	6.75317	6.71985	6.6117	6.63531	6.69259	6.6597	7.19809	7.21581	7.3116	7.02905	7.181	7.0079	6.56425	6.53569	6.62478	6.61521	6.40228
AT1G11700	3.81825	3.9805	3.98337	4.02671	3.92317	3.76621	2.55676	3.11079	2.74846	2.81295	2.94801	2.77528	4.39909	4.34739	4.26986	4.17174	3.97471	3.86374	2.70493	2.84095	2.70564	3.27108	2.84903
AT1G11710	2.2465	1.93782	2.06017	1.86877	1.77233	1.64478	2.01881	1.25188	2.04113	2.01129	1.76366	2.05947	2.09883	2.21679	2.13946	2.19874	2.12254	2.30037	2.09121	1.90164	1.86016	1.10467	1.5376
AT1G11720	5.49348	5.2903	5.53066	5.19347	5.1251	5.40669	4.84205	4.28874	4.38979	4.79503	4.39795	4.73353	5.28858	5.4432	5.43476	5.6481	5.47924	5.55189	4.70544	4.51041	4.50042	4.17186	4.91916
AT1G11740	0.731667	0.895586	1.16623	0.558857	0.677044	0.918396	-0.201071	0.166203	-0.321908	0.0952467	-0.487027	-0.177368	0.689448	0.511427	0.578497	-0.32487	0.412357	0.544135	-0.237643	-0.587195	-0.76567	0.268683	0.0837346
AT1G11750	6.46803	6.68272	6.49538	6.58489	6.61871	6.49624	6.28452	6.44324	6.42865	6.50187	6.54792	6.44877	6.7994	6.55671	6.58899	6.6178	6.58713	6.57161	6.27739	6.47828	6.34909	6.75422	6.64927
AT1G11755	3.62805	3.63779	3.6478	3.54816	3.73838	3.58662	3.21543	3.16598	3.05231	3.25934	3.3981	3.20816	3.92989	3.83212	3.90099	3.94411	3.69969	3.8387	3.51114	3.2482	3.12941	3.64179	3.14436
AT1G11760	2.17718	2.15465	2.23535	2.47993	2.15747	2.23614	2.49349	2.70939	2.64221	2.31444	2.67345	2.63299	2.19693	2.01891	2.16228	2.17475	2.24328	2.1138	2.26327	2.78384	2.21516	2.54054	2.73205
AT1G11780	3.76329	3.97001	4.1985	3.97623	4.12828	3.7633	3.95703	3.9879	4.01491	4.05065	4.03281	4.19047	4.2369	4.38311	4.18619	3.96788	4.11426	4.19237	4.21912	4.41519	4.35336	4.13929	4.18043
AT1G11790	4.50043	4.39135	4.46554	4.46322	4.5277	4.38777	4.58387	4.6321	4.51652	4.55674	4.66056	4.45848	4.7368	4.70747	4.7035	4.70613	4.75469	4.66582	5.05364	5.20396	5.09287	4.99694	4.86425
AT1G11800	3.10826	3.22045	3.07122	3.02354	3.21885	3.20337	2.99217	3.06119	3.1265	2.9942	3.31744	3.1513	3.43029	3.21812	3.27529	3.33553	3.15905	3.14315	2.93566	3.18962	3.11688	3.17189	2.95715
AT1G11820	5.64889	5.6253	5.56907	5.54978	5.59042	5.60282	5.10098	4.93647	4.89862	5.30717	5.15506	5.11859	5.62916	5.73926	5.75241	5.64181	5.68716	5.47293	5.16912	4.90389	5.15364	5.03769	5.1326
AT1G11840	8.7331	8.64626	8.66159	8.78217	8.73199	8.61738	8.6429	8.48996	8.5316	8.45826	8.39923	8.49853	8.72044	8.7899	8.73467	8.59085	8.56705	8.68226	8.53527	8.35409	8.48705	8.25226	8.65852
AT1G11850	3.94518	3.99409	4.2296	4.01412	4.20692	3.73515	3.86567	4.09744	3.86562	3.61256	3.57709	3.5431	3.78803	3.88666	3.71095	3.74539	4.13089	3.64509	3.51813	3.79807	3.65743	4.14326	4.15676
AT1G11860	8.79656	8.81255	8.63741	8.84121	8.84131	8.88604	8.38586	8.45281	8.31884	8.49034	8.5379	8.29203	8.75036	8.61322	8.52171	8.64814	8.7593	8.61152	8.16459	8.39025	7.98714	8.68605	8.54222
AT1G11870	5.2291	5.20031	5.13343	4.95734	4.94379	5.08741	4.64912	4.80135	4.78704	4.89552	4.94381	4.79643	5.24166	5.05784	5.3409	5.08174	5.243	5.12057	5.01531	4.87978	4.9191	4.86543	4.86954
AT1G11880	2.05994	2.23347	1.80309	2.26287	1.85087	2.04913	1.81088	1.87105	1.93456	2.28517	2.05629	1.99361	2.17243	2.05799	2.42909	2.16848	2.32328	2.28371	2.06538	2.10297	2.09075	2.22322	1.64903
AT1G11890	5.0642	5.33545	5.42607	5.46749	5.46876	5.15186	5.62585	5.7264	5.81348	5.7144	5.70687	5.66354	5.40513	5.37377	5.30436	5.27142	5.2911	5.47777	5.80788	5.95177	5.87338	5.84459	5.83727
AT1G11900	1.04959	1.20963	1.50125	1.45535	1.44	1.03928	1.48037	1.38062	1.45714	1.73964	1.18978	1.45833	1.29166	0.978926	1.35143	1.49773	1.50566	1.12546	1.46987	1.67526	1.28951	1.49725	1.62872
AT1G11905	3.46303	3.429	3.33485	3.34478	3.53979	3.18097	4.06827	4.53224	4.3537	4.23748	4.34669	4.21009	3.36728	3.51155	3.32171	3.24936	3.16954	3.3646	4.33035	4.56486	4.26283	4.57153	4.503
AT1G11910	8.74997	8.7784	8.67727	8.75881	8.79051	8.8255	8.44373	8.73694	8.60039	8.58996	8.68287	8.56017	8.88714	8.77142	8.77221	8.69325	8.6927	8.71868	8.48712	8.6058	8.58647	8.68233	8.52312
AT1G11920	1.40157	1.66454	1.22088	1.61431	1.13162	1.31063	1.77952	1.97161	2.02093	1.55455	1.5294	1.25975	1.54719	1.91214	1.30392	0.343517	1.22318	1.28881	2.39979	3.06667	2.47952	1.51317	2.20367
AT1G11925	-5.49473	-5.57607	-5.37749	-4.38926	-5.92309	-6.51648	0.0490606	-0.113671	-0.506632	-0.371215	0.0680256	0.20971	-5.96794	-3.64413	-5.93233	-3.67486	-2.73096	-1.83812	0.336621	0.87419	-0.249027	-0.18485	1.11535
AT1G11930	5.05634	4.94401	5.06434	5.02985	5.08386	5.0387	5.12388	5.07749	4.93253	4.9665	5.04215	4.796	5.29001	4.90416	4.87482	5.03251	5.03545	4.92376	4.9073	5.00498	4.82913	5.04637	4.98876
AT1G11940	2.26469	2.33928	2.56794	2.47259	2.42895	2.38758	2.97257	2.70699	3.12131	2.93453	2.65307	2.63513	2.33016	2.04783	2.41353	2.67032	2.32122	2.47195	2.50402	2.92811	3.01799	2.79555	3.09208
AT1G11950	3.15956	2.91625	2.90134	2.97119	2.65442	2.59002	3.28398	2.63584	3.17544	3.11453	3.02259	3.2628	2.71253	3.04997	3.06457	3.09481	2.95119	2.90501	3.20352	2.96867	3.05823	2.43361	2.96842
AT1G11960	4.00111	3.76056	3.91122	3.67996	3.79793	3.97826	3.77861	3.82617	3.95285	3.97337	3.98122	3.91464	4.04399	3.85606	3.92518	4.01396	3.93395	4.2623	4.18574	4.42271	4.28628	4.14169	4.26137
AT1G12000	7.41278	7.29079	7.41093	7.37644	7.39132	7.29049	7.21256	7.40677	7.18934	7.25611	7.29795	7.14805	7.45151	7.50061	7.46058	7.3483	7.40073	7.1796	7.3227	7.09194	7.26085	7.08517	7.16607
AT1G12010	3.53135	3.17685	3.69584	3.23349	3.32674	3.34674	4.18011	4.08228	4.30927	4.52996	4.15651	4.80492	3.02313	2.8333	3.09137	2.98047	3.6727	3.00471	4.64134	3.37928	4.6331	3.95034	3.35444
AT1G12020	3.91866	3.81878	3.674	3.69392	3.71189	3.49366	2.97568	2.90797	3.1324	3.23232	3.06294	3.00733	4.03565	3.90152	3.8924	3.90316	3.88163	3.61676	2.86964	2.55466	2.51809	3.42303	2.93413
AT1G12030	1.85635	2.005	1.63044	1.70191	1.90267	2.38806	3.30488	3.63779	3.59051	2.50416	2.08194	2.23911	1.15071	0.93052	1.09746	1.20698	1.11409	0.971941	2.16524	2.11164	1.5057	3.34003	3.51412
AT1G12040	5.51947	5.31088	5.74147	5.77536	5.41099	5.86504	4.20788	4.8142	4.75846	4.43038	4.00359	4.31543	4.89934	5.23967	5.3357	4.59976	5.43431	5.17059	4.43371	4.76986	5.16969	4.28929	4.04007
AT1G12050	5.58061	5.68522	5.57057	5.61915	5.60962	5.61229	5.09277	5.27461	5.25118	5.14356	5.27447	5.09988	5.67038	5.46774	5.53662	5.54028	5.56661	5.55653	4.99301	5.03884	4.9536	5.28077	5.12961
AT1G12060	2.7338	2.56569	2.16291	2.55111	2.7727	2.37606	2.12986	2.65502	2.30213	2.12957	2.18137	2.49727	2.66471	2.38851	2.50002	2.60012	2.53132	2.3292	1.85737	1.63535	2.03185	2.65526	2.28183
AT1G12080	5.02496	5.02845	5.19827	5.30133	5.44549	5.02457	5.10001	5.17112	5.17997	5.2151	5.23384	5.10422	4.93859	4.68856	4.87757	4.72311	5.17098	4.7796	4.66536	4.8125	4.90255	5.3973	4.74226
AT1G12090	9.36855	9.46878	9.37424	9.63501	9.66547	9.65306	8.01353	8.12227	8.00944	8.50071	8.44048	8.44805	9.48026	9.34305	9.52872	9.27669	9.48155	9.39902	8.01264	8.16344	8.02977	8.91287	8.49751
AT1G12110	7.86664	7.8394	7.59535	8.0576	8.1679	7.90761	7.93062	8.14901	8.1275	7.77221	8.15263	7.66563	8.34578	8.31248	8.17625	7.92148	8.06544	8.23249	7.61345	7.99472	7.75154	7.87821	7.88466
AT1G12120	5.46636	5.38132	5.44887	5.33798	5.32253	5.44803	5.22673	4.83958	5.22855	5.27394	4.89568	5.45097	5.08752	5.42809	5.30399	5.52103	5.44198	5.54761	5.33116	5.29128	5.35467	5.00852	5.37964
AT1G12140	5.36987	5.29565	5.41637	5.25578	5.3788	5.39626	5.33891	5.42751	5.37163	5.24436	5.31642	5.21594	5.49441	5.42748	5.43017	5.22518	5.24957	5.35085	5.34869	5.60228	5.47879	5.40713	5.51881
AT1G12150	1.39227	0.910605	1.5443	1.05417	0.520831	1.06043	0.678031	-0.33029	0.590719	0.0393199	0.0260274	0.661653	0.132782	0.976025	0.459674	0.36118	0.49715	0.676501	1.0285	0.811236	0.904249	0.275182	0.139876
AT1G12160	3.10058	2.88596	3.25751	3.27089	3.0964	3.10051	3.11937	2.96565	2.96218	3.13854	2.76268	2.95194	2.6861	2.57871	2.3307	2.1076	2.81067	2.22188	2.6742	2.23904	2.58027	2.56979	1.82163
AT1G12200	5.21219	5.24256	5.20199	5.00968	5.10072	5.03523	7.12429	7.42502	7.40453	6.68089	6.86183	6.92147	5.2984	5.16777	5.47269	5.27261	5.07578	5.1696	6.4725	6.43049	6.5382	6.51626	7.09427
AT1G12210	2.4268	2.27011	2.30781	1.85845	2.01391	2.21502	3.39043	2.94515	3.33472	2.68289	2.39869	2.74225	1.89538	1.97271	2.31492	2.63144	2.23363	2.40228	3.05481	3.2853	2.98404	2.72734	3.45789
AT1G12220	3.27271	3.07592	3.30914	3.17534	3.1584	3.41992	3.74191	3.59338	3.7519	3.58273	3.50649	3.53983	2.65411	2.86886	3.03057	3.48771	3.30664	3.26351	3.57478	3.88301	3.68579	3.72322	3.78868
AT1G12230	6.30576	6.12353	6.27106	6.42347	6.3817	6.4697	6.1792	6.4993	6.48092	6.28293	6.31779	6.443	5.93427	5.80786	6.00118	6.03537	6.15013	5.82524	5.89219	5.92662	6.08371	6.42749	6.16386
AT1G12240	6.97009	6.94208	6.93857	6.99676	7.03006	7.23276	6.63111	6.53925	6.51231	6.53556	6.32559	6.40605	6.65227	6.64748	6.63423	6.58882	6.64126	6.56661	6.11411	6.01655	6.04296	6.54386	6.4289
AT1G12244	2.63978	2.94262	2.47542	2.8338	2.68688	2.42581	1.71594	1.38885	1.8605	1.9356	2.18416	2.04785	2.78453	2.88397	2.83242	2.75347	2.5946	2.63847	1.88211	2.32048	1.97845	2.20753	1.99676
AT1G12250	4.24079	4.49572	4.10848	4.30456	4.29031	4.42694	4.16109	4.26489	3.93725	4.09418	4.365	4.04929	4.20001	4.00745	3.88224	4.43425	4.2412	4.07646	3.67247	3.87749	3.51433	4.5558	4.02974
AT1G12260	1.50362	1.17605	1.36316	1.07218	1.1624	1.48752	1.53913	1.10546	1.80049	1.45105	0.875473	1.76986	0.598658	1.05655	1.47152	1.63598	1.12785	1.04161	1.64211	1.05028	1.58065	0.807242	1.48334
AT1G12270	6.13428	5.98759	6.20658	6.08114	5.97141	6.10068	5.69839	5.62044	5.83395	5.87881	5.66521	5.97959	6.04996	6.00834	6.3144	6.18406	6.20479	6.20564	5.8534	5.75474	6.01882	5.71286	5.91238
AT1G12280	2.81028	2.68994	2.58838	2.59284	2.4567	3.02487	2.60462	2.52121	2.54912	2.67065	2.41586	2.90979	2.6496	2.77377	2.51892	2.7686	2.61342	2.68641	2.61975	2.58218	2.07288	1.90193	2.76387
AT1G12290	1.50626	1.66354	2.0095	1.75615	1.93835	1.9161	2.99719	2.61791	2.90503	2.73828	2.18656	2.52386	1.12851	0.916071	1.0284	1.21252	1.06617	1.48507	2.30839	2.30303	2.53366	1.68296	2.26817
AT1G12300	2.14451	2.12493	2.23674	2.06874	2.12709	2.12388	1.82751	1.64043	1.76784	2.17021	1.31223	2.20018	1.89977	2.2695	2.58442	2.65397	2.32463	2.39537	2.04409	1.54647	1.93761	1.65991	1.8973
AT1G12310	6.01423	5.91167	5.9371	6.12058	6.17504	5.67229	5.6366	6.10413	5.80695	6.02976	6.15285	5.72173	6.34357	6.14129	5.8956	5.7496	5.87967	5.77193	5.85332	6.02316	5.77597	6.11553	5.75451
AT1G12320	1.87953	1.8217	1.92327	1.61837	1.7259	1.32415	2.39313	2.14823	2.38063	2.33087	2.01638	2.13816	1.83243	1.83696	2.01613	1.82137	1.99727	1.68138	2.05392	1.74183	2.02615	2.17615	2.48673
AT1G12330	4.19345	3.8856	4.0506	4.07785	4.03996	3.90119	3.28135	2.88158	3.04894	3.18083	3.25505	3.45265	3.95556	3.85335	3.80928	3.92009	3.96846	3.75946	2.98471	2.76655	2.87698	3.38418	3.25815
AT1G12340	0.302843	0.00699466	-0.00763005	0.198433	-0.271279	0.259056	0.23938	0.0876701	0.878523	0.32013	-0.0793264	0.284741	0.184635	0.636725	-0.323911	-0.222829	0.5056	0.37067	0.293897	-0.0933861	-0.148946	0.0775757	0.634072
AT1G12350	3.66925	3.79383	3.68115	3.79804	3.88688	3.62928	3.95357	3.903	3.99785	3.68465	4.10883	3.84553	3.97462	3.78706	3.79916	3.80779	3.86738	3.82391	4.18514	4.27613	3.84326	4.18889	3.89504
AT1G12360	5.57024	5.50815	5.75407	5.74085	5.54029	5.81106	6.99033	6.68271	7.04715	6.70084	6.42399	6.83517	5.26913	5.42641	5.56994	5.77226	5.65286	5.69349	6.80011	6.899	6.88985	6.54228	6.96327
AT1G12370	2.6184	2.63523	2.92249	2.76401	2.65668	2.75296	2.3017	2.66933	2.27675	2.48502	2.41104	2.51906	2.72107	2.49357	2.51443	2.2537	2.3691	2.48594	2.38674	1.65711	2.18306	2.16144	2.07265
AT1G12380	3.39924	3.16905	3.33325	3.27862	3.19894	3.3308	3.06316	3.05984	2.82976	3.12395	2.75589	3.06091	3.17873	3.21808	3.32767	3.46234	3.33185	3.12809	2.96322	2.78919	2.96104	2.94397	3.14943
AT1G12390	3.53167	3.72098	3.67094	3.8643	3.70491	3.66113	3.67999	3.66909	3.92916	3.63511	3.55586	3.77433	3.80213	3.71811	3.68418	3.76616	3.56278	3.74089	3.62774	3.96719	3.81297	3.79178	3.40332
AT1G12400	2.7939	3.01439	2.69081	3.03068	2.9427	2.59512	2.86044	2.53659	3.07148	2.46702	2.71772	2.9475	2.83404	3.01878	3.0243	3.07046	3.06831	3.15334	2.94795	2.93232	2.73059	2.60548	2.90814
AT1G12410	6.62836	6.74972	6.55223	6.76073	6.75233	6.63385	6.56617	6.84211	6.60221	6.57776	6.79806	6.45311	6.88989	6.64779	6.5415	6.60792	6.58574	6.59918	6.56191	6.74744	6.45779	6.87216	6.7186
AT1G12420	2.64081	2.45318	2.77036	2.32923	2.22251	2.38844	2.91629	2.63361	2.76246	2.50218	2.46842	2.70441	2.22659	2.70771	2.27344	2.43268	2.53723	2.38114	3.46306	3.15315	3.30383	2.79229	3.26957
AT1G12430	5.34833	5.11842	5.22509	4.99095	5.00799	5.07752	5.00681	4.52296	4.78824	4.84204	4.74874	4.80407	4.99459	5.15339	5.14498	5.23862	5.19744	5.05176	4.94627	4.6351	4.80007	4.51668	4.96026
AT1G12440	6.22559	6.35351	6.10562	6.29229	6.38066	6.10606	6.02168	6.29891	6.15204	6.26089	6.50901	6.03633	6.39737	6.17809	6.21119	6.12362	6.17063	6.19445	6.02687	6.12165	5.93014	6.45306	5.89989
AT1G12450	2.46479	2.374	2.4386	2.66375	2.47561	2.52975	1.98702	2.32222	2.09667	2.27361	2.41247	2.41471	2.38603	1.94847	2.0817	2.55434	2.5723	2.33286	2.02511	2.00904	2.10857	2.44484	1.93057
AT1G12460	4.11227	4.11049	3.95171	3.79116	3.87461	4.0499	3.98373	3.46463	3.7067	3.89517	3.68253	3.68694	4.03017	4.21897	4.06345	4.11024	3.97403	3.98259	3.86282	3.86291	3.70132	3.83809	4.05929
AT1G12470	5.71718	5.62085	5.64409	5.57468	5.55062	5.82077	5.88753	5.59333	5.77803	5.77304	5.70437	5.90184	5.44005	5.57142	5.52977	5.71678	5.69854	5.6627	5.81145	5.79028	5.7974	5.56288	5.88738
AT1G12480	1.46947	0.796678	1.06844	0.940942	0.971795	1.10692	1.15332	0.675196	0.827337	1.10457	0.791312	1.38339	1.15219	0.578362	1.18842	1.40903	1.28916	1.2441	1.3894	1.07965	1.27444	1.3028	1.94571
AT1G12500	5.85931	5.83779	5.8283	5.87514	5.86834	5.8385	5.39314	5.50558	5.41494	5.68119	5.65557	5.49725	5.70523	5.68633	5.81202	5.62733	5.65304	5.7779	5.47005	5.6072	5.40976	5.68195	5.46865
AT1G12520	3.88027	3.69541	4.00119	4.12098	4.11465	3.99736	4.27976	4.62435	4.43548	4.63839	4.4778	4.48212	3.77168	3.48052	3.56798	3.67432	3.7809	3.89264	4.33301	4.13321	4.41144	4.45262	4.15786
AT1G12530	3.05574	3.11143	3.42888	3.39811	3.39939	3.21417	3.02413	2.89631	3.14892	2.92709	3.03988	3.10987	2.95343	3.23775	3.06633	3.27681	3.30438	3.38891	2.94366	3.23109	3.41089	2.99399	3.02015
AT1G12550	2.57012	2.63248	2.47688	2.74514	2.77217	2.51497	1.58501	2.26555	1.89682	2.03822	2.07158	1.50006	2.76161	2.45661	2.48797	2.17223	2.38599	2.46477	1.6581	2.17844	2.08508	2.08638	2.25625
AT1G12560	4.49965	4.48194	5.07086	5.11155	4.75617	4.83032	4.83634	5.32268	5.30387	5.10519	5.00081	4.83441	4.87346	4.91144	4.51003	3.85645	4.57777	4.59684	5.28961	5.48329	5.57113	4.62064	4.69664
AT1G12570	2.65744	2.49089	2.18964	2.33699	2.46529	2.87831	1.86871	2.25019	2.33226	2.06271	2.18551	2.13163	2.16575	2.38892	2.33313	2.31242	2.30365	2.31148	1.40693	2.4048	1.82837	1.96091	2.46613
AT1G12580	5.28951	5.23485	5.11092	5.28675	5.28204	5.27425	5.3191	5.34919	5.44702	5.42227	5.4689	5.39023	5.20582	5.25674	5.25153	5.35368	5.21424	5.3883	5.42795	5.50452	5.40977	5.48	5.48531
AT1G12620	2.58429	2.14003	2.42892	2.10148	2.27205	2.37561	2.67646	2.19228	2.45313	2.43861	2.30051	2.55243	2.13462	2.27868	2.42467	2.8941	2.47999	2.70428	2.49656	2.27249	2.61147	2.33342	2.68491
AT1G12640	5.20487	5.25156	5.00627	5.11617	5.13427	5.08985	5.52264	5.77653	5.61873	5.54865	5.78057	5.48583	5.42541	5.27949	5.21373	5.05644	5.08571	5.12029	5.59553	5.7823	5.56763	5.60931	5.5759
AT1G12650	4.37068	4.3883	4.46457	4.28727	4.38617	4.40988	4.40331	3.99459	4.2361	4.13505	3.76875	4.41289	4.28049	4.32718	4.6968	4.55958	4.45528	4.73348	4.57505	4.39152	4.57228	4.11191	4.43541
AT1G12680	3.98239	3.87552	3.78874	3.77118	3.7535	4.08222	4.26747	4.06648	4.2126	4.30495	4.12151	4.31963	3.74531	3.86386	3.60497	3.80528	3.81086	3.7853	4.146	4.26732	4.07824	4.25776	4.13356
AT1G12700	1.74222	1.46275	1.75598	1.67738	1.50822	1.65423	1.5461	0.835063	1.2776	1.16569	1.35545	0.987547	1.3045	1.47087	1.65115	1.91206	1.47952	1.93603	1.47732	0.901287	0.981302	1.51161	1.08078
AT1G12710	2.71109	2.96426	2.74456	2.3836	2.81071	2.7445	2.64235	2.40826	2.67111	2.62248	2.94743	2.25706	3.09095	2.89514	2.46526	2.99207	2.80152	2.86283	2.70297	2.822	2.10553	3.12325	2.88412
AT1G12730	2.31543	2.46855	2.49349	2.30357	2.1739	2.28127	2.07849	1.84641	1.88464	2.00184	2.19346	1.56655	2.13895	2.27412	2.15578	2.49812	2.53086	2.48046	2.06812	1.8188	2.08751	2.04351	2.14356
AT1G12740	2.66371	2.57084	3.23354	3.11336	2.56114	3.06295	3.02062	2.70826	3.12226	2.62238	2.04578	2.63365	2.43328	2.67915	2.25017	2.27073	2.6642	2.49981	3.18687	2.97212	3.45227	1.99766	2.60332
AT1G12750	3.53955	3.38665	3.62606	3.58623	3.60336	3.54031	4.28286	4.57012	4.32741	4.06422	4.4408	4.04286	3.72366	3.43393	3.4775	3.27334	3.61088	3.58748	4.11336	4.3643	4.10317	4.24727	4.30436
AT1G12760	5.36861	5.6469	5.28329	5.4836	5.52644	5.43192	6.46241	6.77274	6.72263	6.45496	6.61978	6.41191	5.38358	5.35756	5.20151	5.39941	5.34155	5.27373	6.41183	6.79317	6.4342	6.58788	6.63259
AT1G12770	5.93198	5.86029	5.98895	5.81097	5.87569	5.9643	5.43507	5.29058	5.35393	5.48353	5.42652	5.52826	5.95997	5.89031	6.08365	5.91683	6.04475	5.95811	5.38421	5.58078	5.38031	5.451	5.5045
AT1G12775	1.50411	1.75091	1.68176	1.8464	1.63934	1.89755	1.70007	1.3647	1.53697	1.36893	1.07709	1.70872	1.98733	2.31647	1.99508	2.42856	2.04484	1.8147	1.88782	1.87825	1.65879	1.60723	1.51733
AT1G12780	5.74486	5.6719	5.63373	5.93794	5.75449	6.00276	4.99672	4.74815	5.10008	5.0967	5.03852	5.08044	5.48143	5.37865	5.40021	5.79623	5.71313	5.81546	4.48314	4.82573	4.74059	5.26535	4.91336
AT1G12790	1.34995	1.89063	1.69924	1.5066	1.69792	1.7073	2.38157	2.15973	2.69538	2.55137	2.3893	2.71048	1.24999	1.06838	1.30614	1.6469	1.41913	1.85608	2.07574	2.12852	2.02249	2.18605	2.48607
AT1G12800	7.20632	7.1057	7.25296	7.089	6.9355	7.20155	6.78012	6.1214	6.47032	6.76838	6.28884	6.81262	6.95743	7.065	7.17262	7.4131	7.19262	7.27282	6.70019	6.63614	6.62685	6.28801	6.89905
AT1G12805	1.1515	0.237016	0.0191685	0.632042	0.18282	1.16393	2.94718	0.141058	1.36341	-0.31748	-0.502646	1.94928	-1.32677	-2.26395	-0.282541	-0.840082	0.528134	0.839034	-0.544431	-0.704148	0.825651	0.0408754	-1.79783
AT1G12810	4.13568	4.24047	4.03915	4.28151	4.35148	4.20276	4.15324	4.4582	4.36837	4.30073	4.43368	4.3308	4.32966	4.23014	4.28839	4.14551	4.2101	4.07386	4.13404	4.2413	4.38491	4.4308	4.36709
AT1G12820	5.42089	5.3483	5.21107	5.26582	5.24893	5.29481	5.2989	5.30121	5.35501	5.32226	5.4299	5.26456	5.30112	5.29608	5.40336	5.23712	5.34762	5.19123	5.19137	5.3249	5.26964	5.39023	5.32109
AT1G12830	4.26997	4.27217	4.33526	4.13612	4.2037	4.07399	4.0696	4.02851	4.24473	4.1551	4.02695	4.0326	4.5465	4.49203	4.48861	4.51239	4.38928	4.46855	4.25041	4.31393	4.31305	4.2282	4.29962
AT1G12840	7.68518	7.74868	7.47563	7.6926	7.73803	7.59004	7.60185	7.68696	7.59043	7.59606	7.74957	7.44198	7.79217	7.77918	7.56795	7.54217	7.61301	7.55017	7.58697	7.78371	7.4328	7.69108	7.54822
AT1G12845	2.74827	2.46741	2.73292	2.60765	3.02011	2.90903	2.01638	1.42044	1.97281	1.59697	1.69817	1.74128	2.85579	2.37983	2.78007	2.9605	3.01723	2.62819	1.93694	2.26333	1.62098	2.58462	2.47363
AT1G12850	5.28317	5.23843	5.30505	5.24513	5.35469	5.21994	5.11848	5.23065	5.28763	5.11448	5.24774	5.11569	5.40814	5.26753	5.30058	5.20246	5.19104	5.37434	5.10907	5.33629	5.22953	5.48669	5.19516
AT1G12860	4.83518	4.88093	4.7142	4.80287	4.93312	5.04232	4.1541	3.73004	3.78696	4.43368	4.25695	4.20048	4.57581	4.61355	4.72944	4.97524	4.98798	4.66216	4.0608	3.91	3.79199	4.37368	4.36346
AT1G12880	0.790703	0.725911	1.37658	1.25832	0.733351	0.918836	2.08292	1.82644	1.96388	1.66912	1.88776	2.06114	1.06613	1.1096	1.30655	1.67509	1.4163	1.78798	2.02959	1.98614	1.99276	1.90316	2.28272
AT1G12900	9.13927	9.30599	8.87823	9.10085	9.01561	9.27803	8.57807	8.67022	8.36402	8.55525	8.74161	8.42995	9.07499	8.97052	8.81672	8.96147	8.95408	8.93552	8.29326	8.54707	8.03803	8.89777	8.71829
AT1G12910	4.67971	4.65984	4.50005	4.55191	4.53076	4.72071	4.74042	5.00744	5.02469	4.89922	4.9373	4.7645	4.61374	4.60273	4.54524	4.56194	4.68136	4.39291	4.64522	4.76939	4.66573	5.04392	4.7929
AT1G12920	7.12157	7.06987	7.08044	6.96104	6.91558	6.89737	7.01396	6.81215	6.89062	6.94046	6.86645	6.90985	7.21631	7.33955	7.18092	7.12445	7.02766	7.16475	7.15045	7.05116	7.01004	6.78653	7.09491
AT1G12930	4.58952	4.31141	4.45779	4.33989	4.4023	4.53125	4.03433	3.86726	3.76864	4.06853	3.95709	4.07531	4.40955	4.39869	4.5762	4.58253	4.61733	4.44152	3.91768	3.69172	3.94098	3.98505	4.0613
AT1G12940	-0.45181	0.487293	0.0515771	-0.935253	-0.250586	0.0538242	2.19689	2.80624	2.18022	1.77479	2.37652	1.6137	-1.11056	-1.32043	-1.6828	-0.522167	-2.43331	-1.36679	1.36954	2.25628	1.57586	1.78814	0.867557
AT1G12950	3.48354	3.3612	3.37987	3.67282	3.19314	3.45956	3.31606	3.05683	3.32939	3.29337	2.96808	2.98353	3.33282	3.31912	2.82773	2.57369	3.13816	3.18248	3.23968	3.44801	3.45806	2.65451	2.75188
AT1G12970	3.41892	3.35056	3.22251	3.41129	3.45776	3.27992	3.90289	4.24697	4.13584	3.91174	4.00401	3.91568	3.06843	3.16169	3.10115	3.26482	3.31874	3.07614	3.66304	4.29287	3.83262	4.03909	3.82411
AT1G12990	3.98101	4.05172	3.94138	3.98719	4.19724	4.2329	3.68889	3.43151	3.5153	3.60051	3.74833	3.622	4.11492	4.15332	4.08551	3.90395	3.94882	4.19667	3.77654	3.82912	3.66595	3.8235	3.86164
AT1G13000	4.27068	4.33879	4.46588	4.42286	4.2633	4.44527	5.31669	5.4601	5.50858	5.21925	5.22725	5.39823	4.05361	4.04784	4.2295	4.33136	4.37482	4.44798	5.2252	5.49862	5.40895	5.31009	5.50617
AT1G13020	5.37699	5.44969	5.4885	5.35102	5.34217	5.42386	5.75685	5.93636	5.86496	5.83127	5.84398	5.71682	5.56393	5.46424	5.5988	5.43984	5.36331	5.53137	5.90723	5.9832	5.96183	5.76355	6.03647
AT1G13030	3.96065	3.72675	3.87323	3.65715	3.82092	3.69164	3.01574	2.70701	3.04259	3.05187	2.78679	3.29837	3.92545	3.85182	4.21601	4.09415	3.92461	4.047	3.4008	3.08479	3.27103	2.95729	3.2336
AT1G13040	2.19859	2.21141	2.20085	2.01533	2.13735	2.20169	2.04449	1.73462	1.84399	2.14547	1.73349	1.82687	2.34893	1.9486	2.48978	2.52635	2.42336	2.55893	2.07616	2.0707	2.03824	1.12964	2.35265
AT1G13050	2.15113	1.30819	1.98726	1.85422	1.99799	1.95738	1.71219	1.63519	1.70718	1.85926	1.73022	2.04975	1.84182	2.17867	2.16069	2.04206	2.51886	2.03069	1.64555	1.35128	1.67464	1.35618	1.89679
AT1G13060	6.66318	6.7826	6.80036	6.83756	6.87376	6.66284	6.74718	7.0944	6.86793	6.90726	7.08517	6.79638	7.09315	6.93934	7.00285	6.68876	6.79436	6.83268	6.87521	6.96043	6.91965	7.07088	6.85547
AT1G13080	4.85622	4.72858	4.81224	4.82662	4.72025	4.94814	5.46434	5.35295	5.51025	5.54123	5.63858	5.57928	4.28331	4.50671	4.30538	4.18286	4.38392	4.57198	5.30566	5.56885	5.4851	5.18984	5.27983
AT1G13090	4.63494	4.6507	4.49509	4.46769	4.7142	4.80565	3.82443	3.49701	3.53322	3.8429	3.71649	3.94274	4.59581	4.42621	4.5148	4.79338	4.58595	4.8471	3.77567	3.88265	3.5448	4.08989	4.10893
AT1G13100	3.59303	3.84442	3.76474	4.08126	3.92206	3.88568	4.63182	4.80929	4.96417	4.68783	4.78842	4.70829	3.75416	3.85952	3.68517	3.61389	3.68027	3.99241	4.75597	4.9917	4.98325	4.87547	4.95521
AT1G13110	7.24719	7.3096	7.20025	7.47923	7.4256	7.51146	9.23304	9.28079	9.47642	9.01376	9.1908	9.16378	7.34788	7.36765	7.34478	7.3504	7.32164	7.66738	9.29956	9.62509	9.52461	9.34196	9.78913
AT1G13120	4.51056	4.3388	4.70103	4.33574	4.40098	4.54516	4.57539	3.99379	4.41145	4.48895	4.06245	4.62754	4.16985	4.49418	4.52745	4.78617	4.61634	4.69872	4.56326	4.42726	4.6532	4.15166	4.81115
AT1G13130	0.946853	0.529939	0.965367	-0.146867	0.584587	0.517289	0.611757	0.5849	0.79978	1.19268	0.562264	1.24023	0.181213	0.69404	0.47887	-0.233204	0.447354	-0.610133	0.977589	0.175196	1.0171	-1.13934	0.309235
AT1G13145	1.0388	1.28514	0.602334	1.07094	1.3289	0.583167	0.612419	0.643376	-0.0756117	0.432122	0.743089	-0.23094	1.72484	1.51909	0.999389	1.47334	0.842724	1.15989	0.281334	0.462839	0.590875	1.09527	0.168225
AT1G13160	5.96196	5.77665	5.99843	5.75521	5.82002	5.82168	5.54937	5.26115	5.53696	5.56215	5.30991	5.61652	5.9953	6.03046	6.22376	6.08669	5.90027	6.15678	5.74681	5.58135	5.65343	5.19815	5.66398
AT1G13170	4.60352	4.69979	4.68279	4.68699	4.45345	4.73111	4.5422	4.39615	4.51304	4.67124	4.3003	4.51116	4.38105	4.44627	4.61826	4.72205	4.77976	4.64799	4.57284	4.49395	4.55654	4.38026	4.49788
AT1G13180	3.3776	3.58131	3.51803	3.53085	3.72202	3.60982	4.20206	4.34561	4.24701	4.11327	4.30296	4.00123	3.6594	3.62269	3.52926	3.60028	3.72788	3.59541	4.35702	4.55162	4.43219	4.37876	4.31802
AT1G13190	5.32867	5.43327	5.39585	5.27418	5.3041	5.41937	5.81215	5.925	5.87026	5.76978	5.77746	5.72102	5.20819	5.24827	5.31317	5.30285	5.21503	5.19218	5.66374	5.79697	5.62448	5.6708	5.76081
AT1G13195	2.78481	2.57443	2.70596	2.77488	2.59096	2.63169	3.72925	3.73678	3.80912	3.43816	3.54187	3.50527	2.36749	2.82468	2.70086	2.85283	2.66604	2.69253	3.39993	3.53759	3.5949	3.41376	3.49857
AT1G13210	6.01478	5.83985	5.87196	5.827	5.89338	6.15013	8.04857	7.73136	7.95932	7.65824	7.40154	7.68129	5.6121	5.74874	5.71712	6.00271	5.81725	6.07432	7.77985	7.88477	7.72133	7.45005	8.16011
AT1G13220	4.17951	3.64833	4.6971	3.89427	3.90769	4.25663	4.6354	3.61859	4.33485	3.92359	3.35142	4.61617	3.37375	3.79239	4.26888	4.62924	4.35369	4.67821	4.72879	3.95821	4.51454	3.38041	4.71935
AT1G13245	4.86833	5.08303	4.63314	4.9869	4.86678	4.883	5.46001	5.41553	5.18277	5.46259	5.91858	5.26359	4.79442	4.42252	4.29779	4.94143	4.44105	4.57245	5.24896	5.75855	5.16488	6.16656	5.40113
AT1G13250	4.57438	4.29104	4.33381	4.76114	4.63237	4.59705	3.83812	3.58249	3.47477	3.73005	3.77081	3.49443	4.50823	4.30134	4.4961	4.33651	4.46117	4.27975	3.21324	3.38604	3.44585	4.03157	3.85137
AT1G13260	6.06291	6.09378	5.94083	6.10949	6.05309	6.18416	5.81661	6.08865	6.05405	6.10561	6.29082	6.01674	6.16754	6.03044	5.93523	5.61261	5.76586	5.8872	5.86862	6.13856	5.95174	6.32571	5.95849
AT1G13270	5.87143	5.97187	5.86531	5.81228	5.87184	5.87595	5.42475	5.43246	5.26618	5.72239	5.76828	5.59522	6.17686	5.96243	5.89136	5.99158	5.98502	5.96956	5.57897	5.90315	5.44268	5.90531	5.57139
AT1G13280	5.29673	5.25769	5.18843	5.39294	5.40339	5.33393	5.18727	5.09339	5.11343	5.01136	5.10109	5.00183	5.22572	5.20499	5.21889	5.22508	5.25615	5.12039	4.79087	4.88169	5.02973	5.2635	5.1383
AT1G13300	3.82162	3.82012	4.01151	4.06748	3.86916	4.08124	3.83709	3.76842	4.00564	3.74265	3.67113	4.00266	3.54529	3.44294	3.26313	2.84206	3.71362	3.44751	3.7824	3.86603	4.14479	4.02517	3.60388
AT1G13320	6.2448	6.25686	6.18457	6.15254	6.19065	6.14639	6.18913	6.32735	6.36242	6.31349	6.38879	6.26883	6.26332	6.32584	6.17153	6.20071	6.22248	6.1966	6.21492	6.45442	6.21263	6.36362	6.34563
AT1G13330	1.35531	1.37371	1.76902	1.38225	1.25803	1.21931	0.655812	0.0877697	0.603189	0.664611	0.0635443	1.07071	1.66926	1.40136	1.67766	1.87509	1.72303	1.74826	1.09823	1.09122	0.945397	0.871265	1.30651
AT1G13340	1.85147	2.23484	1.92281	1.55025	1.83466	1.81724	4.29285	4.49479	3.99605	3.59903	3.53292	3.44298	2.41742	2.16983	2.04877	1.78773	2.33583	2.44249	4.63301	5.07409	4.35826	4.88136	4.32652
AT1G13350	4.36587	4.13364	4.42139	3.99488	4.10537	4.42022	4.67907	4.30644	4.47904	4.50323	4.314	4.60908	3.95619	4.038	4.32867	4.3391	4.32313	4.4096	4.60092	4.29867	4.62391	4.21754	4.63414
AT1G13360	3.92446	4.08032	4.12901	4.10891	4.17847	3.83667	5.35375	5.56516	5.25914	4.87033	5.35649	4.90229	4.69398	4.2833	4.03018	3.76336	4.21623	4.20394	5.46147	5.72765	5.41719	5.58658	5.55574
AT1G13380	4.37983	4.39168	4.39395	4.50312	4.52971	4.34178	3.48512	4.10557	3.77227	3.83769	4.04918	3.8263	4.91217	4.68227	4.85665	4.53125	4.48822	4.50373	3.68463	3.64625	3.86651	4.13615	3.87829
AT1G13390	4.25404	4.26897	4.15648	4.34419	4.33637	4.2212	5.17774	5.61277	5.19392	5.03076	5.33191	4.93307	4.47627	4.42081	4.16289	4.10882	4.2676	4.30535	5.12137	5.41885	5.1373	5.12009	5.27222
AT1G13410	1.59558	1.80638	2.13294	2.04023	1.64121	1.74348	2.1455	1.72764	1.92425	2.13847	1.87585	2.14066	1.80157	2.06414	2.05211	2.02526	1.94198	2.48412	2.52185	2.46602	2.69443	1.92629	2.6994
AT1G13420	3.31025	3.14969	3.75885	3.4912	2.95604	2.8217	2.05939	2.11557	2.28513	2.02625	1.78992	2.36191	3.33307	3.87331	3.13509	2.84139	3.46895	3.27936	2.17396	2.63959	2.609	2.31689	2.49632
AT1G13430	2.00286	2.33924	2.52152	2.5727	2.63471	2.55178	2.10014	1.86306	1.88062	1.82083	2.50167	2.38338	2.23622	2.24028	2.21003	1.92897	2.08705	2.0161	1.74662	2.14932	2.35003	2.20901	1.85475
AT1G13440	10.8522	10.8365	10.7806	10.9015	10.9282	10.7152	10.1815	10.5184	10.288	10.3053	10.5136	10.2466	11.1216	11.1164	11.1765	10.8136	10.9279	10.835	10.3961	10.4969	10.3421	10.4032	10.4749
AT1G13450	4.01641	4.02682	4.11596	3.91433	4.00726	4.1487	4.48519	4.36184	4.51651	4.35571	4.5152	4.44076	3.68243	3.98697	3.80375	4.08098	4.13333	4.0271	4.28937	4.39288	4.36183	4.33198	4.35295
AT1G13460	4.1061	3.88467	4.10357	3.86786	3.67006	4.05336	4.92911	4.28739	4.73606	4.48136	4.10145	4.66701	3.59633	3.91938	3.63083	4.05863	3.78625	3.9325	4.73917	4.81205	4.56944	4.00291	4.88239
AT1G13470	-1.76816	-1.07839	-0.824809	-1.90473	-1.18253	-2.75248	1.43186	1.36442	0.662607	-0.339048	0.242706	-1.09952	-0.697069	-0.363738	-0.392885	0.941874	0.156765	0.329244	1.8997	1.32012	1.73659	2.65505	3.06041
AT1G13480	2.55562	3.07925	2.89387	2.6616	2.48012	3.17582	6.09083	5.84042	6.03896	5.9709	5.48138	6.03171	1.7663	1.40204	1.45048	1.52129	1.93171	2.53869	6.09779	5.87633	6.13193	5.82467	5.75583
AT1G13500	-2.68578	-0.442018	-0.522585	-0.484905	-0.637599	-0.406406	0.336798	0.420127	0.0266528	0.639602	-0.574037	0.89552	-0.923894	-1.32004	-1.07718	-2.94656	-0.610907	-1.97938	-0.167381	0.38534	0.538862	-0.913196	-1.08484
AT1G13510	1.35545	1.51585	1.77718	1.65175	1.43706	2.01336	2.3015	1.61479	2.34311	2.24994	1.20151	2.35139	0.739871	0.443499	0.328472	-0.509186	0.328881	0.286874	1.18168	1.6264	1.76455	0.958548	1.3905
AT1G13520	0.286978	0.764178	0.455426	0.735498	0.558112	1.23222	5.69793	5.55255	5.21586	4.91206	4.57506	4.90802	0.260381	0.0130031	0.133186	0.454425	0.873607	0.281703	5.52637	5.83578	5.4788	5.7487	4.83268
AT1G13530	1.76713	1.73087	1.84093	1.72119	1.47169	1.83711	3.19737	3.25767	3.13926	3.36447	2.63427	3.1761	0.791796	0.922532	0.361546	-0.172259	1.31125	0.98432	3.05366	2.90686	2.95683	2.55275	2.36862
AT1G13540	1.42593	1.62633	2.02146	1.42298	1.23615	1.58748	3.42741	3.03617	3.09409	2.99521	2.85386	3.15348	0.440771	0.574755	0.404829	-0.74679	0.0342935	0.0767209	3.50806	3.13526	3.36489	3.14316	2.97891
AT1G13550	0.84667	1.22087	0.551382	0.708537	0.485601	1.01553	3.55788	3.43121	3.50586	3.19176	2.84073	3.16034	-1.21338	-0.081583	-0.805243	-0.412677	-1.37238	-0.498981	3.18981	3.07685	3.00863	2.86793	2.69859
AT1G13560	6.37331	6.45976	6.353	6.29208	6.33329	6.18818	5.87284	6.09948	6.01611	6.13638	6.19568	6.07078	6.74806	6.67215	6.7656	6.43902	6.4499	6.49013	6.21111	6.23254	6.19944	6.16064	6.03316
AT1G13570	3.42811	3.45542	3.63591	3.54004	3.54799	3.64432	3.84306	3.78185	3.90473	3.87056	3.87	4.02406	3.10143	3.54534	3.52058	3.55653	3.43361	3.48087	3.71401	3.86795	3.85225	3.87353	3.56591
AT1G13580	3.29724	3.40977	3.29335	3.15782	3.17423	3.09716	3.84656	3.78189	3.74017	3.6858	3.81602	3.66123	3.14511	3.28841	2.98412	3.20805	3.1324	3.26036	4.11105	3.97312	3.77567	3.85219	3.30843
AT1G13590	2.33815	2.92227	2.29235	2.57566	2.33748	2.37051	3.02333	2.74301	2.89979	2.80354	3.03839	2.8017	2.10277	2.07465	1.50984	1.07997	1.64474	1.76365	2.99634	2.94518	3.0017	2.35396	2.06419
AT1G13600	0.700605	-0.140826	1.09	1.14318	1.06437	0.582689	1.59358	1.03986	1.16235	1.51572	0.981398	1.7127	0.718984	0.22567	0.880476	0.928423	1.25938	1.00857	1.88822	0.675769	2.06022	1.01382	0.928334
AT1G13609	3.11418	3.37047	2.3884	3.81841	3.78648	4.34039	3.78344	2.86148	3.41753	3.85275	2.2065	3.6312	3.33142	3.66033	3.61409	4.55477	3.87575	4.08403	4.19062	3.78867	3.1787	4.6252	4.58341
AT1G13630	1.8822	1.92906	1.96929	2.175	1.78438	1.93331	2.02838	0.931905	1.56494	1.64798	1.00311	1.94006	2.24577	2.23287	2.08025	2.57496	2.09598	2.37262	2.12158	1.79449	1.35516	1.29894	2.31015
AT1G13635	0.628342	1.03721	1.08225	1.358	0.927048	1.12984	0.947983	0.830884	1.18906	0.377265	0.536502	0.96152	0.9641	1.08442	0.646202	0.74218	1.08751	0.589395	1.12506	-0.0702688	1.03813	0.780261	1.24456
AT1G13640	5.55384	5.58473	5.35319	5.55004	5.40484	5.52493	5.35168	5.20496	5.55612	5.49873	5.57357	5.50014	5.39684	5.51082	5.41516	5.51949	5.52439	5.40885	5.27305	5.4384	5.4107	5.5355	5.23276
AT1G13650	2.59564	2.59756	1.97657	1.99893	1.1823	1.9922	0.658214	-0.111197	-0.345714	0.843818	0.0365859	0.926318	2.40867	2.54536	2.25185	2.15653	2.01122	2.19383	0.835463	0.547154	0.512978	-0.278075	0.807821
AT1G13670	2.95414	2.97747	3.25324	3.23887	3.41834	3.12615	4.02168	3.69925	3.72336	3.81687	3.83313	4.21665	2.7899	2.55529	2.70522	2.51769	2.84175	2.5834	3.47085	3.03674	3.76541	3.50997	3.04295
AT1G13690	4.16875	4.18178	4.32458	4.17107	4.27853	3.8607	3.91035	4.08264	4.11422	3.99115	3.94493	3.9354	4.36857	4.2847	4.29529	4.16562	4.15982	4.22306	4.00525	4.11228	3.96334	4.21858	4.09953
AT1G13700	1.99708	2.05247	2.43156	2.28117	2.39436	2.87021	1.14303	0.616504	1.01475	1.42772	1.5766	1.40739	2.08572	1.86049	1.86354	2.14195	2.30554	2.18509	1.0101	0.744018	0.602891	1.63059	0.476098
AT1G13710	2.15458	1.51938	1.74467	1.43801	1.82511	1.55534	1.34129	1.89187	1.08228	2.02532	2.38473	1.92639	1.95648	1.82365	2.58934	1.9605	1.93424	0.516839	1.84579	-0.355211	1.13635	0.813057	1.2695
AT1G13730	5.48815	5.50698	5.56686	5.25343	5.26621	5.3163	4.83285	4.56679	4.66322	4.89454	4.69675	5.00997	5.53084	5.63379	5.6792	5.40649	5.41227	5.40234	4.99167	4.69857	4.90554	4.56936	4.8226
AT1G13740	2.79764	2.85224	3.00779	2.69779	2.85937	2.97843	2.69069	2.52305	2.60755	2.7665	2.50006	2.85243	2.84943	3.04533	2.86786	3.19548	2.65607	3.1288	2.69771	2.56402	2.67674	2.63284	2.68752
AT1G13750	4.53232	4.4984	4.51688	4.20595	3.88927	3.95455	4.91165	5.25145	5.11872	4.60606	5.01386	4.97625	4.07454	4.12456	4.21122	4.3703	4.23112	4.33902	4.96558	5.10738	4.90408	4.97183	5.44389
AT1G13770	3.36159	3.56569	3.15043	3.34915	3.49025	3.29303	3.4774	3.37501	3.56844	3.47897	3.57921	3.37594	3.54688	3.39004	3.37125	3.68397	3.44074	3.62887	3.54149	3.39846	3.40205	3.39162	3.5809
AT1G13780	2.37079	2.30319	2.27697	2.37565	2.3067	2.15667	2.64259	2.64267	2.48731	2.36134	2.27132	2.63526	2.28567	2.22573	2.22721	2.53906	2.26303	2.40387	2.66709	2.31109	2.30242	2.31349	2.41803
AT1G13790	3.14599	2.72062	3.1358	2.84181	2.67858	2.99431	2.59119	1.36285	1.88294	2.27639	1.66729	2.51305	2.58792	2.64282	3.12564	3.48352	3.33257	3.24464	2.3241	2.00061	2.1483	2.02918	3.02027
AT1G13800	1.49836	1.20766	1.68248	1.35846	1.3678	1.58813	1.43308	0.55164	0.923503	0.703322	-0.0782454	1.13874	1.51343	1.47016	1.78386	2.17731	1.62232	2.12758	1.2423	0.784613	0.907499	0.329191	0.845081
AT1G13810	3.11773	3.53731	3.41202	3.25791	3.3171	3.27043	2.83155	2.75632	2.8275	3.048	3.14607	2.97047	3.81795	3.54552	3.6411	3.57128	3.40561	3.5196	3.07609	3.17258	3.06988	3.16272	2.94597
AT1G13820	4.73901	4.99705	4.64026	4.78258	4.82346	4.92052	4.39554	4.60992	4.48583	4.30587	4.57077	4.38044	4.86288	4.79428	4.85284	4.95574	4.83374	4.8688	4.21615	4.6505	4.18743	4.76848	4.50607
AT1G13830	1.21725	1.54089	1.44315	1.58812	1.70651	1.15579	1.75446	2.12916	2.23185	1.74638	2.07333	1.44118	2.44349	2.05565	2.02555	1.3077	2.13578	2.20595	2.64588	2.88949	2.75008	2.50393	2.82848
AT1G13860	4.12162	4.07313	4.27678	4.13596	4.07262	4.15037	3.51917	3.20951	3.22844	3.62818	3.13505	3.5845	3.95278	4.1981	4.12334	4.37147	4.20616	4.30463	3.8151	3.70429	3.51909	3.37299	3.51726
AT1G13870	4.14191	4.22931	3.90328	4.03752	4.07201	3.9052	4.23877	4.47559	4.32703	4.19507	4.3148	4.20073	4.35241	4.28945	4.29506	4.04948	3.94453	4.23941	4.43375	4.57331	4.37249	4.34231	4.54168
AT1G13880	4.36508	4.31641	4.33348	4.34795	4.27139	4.33886	4.91353	4.9228	5.06279	4.74561	4.83523	4.79883	4.32029	4.31111	4.43365	4.3031	4.35057	4.35137	4.75888	5.04492	4.90562	4.83115	4.89145
AT1G13900	4.80267	4.63704	4.65983	4.69801	4.64046	4.85829	4.96871	5.01767	4.97534	4.90168	4.96906	4.67234	4.4735	4.63103	4.4101	4.65758	4.54692	4.5829	4.94741	5.08737	4.78263	5.07625	5.13244
AT1G13910	1.67236	1.64312	1.70055	1.60428	1.83548	1.8406	1.96315	1.33223	1.51774	1.45912	1.3554	1.36829	1.55397	1.79639	1.49626	2.19599	1.90912	1.89006	1.85577	1.12654	1.62119	1.66575	1.29499
AT1G13920	2.11321	1.83519	2.22874	2.43825	2.30599	2.14131	1.64171	1.86403	1.8243	2.14151	1.74456	2.16288	1.873	1.90498	2.01502	2.24886	2.0715	1.71706	1.82407	1.78947	2.02506	2.16687	2.48867
AT1G13930	8.34086	8.40868	8.26588	8.42255	8.58512	8.52553	7.64791	7.51883	7.30322	7.84942	7.78854	7.60642	8.4321	8.00515	7.76059	8.01317	8.14068	8.02287	7.44604	7.65419	7.35284	8.19863	7.85457
AT1G13940	4.61625	4.66392	4.67803	4.55696	4.21825	4.68032	4.59345	4.17194	4.47301	4.4781	4.32009	4.60045	4.20012	4.40096	4.54967	4.76258	4.55861	4.69085	4.47489	4.23468	4.59922	4.21857	4.63322
AT1G13950	4.28179	4.50906	4.60739	4.73537	4.70351	4.34531	4.03196	4.27294	4.25414	4.0926	4.2976	3.96997	4.65589	4.51963	4.40903	4.18784	4.38362	4.56216	4.16795	4.55749	4.31524	4.39828	4.20574
AT1G13960	4.34189	4.3895	4.22628	4.24173	4.19258	4.34636	4.9069	5.01606	5.09373	4.88666	4.86039	4.93381	4.08716	4.23823	4.20164	4.22537	4.27343	4.42965	4.72483	4.98065	5.01751	4.78548	4.78128
AT1G13970	2.36879	2.17013	2.76462	2.53109	2.23443	2.57648	1.58473	0.630471	1.44865	1.01862	0.250887	1.51734	1.73177	1.93893	1.90945	1.92187	2.19263	2.25392	1.70017	1.3488	1.91146	0.510478	1.22023
AT1G13980	6.00704	5.82179	5.8907	5.7789	5.73706	6.03295	6.02159	5.76569	5.93308	6.01442	5.73985	6.01834	5.52752	5.82483	5.79643	5.94599	5.88985	5.81466	5.98709	5.86474	5.98624	5.76827	5.84865
AT1G13990	3.84352	4.18645	3.69247	3.65374	3.97973	4.02832	5.74109	6.2183	5.96115	5.30523	5.8812	5.26676	3.61339	3.51279	3.40109	3.71424	3.41501	3.69405	5.10774	5.94242	5.17964	5.94896	5.76198
AT1G14000	6.10111	6.084	6.18689	6.16343	5.99086	6.10533	7.26305	7.32929	7.43989	7.11167	7.09937	7.09629	5.95219	6.00511	6.06491	6.0114	5.99747	6.09901	7.11132	7.39759	7.26778	7.10778	7.36679
AT1G14010	4.82193	4.84824	4.90029	4.99822	4.93256	4.75985	5.15042	5.39542	5.53734	5.18975	5.28376	5.31638	4.93495	4.96349	4.76664	4.84375	4.88181	5.02181	5.28528	5.58924	5.48698	5.52268	5.24909
AT1G14020	4.2799	4.23951	4.13577	4.26916	4.1173	4.03562	4.42003	4.68358	4.73763	4.59656	4.73417	4.57642	4.22489	4.27293	4.04571	4.12058	4.27401	4.09178	4.57196	4.72103	4.52959	4.61706	4.5353
AT1G14030	4.80738	4.88296	4.82386	4.79735	4.83114	4.89953	4.39099	4.11197	4.21594	4.39608	4.55495	4.38145	4.95844	4.60237	4.78944	4.90641	4.89155	4.6901	4.21558	4.39375	4.11622	4.44512	4.42419
AT1G14040	4.5955	4.46814	4.4761	4.65461	4.51506	4.4454	6.55449	6.54645	6.61828	6.35604	5.94448	6.30003	4.23847	4.45503	4.20528	4.37122	4.54325	4.35164	5.92483	5.78445	5.99317	5.32453	5.95311
AT1G14060	4.78728	4.86554	4.68944	4.74781	4.64692	4.5073	4.78193	4.95062	4.8733	4.79969	4.95897	4.72172	5.24412	5.1278	5.17076	4.93934	4.9461	5.09595	5.04896	5.20193	4.94704	4.91586	4.90107
AT1G14070	2.9178	2.88464	3.04535	3.09873	2.98749	3.06354	3.96008	3.80218	4.19531	3.64399	3.44216	3.75268	2.53795	2.43482	2.35346	2.54902	2.78262	2.64466	3.54767	3.72208	3.57311	3.44752	3.81289
AT1G14080	3.62518	3.45735	3.6452	3.64406	3.45411	3.75188	3.59096	3.15222	3.32954	3.55826	3.00319	3.2118	3.18377	3.37776	2.6879	2.44349	3.13271	2.80049	3.35148	3.37764	3.38792	2.82494	2.7806
AT1G14090	2.11256	2.11252	2.27111	2.01697	2.0537	2.26131	2.46522	1.42767	1.77533	1.9859	1.56296	2.28504	1.99242	1.93635	2.01351	2.7414	2.1258	2.23091	2.00175	1.99293	2.17765	1.65104	1.95353
AT1G14120	4.81332	4.78371	4.82221	4.95314	4.7433	4.51766	4.64232	4.33891	4.61008	4.51607	4.1045	4.5041	4.70655	4.81024	4.38087	3.71913	4.3135	4.26106	4.3783	4.76421	4.40151	3.885	4.15298
AT1G14130	3.95162	4.55331	3.9586	3.94364	4.01409	4.08098	4.50341	4.61473	4.68953	4.10228	4.6869	4.3532	3.9324	3.91122	3.90788	3.68208	3.62155	3.57257	3.95332	4.35026	3.79851	4.41207	4.44948
AT1G14140	3.19029	3.43761	3.35208	3.28702	3.33843	3.15061	3.38669	3.53972	3.5088	3.38587	3.24796	3.47059	3.35607	3.1059	3.38761	3.53363	3.33023	3.20785	3.40966	3.38262	3.40097	3.82681	3.31727
AT1G14150	3.86778	4.10566	3.9025	4.12655	4.08551	4.2851	3.18838	2.75284	2.57825	3.1731	3.08437	2.87067	3.99494	3.39884	3.53723	3.92079	4.02354	3.91258	2.53293	2.84236	2.35612	3.73769	3.22651
AT1G14160	1.35662	1.86824	1.75341	2.13828	2.04668	2.38842	1.37334	0.94892	1.07922	1.73126	1.029	1.54086	1.1917	1.55122	1.33571	0.805038	1.08734	1.62143	1.60705	2.01374	1.91866	1.58386	1.33904
AT1G14170	4.96973	4.74029	4.94232	5.03277	4.85091	5.02508	6.54935	6.32008	6.81678	6.16682	5.96509	6.33149	4.46053	4.6418	4.50503	4.56477	4.6614	4.78507	6.33945	6.45242	6.49652	6.0813	6.34897
AT1G14180	2.97032	2.95055	2.59419	2.61132	2.82804	2.69787	2.71817	2.85665	2.8117	2.65584	2.85298	2.64237	2.79301	2.90709	2.81446	2.98828	2.67954	2.51441	2.78804	2.82298	3.12265	2.83611	3.0673
AT1G14185	2.68059	1.99726	2.55631	2.70635	1.85019	2.65118	1.54814	0.952243	1.47017	1.57637	0.756674	1.66178	1.4851	1.63036	1.48972	1.06855	0.938899	1.27144	1.24716	1.4336	1.37411	0.527736	0.690236
AT1G14190	1.85757	1.79496	1.62734	1.57583	1.59305	1.83092	1.33372	1.26553	1.33138	1.6345	1.32625	1.3533	1.39491	1.7766	1.67458	1.85844	2.06114	1.51873	1.72705	0.986995	1.36101	0.750266	1.36309
AT1G14200	2.40196	2.83352	2.52305	2.7087	2.75079	2.47053	4.80416	5.52143	5.29295	4.86246	5.19776	4.56788	2.5281	2.51552	2.11757	2.16141	1.7337	2.31898	4.43307	5.09969	4.56612	5.27168	4.76902
AT1G14205	1.26326	1.25837	1.54446	1.27076	0.869284	1.14278	0.857634	0.648546	0.81192	0.839042	0.637457	1.17829	1.19477	1.20663	0.818775	1.84378	1.54526	1.13482	0.887271	1.41307	0.909895	1.19545	1.04186
AT1G14210	5.89966	5.80104	6.08236	6.02193	5.95398	5.79334	5.6672	5.42684	5.6406	5.59646	5.37783	5.65337	5.59279	5.78174	5.63501	5.51963	5.59239	5.6103	5.42225	5.07853	5.54617	5.20628	5.21994
AT1G14220	-0.204703	-0.438643	0.764162	0.532126	0.304223	0.426923	0.425991	1.03993	1.24086	1.32589	0.14769	1.09591	-0.0863739	0.0136987	-0.157934	-0.404236	0.165373	-0.803514	0.881079	0.320838	0.733793	0.517186	-0.526924
AT1G14230	4.30033	4.16314	4.26312	4.31565	4.47948	4.31075	4.5525	4.5892	4.61227	4.48397	4.65759	4.49878	4.02116	4.13212	4.00862	4.04645	4.09569	3.96711	4.43891	4.33381	4.30255	4.6478	4.16596
AT1G14240	4.95156	4.57815	5.02192	4.88975	4.39949	4.67067	4.71951	4.54906	4.52467	4.29081	3.8363	4.16802	2.89496	3.17829	2.36715	2.65527	2.74083	2.45068	2.67809	2.79194	3.2578	2.71853	2.81503
AT1G14250	4.60275	4.57716	3.70499	4.03936	4.14984	4.83165	4.377	3.61113	3.71322	4.05118	3.43341	4.33691	4.45056	4.5185	3.93328	4.47624	3.83812	4.56754	4.32491	3.90553	3.5946	4.51511	5.29779
AT1G14260	0.287474	0.491597	0.236314	0.789833	0.00719865	0.329537	3.49377	3.68622	3.33748	3.25425	3.24543	3.14163	0.474454	0.1017	0.475453	0.91782	0.408368	-0.295861	2.88308	3.26222	3.32297	3.07851	3.15025
AT1G14270	5.15923	5.10498	5.11363	5.18091	5.1481	5.0527	4.79308	4.97169	4.68555	4.88498	5.00845	4.85308	5.18397	5.18611	5.03146	5.14121	5.17473	5.03371	4.75618	5.00471	4.53883	5.20491	4.96661
AT1G14280	5.0207	5.02081	4.92774	5.17709	5.03904	5.37458	4.66036	4.0021	4.41144	4.38339	4.20988	4.52736	4.53629	4.65503	4.86758	5.14831	4.92658	5.19663	4.20855	4.46182	4.10142	4.83149	4.78843
AT1G14290	4.57585	4.65293	4.54446	4.59038	4.66663	4.80218	4.46491	4.34427	4.20814	4.33439	4.39734	4.47854	4.42249	4.37625	4.29965	4.35844	4.55153	4.51385	3.97114	4.07551	4.1423	4.27517	4.09952
AT1G14300	4.43065	4.57353	4.51071	4.37353	4.55166	4.21591	4.55029	4.72194	4.4149	4.60648	4.72228	4.36328	5.03132	4.95278	4.7997	4.65944	4.49761	4.65287	4.78133	4.77296	4.76681	4.75463	4.61772
AT1G14310	3.30286	3.2511	3.55474	3.55825	3.49253	3.31163	3.29268	3.2727	3.33324	3.3384	3.26091	3.30859	3.40777	3.44584	3.11196	3.40255	3.46445	3.41516	3.30226	3.43854	3.20642	3.47841	3.1119
AT1G14320	9.54488	9.64017	9.52807	9.59468	9.6747	9.14726	9.18045	9.63162	9.29779	9.42217	9.71676	9.14861	10.1633	9.96694	9.80298	9.4985	9.57537	9.56861	9.51775	9.61273	9.35093	9.55208	9.3517
AT1G14330	3.98715	4.30339	4.09218	3.98984	4.1935	4.1845	5.65895	5.51295	5.40788	5.17336	5.34878	4.92553	4.32803	4.46004	4.09616	4.27499	4.20282	4.53514	5.76447	6.05719	5.69534	5.55915	5.65104
AT1G14340	3.30426	3.42334	2.89592	3.56327	3.51838	3.45616	3.0588	3.17782	3.0137	3.17047	3.35033	2.75833	3.35728	3.32697	3.27823	3.53967	3.42377	3.31702	2.91179	3.06443	2.89988	3.33384	3.07402
AT1G14345	5.56307	5.55199	5.43877	5.62122	5.48779	5.7591	4.09587	4.18146	3.89009	4.67297	4.39959	4.45644	5.50197	5.07108	5.43053	5.21849	5.41062	5.32683	4.0773	3.93005	3.71491	4.81982	4.41025
AT1G14350	4.18795	4.07333	4.39296	4.13998	3.99739	4.27297	3.45847	2.70519	3.01849	3.08498	2.78712	3.62795	3.81655	4.1761	4.47207	4.46939	4.17597	4.38985	3.32533	2.91656	3.46291	2.95872	3.72054
AT1G14360	5.1068	5.08583	5.25419	5.29353	5.19995	4.85096	5.85739	5.9084	5.94877	6.09669	6.28396	6.04214	5.28484	5.21748	5.09788	5.11428	5.20893	5.28491	6.46005	6.48333	6.47933	6.29296	5.95806
AT1G14370	3.50928	3.69347	3.51764	3.69258	3.889	3.99121	5.94285	5.98718	5.98596	5.49368	5.79326	5.62862	4.09329	4.0316	3.82732	3.84016	3.86847	4.21479	6.00827	6.35373	6.3178	6.07075	6.14245
AT1G14380	5.42285	5.1296	5.3319	5.3412	5.12018	5.29712	4.58143	4.10728	4.46517	4.69875	4.21543	4.84159	5.07738	5.09997	5.14137	5.37188	5.08385	5.1685	4.64734	4.37047	4.5214	4.54499	4.57746
AT1G14390	2.0766	1.90439	2.18561	1.38507	1.52576	1.76343	1.13341	0.771464	1.09594	1.43839	0.541818	1.26758	1.51862	1.59506	2.03649	1.62031	1.83947	1.9031	1.56494	0.850748	1.23454	1.02146	1.44166
AT1G14400	6.33711	6.49519	6.3381	6.55674	6.64921	6.29365	6.68333	7.05325	6.89523	6.76404	7.01827	6.59957	6.51451	6.41928	6.21641	6.37145	6.38921	6.27951	6.65852	6.9653	6.72549	7.13593	6.5892
AT1G14410	4.67123	4.6809	4.68714	4.5762	4.61814	4.38666	3.98037	3.82155	3.86676	4.19597	4.24669	4.1774	5.03807	4.83852	4.78873	4.66081	4.63872	4.53426	4.13605	3.95385	4.01609	4.06389	3.92817
AT1G14430	3.12884	3.35414	3.43055	3.11531	3.09664	3.08937	2.63362	2.84558	2.76381	2.79429	3.10668	2.65788	3.11101	3.22308	3.07303	3.06547	2.93789	2.50019	2.56154	2.45178	2.51763	3.00675	2.65267
AT1G14440	3.47796	3.44994	3.54225	3.38555	3.40541	3.09854	2.8356	2.5374	2.98511	3.12317	2.92954	3.06836	3.08226	3.47348	3.57696	3.79446	3.64358	3.1253	2.98263	2.91808	3.13451	2.82429	3.29485
AT1G14450	6.04408	6.09746	6.16639	6.20952	6.31942	5.78616	5.94894	6.35811	6.23764	6.05966	6.36995	5.98985	6.4977	6.23913	6.20719	5.76273	6.09636	6.17041	6.01877	6.2722	6.06407	6.42584	6.02032
AT1G14460	4.3126	4.12855	4.41359	3.94768	4.09301	4.31262	4.05351	3.64671	3.81885	3.90553	3.41494	4.21926	3.71976	4.15075	4.22731	4.54357	4.19198	4.30024	4.28693	3.79764	4.08436	3.50863	4.21336
AT1G14470	1.27276	0.400012	0.853046	1.03192	1.15358	0.741362	0.967297	0.672373	0.447956	0.825482	0.500737	0.868942	1.19137	1.02438	1.58409	0.790341	1.18339	1.32162	1.17678	0.316596	0.816599	0.935824	1.00254
AT1G14480	1.42174	1.45453	1.54123	1.65559	1.71158	1.38308	1.88486	1.87648	1.87972	1.91447	1.6887	2.2059	1.57663	1.72744	1.87979	2.07145	1.74132	2.05363	2.12227	1.57518	2.03711	1.4321	1.81958
AT1G14490	-0.0649642	-0.144345	-0.0243917	-0.619508	-0.142584	-1.02397	-0.400248	-0.0604544	-0.0190362	-0.651528	-0.411319	-0.756339	0.0542756	-0.349195	-0.0547495	-0.511616	-0.540575	-1.09871	-0.28931	-1.6473	-0.244611	-0.81108	-1.08532
AT1G14510	5.4917	5.60146	5.41806	5.43913	5.50419	5.31898	5.98729	6.19378	6.15867	5.92764	6.28468	5.90278	5.74116	5.70327	5.63582	5.58274	5.56117	5.51208	6.06296	6.22096	6.0603	6.24576	6.0541
AT1G14520	2.98814	2.75035	2.74053	2.59173	3.03848	2.60076	0.923417	0.72137	0.712996	1.17893	1.09099	1.18315	3.99331	3.95928	4.08556	3.87	3.29342	4.35138	2.00414	1.97586	1.76708	1.83139	2.14222
AT1G14530	2.41773	2.14591	2.37813	2.30179	2.45549	2.05488	2.85529	2.89517	2.86615	2.86266	2.63264	2.65336	1.88282	2.13142	1.90766	2.22578	1.79408	2.29106	2.68814	2.75797	2.72857	2.6778	2.47753
AT1G14540	2.14704	3.01052	2.08163	1.93845	2.32294	3.4683	8.57034	8.46587	8.43246	8.15537	7.94925	8.23473	1.29238	0.482144	0.697999	0.961835	1.18421	1.3736	8.56928	8.85403	8.66067	8.57309	8.25618
AT1G14550	-0.538146	0.099818	-0.988087	-0.848314	0.485543	0.703483	6.75666	6.92968	6.70144	6.49561	6.20651	6.38195	-1.11002	-1.87704	-1.68769	-1.02181	-0.767614	-0.672779	6.21882	6.98933	6.45957	6.50856	5.64012
AT1G14560	3.74442	3.70819	3.7761	3.6619	3.56315	3.60195	4.34384	4.38191	4.26395	4.21853	4.2362	4.15921	3.59321	3.81516	3.63547	3.53896	3.61045	3.45236	4.31151	4.45511	4.2848	4.40141	4.46631
AT1G14570	5.69399	5.6019	5.68992	5.65304	5.69072	5.69171	5.58707	5.76829	5.64098	5.69063	5.67453	5.72502	5.59501	5.50415	5.61102	5.67413	5.6872	5.55653	5.51235	5.59692	5.63956	5.79075	5.60637
AT1G14580	4.44509	4.43432	4.36522	4.45184	4.43105	4.4831	3.84017	4.03435	3.86011	3.97976	3.95441	3.82471	5.15271	4.98594	5.03861	4.76547	4.91749	4.89612	4.15409	4.20838	4.22796	4.30512	4.21846
AT1G14590	2.74839	2.91075	2.59243	2.83678	2.80633	2.67479	3.04719	2.85354	3.06641	2.81176	3.25406	2.97831	3.1619	3.23256	2.84617	2.75316	2.96589	3.1806	3.10946	3.29483	3.22512	3.24255	3.43969
AT1G14600	0.990744	1.39213	1.00105	1.06787	1.3178	1.00479	1.52131	1.32429	1.4705	0.819278	1.08485	1.51013	1.97448	1.77717	1.80719	1.92573	1.71831	2.12336	2.11378	2.02945	2.24863	2.19359	2.22567
AT1G14610	7.69029	7.52928	7.63335	7.44771	7.4334	7.5763	7.26172	7.11522	7.1666	7.33211	7.05728	7.35221	7.73354	7.73529	7.95199	7.82099	7.75409	7.80832	7.46086	7.18049	7.49228	6.94471	7.31684
AT1G14620	4.72479	4.84653	5.03769	5.01734	4.94211	4.62215	4.38658	4.52156	4.45492	4.47413	4.7427	4.5731	5.31769	5.05072	5.11019	4.94389	5.09065	4.99499	4.79428	4.51088	4.72109	4.61426	4.56467
AT1G14630	1.38328	1.40839	1.97398	1.71038	1.39882	1.67781	1.13843	1.55586	1.00692	1.3443	1.50349	1.12921	1.43334	1.69585	1.72271	1.42183	1.87417	1.28796	1.6041	0.413428	0.764593	0.547189	0.826393
AT1G14640	1.71579	1.24781	1.51446	1.06089	1.74098	1.64328	4.38758	3.96645	4.35341	3.89074	3.49582	4.12523	1.24477	1.22104	1.78857	1.85506	1.9325	1.797	3.54905	3.56895	3.5739	2.89979	4.23789
AT1G14642	-1.80827	-1.84076	-1.43743	-4.37878	-1.89599	-1.65376	0.0117781	-0.292272	0.136475	0.292421	-0.31454	0.00530893	-2.34083	-2.28434	-1.19405	-1.49186	-0.986433	-1.08817	0.392853	-0.32258	-0.188936	-0.810905	0.918679
AT1G14650	6.35604	6.2389	6.29778	6.16026	6.21806	6.38048	6.265	6.32992	6.35175	6.39185	6.20465	6.35992	6.20683	6.24301	6.44742	6.29258	6.34455	6.35358	6.20755	6.13773	6.3465	6.03494	6.35743
AT1G14660	2.47747	2.13096	2.05365	1.941	2.38251	2.06914	2.54331	2.55629	2.57551	2.70678	2.59237	2.64154	2.11282	2.37496	2.20258	2.38577	2.23057	2.33734	2.7166	2.62867	2.68465	2.37307	2.80274
AT1G14670	7.41087	7.51685	7.44715	7.47356	7.4975	7.50871	7.53642	7.79095	7.65041	7.64222	7.68808	7.60809	7.46823	7.55845	7.57157	7.44624	7.48958	7.46182	7.66681	7.79213	7.63428	7.69284	7.60841
AT1G14680	0.88238	0.309808	0.401395	1.09904	0.646122	0.426684	0.145841	0.549957	0.79825	0.848441	0.334973	0.927154	0.474811	0.511252	0.368514	0.997216	0.33232	0.912122	0.984271	0.620085	0.948401	0.672223	0.99918
AT1G14685	4.77976	4.80054	4.82537	4.80391	4.91216	4.82354	5.17475	5.2599	5.27645	5.15418	5.33153	5.13539	4.81288	4.8214	4.9507	5.00888	4.93501	4.84685	5.0812	5.38887	5.26087	5.36936	5.32593
AT1G14687	1.16826	1.17356	1.46097	1.44181	1.79673	1.24581	0.824377	1.32009	0.897317	1.08898	1.74516	0.686472	2.07054	1.91213	1.88725	1.55702	1.466	1.49153	0.821428	1.12306	1.00714	1.6043	1.26101
AT1G14690	4.99996	4.9149	4.86145	4.85289	4.88612	5	4.99543	4.58778	4.91562	5.05919	4.66334	5.02351	4.76549	5.01083	4.94802	5.23212	4.94888	5.056	5.01909	4.708	5.02269	4.47529	5.01528
AT1G14700	4.38073	4.34953	4.38482	4.68358	4.54266	4.68461	3.19204	2.58528	2.43419	3.21507	3.16433	3.13448	4.37251	4.20842	4.3394	4.40979	4.3524	4.26597	2.64434	2.6582	2.30588	3.19209	3.17558
AT1G14710	6.72831	6.73408	6.83332	6.76197	6.81556	6.75955	6.59779	6.696	6.74043	6.81435	6.81973	6.73323	6.97993	6.95432	7.13462	6.87257	6.97311	7.09509	6.81452	6.89973	7.01634	6.73439	6.84507
AT1G14720	6.11278	6.23544	6.08635	6.17382	6.23592	6.15842	6.00935	6.08361	6.08638	6.07909	6.33143	6.09904	6.30195	6.28588	6.27018	6.3284	6.25429	6.3281	5.97057	5.89323	5.90149	6.22189	5.96451
AT1G14730	2.26988	2.22972	2.39292	2.03967	2.31904	2.05781	2.90282	3.35145	2.87686	2.69752	2.76464	2.69452	2.00308	2.2205	1.98815	1.30252	2.29702	1.50662	3.09158	2.87592	3.29487	2.9854	2.58276
AT1G14740	6.26383	6.14496	6.18735	6.07141	6.04921	6.23469	7.37775	7.34824	7.33239	7.22344	7.2192	7.14823	6.04017	6.08728	6.08212	6.15157	6.17807	6.25317	7.53061	7.53138	7.40887	7.28186	7.48285
AT1G14750	0.793362	0.269546	0.492724	1.04082	1.03895	0.311904	0.733216	1.16536	1.01178	0.34197	0.913818	0.786612	0.568598	0.592051	0.674098	0.583531	0.675927	0.627197	0.75641	0.144426	0.649408	0.219234	-0.0589004
AT1G14770	2.7991	3.00838	2.95207	2.63999	2.59435	2.73494	2.38552	1.99221	2.55396	2.54777	2.45952	2.48185	2.6483	2.76632	2.82336	2.94337	2.6356	2.78878	2.30736	2.44257	2.63277	2.23064	2.46971
AT1G14780	2.82337	3.12538	3.22393	3.55689	3.5718	3.11023	3.90197	4.38704	4.35068	4.2192	4.36324	4.26344	4.0432	3.67332	3.74623	3.44561	3.69986	3.89051	4.67196	4.82569	4.68486	4.59648	4.40669
AT1G14790	3.83809	3.666	3.88067	3.8307	3.83086	3.96243	3.64138	3.22723	3.44845	3.51767	3.31976	3.26157	3.462	3.61166	3.62629	3.98024	3.90832	3.64525	3.38694	3.23216	3.20685	3.46898	3.44789
AT1G14810	7.09977	7.09233	7.07573	7.03488	7.09302	6.91279	6.9079	7.27945	7.02677	7.14522	7.30749	6.91353	7.51669	7.38194	7.37662	7.06587	7.07875	7.07482	7.13214	7.22357	7.05677	7.09505	7.00242
AT1G14820	3.45931	3.64811	3.52972	3.65895	3.67326	3.53813	3.76215	3.54609	3.58405	3.54023	3.73504	3.33277	3.86032	3.84856	3.58862	3.57371	3.43347	3.68487	3.89285	3.9048	3.72368	4.01208	3.75951
AT1G14830	6.99716	6.98195	6.92454	6.95418	6.95618	6.92378	7.0818	7.21643	7.1132	7.21166	7.25885	7.10099	6.9347	7.04363	6.97018	6.85924	6.95767	6.92799	7.34509	7.38172	7.27987	7.08953	7.13554
AT1G14840	4.68391	4.4453	4.76451	4.57124	4.52104	4.79557	4.01904	2.93465	3.74627	3.73023	3.46246	3.99878	4.2833	4.3847	4.68649	4.85568	4.57371	4.70227	3.89248	3.72611	3.7865	3.71198	4.12171
AT1G14850	6.02519	5.84552	5.85584	5.7785	5.82625	5.86382	5.84374	5.87105	5.71463	5.96493	5.89356	5.805	6.02733	5.85478	6.08729	5.98779	5.96616	5.86386	5.89398	5.71005	5.84669	5.76649	5.78235
AT1G14860	2.57798	2.51659	3.13225	3.08207	2.94674	3.08614	3.11306	2.32397	3.02483	2.78485	2.41417	2.9654	2.51372	2.59873	2.33423	2.41882	2.49492	2.67316	2.51974	2.41999	3.10547	2.43359	1.74049
AT1G14870	5.15043	5.70959	5.28597	5.60588	5.76216	5.84912	8.68802	9.00138	8.8552	8.60195	8.73305	8.58439	5.82385	5.5142	5.35148	4.77364	5.50411	5.48152	8.6623	9.09519	8.78298	8.93974	8.48486
AT1G14880	-5.49473	-3.24752	-3.79633	-5.97836	-3.60149	-4.19306	0.0458023	0.0738368	-0.867739	-3.39809	-2.05405	-2.15722	0.0552467	-3.64304	-3.61728	0.0965269	-2.19854	-3.90684	-0.222469	-1.6455	-1.6242	0.738213	0.191581
AT1G14890	5.13143	4.922	5.17373	5.52527	5.44394	5.15091	5.09659	5.43925	5.13968	4.96296	5.35392	5.04864	4.82205	4.65499	4.48833	4.53211	4.89892	4.36889	4.69309	4.47987	4.73684	5.10622	4.71766
AT1G14900	5.36062	5.34149	5.48405	5.62646	5.52084	5.2658	5.08323	5.24136	5.07388	5.18074	5.29997	5.12278	5.39807	5.32247	5.57718	5.21663	5.3539	4.94659	5.00305	4.77571	4.98646	4.88031	4.61369
AT1G14910	5.36706	5.28356	5.26126	5.38617	5.42509	5.45717	5.26695	5.49428	5.42733	5.41393	5.51682	5.40333	5.33059	5.32598	5.37953	5.33314	5.42339	5.33168	5.13276	5.31911	5.33775	5.5151	5.33115
AT1G14920	5.67041	5.57835	5.43422	5.53269	5.61295	5.65968	5.44754	5.67644	5.56194	5.31232	5.57227	5.36522	5.57495	5.38506	5.53329	5.46017	5.56904	5.38039	5.15161	5.4194	5.16024	5.59213	5.72626
AT1G14960	3.84719	3.86852	4.10089	4.63386	4.65639	4.43973	2.06785	2.60339	2.49462	2.51814	1.83156	2.17419	3.37124	3.14978	2.81113	2.01859	2.96067	2.48306	1.55731	2.17024	2.19585	2.01371	1.25875
AT1G14970	2.71621	2.7268	2.91202	2.81746	2.97052	2.7495	2.28257	2.06011	1.95865	2.54371	2.23864	2.47922	2.52344	2.44045	2.81984	2.83943	3.00988	2.84831	2.30489	2.09337	2.46553	2.04123	2.05096
AT1G14980	7.27462	7.37429	7.31697	7.38397	7.4946	6.86628	6.96396	7.39725	7.04667	7.1511	7.44085	6.93395	8.03823	7.8106	7.61479	7.28534	7.51346	7.42941	7.37176	7.43887	7.21511	7.31326	7.12185
AT1G14990	3.60956	3.67778	3.68877	3.75729	3.81589	3.54915	3.45744	3.61026	3.64208	3.52115	3.7171	3.519	4.06008	3.72803	4.03932	3.84093	3.74325	3.9744	3.50466	3.87752	3.7081	3.90168	3.78703
AT1G15000	4.33931	4.23856	4.36019	4.33713	4.46365	4.27598	3.29528	3.43798	3.32906	3.49784	3.5628	3.43981	4.57165	4.37444	4.45494	4.19455	4.46926	4.24498	3.08439	2.98334	3.52346	3.65522	3.4951
AT1G15010	-0.19957	0.547099	0.163747	0.292843	0.140349	0.143591	-0.122396	-0.712875	-0.954984	-0.181701	0.733485	-0.415227	0.259492	-0.53682	-0.111639	0.360847	0.0248303	1.15097	0.160231	0.569284	0.295071	1.28894	0.0691347
AT1G15020	4.3808	4.20571	4.51613	4.59567	4.60569	4.48123	4.73051	4.94994	4.97608	4.84437	5.06347	4.75424	4.33576	4.36792	4.24278	4.30124	4.26062	4.48134	4.66663	4.82553	4.81641	4.81944	4.68105
AT1G15030	4.92229	4.95935	4.94006	4.88089	4.80491	4.84073	6.00436	6.23574	6.19968	5.85199	6.12096	5.96697	4.79097	4.86332	4.75912	4.91555	4.83535	4.91895	5.81712	6.1237	5.82636	6.03684	6.19227
AT1G15040	2.10711	2.5109	2.85282	2.83264	2.59535	2.67448	5.5975	5.6637	5.86891	5.4753	5.23237	5.57256	3.1062	3.12601	2.34675	2.93636	2.68707	2.86184	5.25983	5.27052	5.6262	5.49128	4.902
AT1G15060	4.3527	4.29729	4.3057	4.14803	4.40818	4.32101	4.59763	4.80803	4.7358	4.65701	4.53682	4.5609	4.12562	4.03573	4.33837	4.39783	4.34031	4.3216	4.61456	4.52248	4.50099	4.73042	4.50977
AT1G15080	2.13289	1.93035	2.32854	1.83432	2.00433	2.01931	0.949836	1.09551	0.636072	0.821009	1.34351	0.961755	2.18083	2.18702	1.95213	1.9204	1.79737	1.95034	1.08266	0.803215	1.24877	1.21232	1.09802
AT1G15085	-0.218444	0.213706	0.0369168	-0.26417	0.518353	-0.00899239	-0.0321612	-0.589102	-1.11382	-1.86024	-0.140743	-1.30064	0.808191	0.412249	0.425023	0.460655	0.443462	0.157598	-0.0333488	-0.340181	-0.795645	-0.266133	-0.235636
AT1G15100	3.71313	3.68386	3.94733	4.04258	3.95033	3.77786	3.52957	3.89343	3.76882	3.30842	3.35453	3.42299	3.47678	3.43866	3.30062	3.09171	3.49363	3.0939	3.37037	3.38246	3.25894	3.34659	3.2495
AT1G15110	3.90621	4.05364	4.24369	4.17298	3.95391	3.90954	4.6165	4.65956	4.70178	4.52033	4.49338	4.61806	3.52502	3.52503	3.62628	3.34312	3.52179	3.52559	4.17816	4.39674	4.30475	4.20153	4.087
AT1G15120	6.86962	7.09616	6.85934	7.07296	7.10213	6.74432	6.95619	7.40059	7.11306	7.07385	7.35275	6.92319	7.21302	7.23285	7.10794	6.93089	6.89889	7.05768	7.14089	7.43784	7.08957	7.53848	7.06467
AT1G15125	6.97506	7.08265	6.73589	7.23154	7.36965	7.20786	8.56672	9.06643	9.04572	8.43203	8.90021	8.55912	6.45775	6.23028	6.14614	6.8591	6.7478	6.74158	7.69626	8.38056	8.05769	8.88673	8.569
AT1G15130	6.21543	6.19894	6.19912	6.11282	6.14308	6.34465	6.70522	7.13301	7.01235	6.81487	6.78654	6.95771	6.06508	6.04383	6.15936	6.11087	6.15669	6.14182	6.66578	6.82405	6.84039	6.80669	6.82661
AT1G15140	6.3184	6.37469	6.1629	6.24879	6.4021	6.34459	6.35781	6.9032	6.69722	6.6205	6.80458	6.57146	6.5287	6.27223	6.46081	6.19887	6.4168	6.40451	6.33528	6.74941	6.49872	6.96027	6.67704
AT1G15160	1.79238	2.0373	1.5681	1.72808	1.45213	1.83439	1.72447	1.52733	1.77734	1.69376	1.7205	1.98891	1.76918	1.56152	1.84501	2.15344	1.91509	1.83123	1.50467	1.6361	1.78744	1.40642	1.80255
AT1G15165	2.08196	2.31381	2.23971	1.94237	1.84859	2.0689	2.24314	1.8718	1.92946	1.99098	1.86384	2.24804	1.97928	1.97172	2.11476	2.28208	2.33307	2.10894	2.02872	1.91215	1.90605	2.05481	2.11631
AT1G15170	3.74318	3.7747	3.58877	3.82791	3.70742	3.68573	4.79958	5.24396	4.98223	4.75007	4.92412	4.76153	4.38559	4.20838	4.2462	4.06105	4.06564	4.13077	4.71331	4.78535	4.71853	4.8525	4.7246
AT1G15175	-0.201923	0.0519427	0.165063	0.174998	-0.0921479	0.6648	-0.188312	-0.569807	-0.869576	0.170617	0.109534	0.159109	0.50677	0.339025	-0.215277	-0.503048	0.472051	-0.00290426	-1.38219	-1.19708	-0.676859	-0.249704	-1.23715
AT1G15180	4.81154	4.8839	4.86331	4.85909	4.87702	4.88409	3.89622	4.14742	3.71438	4.2787	4.3581	3.96609	5.03814	4.86663	4.99661	4.86348	4.88856	4.80987	3.97919	4.13648	3.71448	4.51756	4.16658
AT1G15190	-0.849047	-0.817985	-0.987323	-0.249826	-0.969647	-0.449553	1.53215	1.89939	2.10717	1.42991	1.59337	1.60726	-0.240468	-1.32036	-0.380741	-1.02207	-0.767201	-0.612804	1.22745	1.49216	1.31851	1.49198	0.932454
AT1G15200	5.45122	5.13981	5.69942	5.32129	5.3487	5.40104	5.16749	5.011	5.05613	5.18441	4.83346	5.30878	5.28177	5.32073	5.65678	5.50889	5.5334	5.62405	5.34431	5.1789	5.35884	4.88488	5.35053
AT1G15210	6.45228	6.08305	6.413	6.08831	5.97787	6.38762	5.79954	5.56696	5.4921	5.81065	4.85506	5.57203	5.44127	5.68346	5.62971	5.60325	5.83218	5.54469	5.44717	5.01198	5.50781	4.85942	4.7249
AT1G15215	2.66171	2.56822	2.76273	2.33061	2.71036	2.44789	1.89504	1.84184	2.12469	2.07611	2.33756	1.97043	2.61681	2.70404	2.78079	2.70131	2.72915	2.77293	1.81156	1.96447	1.90241	2.03928	1.72215
AT1G15220	2.37225	2.63464	2.36788	2.69307	2.73712	2.36523	2.67488	3.14218	2.87304	2.83841	3.35638	2.94048	2.94753	2.81667	2.87642	2.23033	2.53324	2.72493	3.05871	3.3637	2.9731	3.18849	3.14265
AT1G15230	3.87609	3.79183	3.74615	4.03783	4.07753	3.78227	3.52019	4.02292	3.94183	3.72254	4.06654	3.75168	4.04148	4.0116	3.8956	3.86809	4.08746	3.74818	3.69453	3.72847	3.81902	4.04433	3.7872
AT1G15240	5.06142	4.95362	5.06812	4.84806	4.92822	5.11047	5.25669	5.017	5.21799	5.27209	5.06774	5.34772	4.87488	4.87696	4.9993	5.0272	5.00929	5.05579	5.11498	5.20856	5.17263	4.94302	5.2805
AT1G15250	4.27231	4.3964	4.49677	4.40366	4.45902	4.08169	3.08137	3.2845	3.03004	3.34311	3.69402	3.47711	5.07179	4.70723	4.70189	4.42442	4.24773	4.45353	3.6755	3.49692	3.48512	3.81054	3.29275
AT1G15260	4.17343	4.58321	4.3834	4.34217	4.3979	4.52159	3.08649	2.68635	3.08596	3.30156	3.33712	3.47737	4.4059	4.35868	4.65552	4.40765	4.31448	4.51016	3.13749	3.42374	3.04553	3.79363	3.47821
AT1G15270	6.59812	6.60023	6.82252	6.8453	6.91064	6.58885	6.5349	6.67681	6.72313	6.54552	6.61104	6.46254	6.89995	6.80215	6.88133	6.64709	6.80988	6.86856	6.59721	6.69435	6.67846	6.7687	6.58923
AT1G15280	5.8275	5.65026	5.87776	5.63756	5.63358	5.62639	5.73325	5.90789	5.78014	5.82935	5.77627	5.84424	5.87106	5.761	5.92279	5.71937	5.88096	5.85822	5.71078	5.72562	5.77634	5.75256	5.75763
AT1G15290	7.22703	7.08198	7.26997	6.9401	7.0262	7.25409	6.14029	5.65513	5.67747	6.14779	5.76043	6.08379	7.10588	7.09837	7.3499	7.40541	7.32198	7.2612	6.07416	5.62162	5.7731	5.56796	6.06366
AT1G15300	2.03037	2.00078	2.63385	2.09588	1.83166	2.30148	2.49614	2.36345	2.745	2.39853	2.66637	2.56156	2.39662	2.49372	2.68038	2.98808	2.6352	2.45094	2.50289	2.68234	2.80161	2.26097	2.91527
AT1G15310	2.93437	2.68372	2.89674	2.68921	2.87513	2.66135	2.96288	2.61906	2.7366	2.48882	2.71349	2.90617	3.13737	3.04463	3.07263	2.51079	2.83184	2.933	2.67328	2.87301	2.92482	2.68998	2.97473
AT1G15340	6.60667	6.49529	6.69968	6.44524	6.28546	6.544	6.47807	6.22651	6.41249	6.46804	6.26886	6.54161	6.29678	6.29227	6.50271	6.59096	6.55096	6.49922	6.42864	6.27611	6.38519	6.3553	6.49963
AT1G15350	4.11772	4.43972	4.26196	4.62268	4.6251	4.22432	5.33918	5.54431	5.54295	5.28691	5.56183	5.30235	4.37697	4.23336	3.98974	4.32532	4.09569	4.16669	5.18699	5.36488	5.28823	5.55254	5.19364
AT1G15370	4.87058	4.8387	4.92385	5.03907	4.97997	4.64323	5.03031	4.99205	5.07747	4.90204	5.1116	4.94045	5.0524	4.85623	4.72487	4.68885	4.78505	4.92336	5.14386	5.21601	5.12176	5.302	5.1602
AT1G15380	3.87165	3.7884	3.94865	3.51792	3.88382	3.87272	4.29896	4.49258	4.46343	4.84221	4.19708	5.0428	4.1667	3.86483	3.69154	3.18045	4.29318	3.49687	4.96212	4.3845	5.1338	4.64849	3.62402
AT1G15385	-1.78287	-0.511201	-1.9379	-1.112	-2.22415	-2.42743	0.439226	-0.875656	-0.446826	-0.647387	-0.732676	-0.349683	-1.44213	-1.87641	-2.04599	-1.79024	-2.21056	-2.7721	0.388554	-0.241492	0.126659	0.0436529	-0.534304
AT1G15390	4.76842	4.83728	4.67811	4.78932	4.85463	4.53349	4.46219	4.79148	4.45095	4.64517	4.8106	4.57952	5.26246	5.02079	5.04798	4.7118	4.8139	4.80354	4.66286	4.667	4.50678	4.86314	4.72581
AT1G15400	4.7101	4.79216	4.94195	5.21682	5.18634	4.93723	5.76518	5.98906	5.96115	5.63905	5.82094	5.61171	5.09994	4.70441	4.6526	4.68451	4.68428	4.82842	5.29107	5.76919	5.46926	5.96293	5.43744
AT1G15405	1.26187	1.37315	0.212694	1.55069	2.00866	0.88738	1.02301	2.06679	0.814092	2.09706	1.5778	0.863926	0.786261	1.20247	1.11471	0.854223	-0.640271	1.18423	1.07644	2.1943	2.4501	1.89607	1.70255
AT1G15410	4.33234	4.49943	4.26414	4.29845	4.34879	4.36423	4.54081	4.39672	4.43881	4.22152	4.48116	4.10323	4.43994	4.4347	4.43253	4.48951	4.15671	4.3794	4.07022	4.27438	3.90586	4.56995	4.37026
AT1G15415	0.0681566	0.208689	-0.179742	-0.0775855	-0.0730155	-0.478294	2.94276	3.31337	3.33909	2.5078	3.14169	2.54782	0.150986	0.243817	-0.311921	0.344643	-0.47965	0.284134	2.77693	3.42098	2.6996	3.23719	3.14051
AT1G15420	5.02649	5.01046	5.05132	4.88574	4.88408	4.77543	4.68487	5.08232	4.92596	5.05714	5.06184	4.89269	5.305	5.25983	5.2284	5.08496	5.03895	5.22378	5.18838	5.19424	5.06712	4.88247	4.93446
AT1G15430	3.15549	3.34534	3.17757	3.23327	3.23394	3.08176	4.78789	5.27036	5.21441	4.58985	5.07989	4.47835	3.41722	3.38756	3.25473	3.19086	3.13238	3.25316	4.76711	5.31662	4.76383	5.05498	4.78301
AT1G15440	6.13365	6.04301	6.06923	5.85887	5.94707	5.84911	5.26185	5.42144	5.11305	5.46979	5.51176	5.35836	6.48276	6.34384	6.58332	6.10468	6.1163	6.18051	5.68774	5.54988	5.41725	5.39347	5.43271
AT1G15460	0.803899	0.433155	0.860576	1.26547	0.768533	0.834165	-1.11607	-0.322942	0.225339	0.150754	-0.49233	-0.208494	0.482948	0.307793	-0.182099	-0.779414	0.101873	-0.331922	-0.21437	-0.472386	-0.0327474	-0.477941	-1.02086
AT1G15470	4.16219	4.22597	4.22478	4.21216	4.28226	4.0283	4.0866	4.24766	4.18555	4.15305	4.22808	3.99006	4.34819	4.3106	4.1696	4.21146	4.20985	4.25511	4.11175	4.39281	4.05875	4.27281	4.14255
AT1G15480	4.48753	4.30766	4.33208	4.45557	4.36361	4.34422	3.87516	3.88475	3.68685	4.10327	4.06761	4.04148	4.67079	4.73351	4.74534	4.67106	4.55837	4.71753	4.29979	4.25797	4.20839	4.03999	4.28852
AT1G15490	3.77089	3.48993	3.26546	3.5076	3.80247	3.54061	3.5912	3.59687	3.65344	3.67309	3.80117	3.66375	3.6087	3.72159	3.62212	3.49375	3.77639	3.73645	3.74974	3.66992	3.88419	3.61454	3.57806
AT1G15500	8.18912	8.19884	8.13588	8.08917	8.12316	8.07327	7.77884	8.03204	7.83684	7.99941	8.05159	7.84818	8.47335	8.38265	8.4664	8.11492	8.28701	8.14672	7.91972	7.84625	7.85861	7.99434	7.72003
AT1G15510	4.29586	4.31754	4.45592	4.03695	4.0061	4.26878	2.87883	2.20175	2.711	3.39236	2.78382	3.21446	4.47902	4.73312	4.62303	4.76676	4.511	4.6271	3.31168	2.63646	2.92681	2.95738	3.31433
AT1G15520	4.22669	4.92873	3.76217	3.86955	4.10862	4.91746	9.78736	9.8685	9.87309	8.94411	9.14646	8.85869	3.35928	3.78247	4.02408	3.37928	3.16027	2.98971	9.31557	9.86209	9.2517	9.3369	10.033
AT1G15530	3.71535	3.93463	3.72137	4.00164	3.81677	3.93405	5.35676	5.76163	5.6659	5.28997	5.53177	5.15929	3.69503	3.61129	3.73695	3.64378	3.87767	3.77126	5.24029	5.52721	5.32931	5.68561	5.37605
AT1G15550	2.74843	2.99745	3.14278	2.90677	2.76661	3.01345	1.2758	1.48093	1.59719	2.41802	2.12979	2.3403	2.64992	2.6541	3.15757	2.79726	3.10862	2.99576	1.67986	1.19468	2.09781	2.25979	1.62392
AT1G15570	3.67132	3.41324	3.6226	3.41682	3.36588	3.24092	3.04848	2.70227	3.07563	3.34432	3.11746	3.48233	3.33404	3.60504	3.73212	3.87748	3.5846	3.06922	3.45247	2.98999	3.22207	3.18733	3.17157
AT1G15580	0.748095	0.174595	0.271086	0.179396	-0.498821	0.112948	-0.916624	-0.120591	-0.790476	-0.420034	-0.449681	-2.17352	-1.44342	-1.32102	-1.70392	-1.33588	-0.485582	-1.27879	-1.00545	-0.145195	-1.63991	-0.928635	-0.847283
AT1G15625	2.13231	2.74883	1.64868	1.97223	1.79662	2.02731	6.74964	7.02693	6.9574	6.35158	6.19968	6.128	-0.0370013	0.0577657	-0.729538	-0.740218	-0.118612	-0.0801789	4.42982	4.8352	4.52528	4.68706	4.47212
AT1G15640	1.54133	1.31559	0.999812	1.48809	0.927274	1.12663	0.427397	0.391041	0.939133	0.306845	-0.191444	-0.781168	0.266477	0.222962	-0.588928	-0.133981	-0.00895478	-0.199549	-0.104762	-0.520452	-0.0955601	-0.170907	-0.262112
AT1G15660	4.20343	4.13824	4.32106	4.26108	4.18392	4.19561	4.09195	3.97155	3.96639	4.2529	4.13576	4.2559	3.92562	4.09724	4.29863	4.29214	4.24282	4.05151	4.25512	4.11288	4.4279	3.77379	4.29898
AT1G15670	5.52876	5.53803	5.5472	5.88513	5.87083	5.78803	6.95599	7.50568	7.34035	6.68244	7.3068	6.79852	5.72109	5.51298	5.40352	5.18219	5.55341	5.56725	6.7417	7.21809	6.97369	7.43904	7.07134
AT1G15690	9.85723	9.89232	9.64328	9.69913	9.68986	9.77121	9.16289	9.37404	9.1591	9.41566	9.47428	9.302	9.78482	9.78055	9.81592	9.74799	9.74989	9.63371	9.20361	9.16384	9.07308	9.45271	9.14662
AT1G15700	3.06581	2.5613	2.82478	2.66953	2.94365	2.81758	2.65678	2.76927	2.77604	2.73263	2.77549	2.88537	2.73566	2.85931	2.85647	2.45092	2.63112	2.57069	2.85627	2.69307	2.79081	2.61334	2.58415
AT1G15710	4.52506	4.43735	4.30271	4.56055	4.49787	4.60094	4.25243	4.58744	4.41565	4.467	4.54651	4.41506	4.67444	4.57391	4.78582	4.4529	4.55523	4.58961	4.37124	4.46945	4.40072	4.35201	4.55393
AT1G15720	1.62453	1.54329	1.89878	1.68661	1.13184	1.87211	1.60509	1.7064	2.19931	1.75246	1.70673	1.90702	1.83246	1.64304	1.53463	1.54671	1.74211	1.45341	1.97448	1.49096	1.84162	1.71829	1.80154
AT1G15730	5.12605	5.06263	5.23564	5.16491	5.0914	5.25509	4.59151	4.8331	4.52744	4.64164	4.75792	4.60078	5.28596	5.09844	5.19525	5.03683	5.10545	5.11927	4.44168	4.50355	4.33887	4.84026	4.66462
AT1G15740	5.1141	4.99467	5.0691	5.16968	5.26271	5.46507	5.2039	4.77739	4.9634	5.14743	4.74946	5.12228	4.66475	4.61953	4.42936	5.14955	4.97066	4.8974	4.62209	4.45663	4.68511	5.16257	4.60431
AT1G15750	7.51879	7.43838	7.38255	7.29171	7.30679	7.49073	7.85621	8.0537	7.95666	7.92295	7.96683	7.9267	7.48074	7.43827	7.54477	7.52228	7.47268	7.39021	7.65148	7.76558	7.66918	7.71618	7.73215
AT1G15760	1.47498	1.30035	0.766774	0.817837	0.551777	1.01579	0.505134	0.312482	-0.114241	0.0606751	0.409971	-0.329742	0.901449	1.34846	1.05113	0.406606	0.759221	0.759938	0.662235	-0.582947	0.0248599	-0.243633	0.353966
AT1G15780	5.97815	5.80218	5.79798	5.81244	5.8958	6.07692	6.67519	6.79263	6.80709	6.6133	6.44412	6.68022	5.66608	5.68832	5.97649	6.06756	6.08011	6.06016	6.58372	6.73921	6.79822	6.43163	6.83813
AT1G15790	2.52306	2.54646	2.54577	2.88032	2.70596	2.29094	3.41661	3.62376	3.46447	3.10829	3.32619	3.27071	2.66852	2.50745	2.56537	2.46579	2.68467	3.12801	3.56402	3.75858	3.69965	3.70695	3.64917
AT1G15800	2.26216	2.55281	2.63057	2.74413	2.62989	2.57287	3.39573	3.81468	3.36179	3.39219	3.59996	3.17956	2.33587	2.48778	2.14276	2.7832	2.6032	2.3697	3.24932	3.68552	3.46391	3.55903	3.39419
AT1G15810	5.51711	5.47532	5.61734	5.65473	5.55675	5.42535	5.02165	5.03305	5.02208	5.18188	5.15861	5.14704	5.83826	5.63294	5.90542	5.73404	5.73638	5.85694	5.38249	5.04352	5.30356	5.17441	5.24673
AT1G15820	10.2495	10.0906	9.95715	10.2722	10.2961	10.2424	9.64966	9.73012	9.28816	9.59757	9.77036	9.42323	10.1532	9.88908	9.79269	9.79032	9.94496	9.77033	9.11751	9.22393	8.88442	10.0599	9.63731
AT1G15825	1.51228	0.291852	1.03351	1.34664	0.918422	1.04675	-0.704495	0.365178	-0.874731	0.719164	0.549497	0.461356	0.770577	0.145238	0.699604	0.497232	0.901691	0.705234	-0.022356	-0.702838	-0.193585	0.612415	-0.0733039
AT1G15830	2.24034	2.23823	2.5474	2.25491	2.148	2.6004	1.42949	1.70632	1.08137	1.6566	1.34026	1.70409	1.77975	1.97235	1.96781	1.66918	1.99403	1.87718	1.35257	0.505868	1.0751	1.99979	0.968329
AT1G15860	4.85245	5.26244	4.99242	5.22769	5.09688	4.93521	5.19264	5.48435	5.36264	5.20867	5.47021	5.08586	5.19508	5.12746	5.08954	5.00098	5.06303	5.06207	5.25141	5.55148	5.29337	5.36012	5.12781
AT1G15870	2.23868	2.71852	2.35973	2.13239	2.48821	1.78318	1.23172	1.27778	1.13922	1.57087	1.55245	1.06551	2.94956	2.90955	3.10506	2.74954	2.78744	2.52762	2.08186	1.50773	2.10691	1.4098	1.72248
AT1G15880	4.3989	4.44185	4.3305	4.51384	4.50527	4.48073	4.89296	5.27305	5.20727	4.95797	5.12729	4.91422	4.20781	4.17138	4.09784	4.23098	4.40913	4.26457	4.96927	5.17268	4.97375	5.1955	4.87583
AT1G15885	1.1333	1.51781	1.50456	1.41015	1.37327	1.35389	1.17212	1.17688	0.424003	0.982227	0.862467	0.725366	1.56732	1.01688	1.31465	0.862472	1.36572	0.997471	0.516508	0.831954	0.380298	1.28905	0.65782
AT1G15890	2.28781	2.63055	2.57549	2.17201	2.41089	2.73696	4.34632	3.99763	4.15538	4.00946	3.53034	3.95334	1.44052	1.50179	0.915809	2.10568	1.99686	1.67602	3.19516	3.4141	3.43626	3.25391	3.55944
AT1G15900	-1.08818	-0.698236	-0.753534	-0.299213	-0.972642	-1.2295	0.209877	0.303201	0.108273	-0.0939729	0.285093	0.77824	-1.01588	-0.921146	-0.221208	-0.72277	-0.623134	-0.68207	-0.907147	-0.146615	0.0736041	-0.0652216	0.124924
AT1G15910	4.63714	4.34289	4.68544	4.53526	4.52688	4.66312	4.23542	3.91267	4.13255	4.30262	3.86458	4.37034	4.236	4.39713	4.59135	4.70032	4.72855	4.53622	4.30233	3.93063	4.32997	3.9238	4.33813
AT1G15920	3.71605	3.77742	3.8799	3.6073	3.73328	3.91545	4.31839	4.38208	4.25664	4.29676	4.17762	4.15384	3.68786	3.87022	3.69279	3.57204	3.46238	3.85846	4.22843	4.24553	4.16557	4.15509	4.32011
AT1G15930	8.11778	8.18349	8.189	8.15747	8.22972	7.86752	7.73976	8.3447	7.85839	8.04885	8.26889	7.91802	8.71442	8.5201	8.58762	8.06978	8.19696	8.19964	8.0596	8.11194	8.08323	8.13681	7.81725
AT1G15940	4.72202	4.28047	4.90909	4.4739	4.34755	4.87662	4.91713	3.95116	4.47886	4.48615	3.86106	4.87101	4.11715	4.40375	4.86449	5.06637	4.85175	4.87172	4.72993	4.32793	4.85688	4.12449	4.74094
AT1G15950	6.82601	6.92088	6.88308	6.93717	7.00419	6.82066	7.39244	7.93943	7.73444	7.42675	7.7397	7.32886	7.22271	7.01179	7.1404	6.58727	6.81857	6.79597	7.61333	7.74699	7.70739	7.69158	7.63853
AT1G15960	3.33969	3.13464	3.18691	2.94561	2.90169	3.04733	2.95627	2.89996	3.04652	2.93971	2.76335	3.01107	2.85641	2.98957	3.31303	3.82972	3.31708	3.52573	2.95476	2.95575	3.00641	2.38845	3.52288
AT1G15970	3.75126	3.85176	3.71983	3.66334	3.85795	3.76184	3.62388	3.7822	3.95305	3.89192	3.93853	3.89759	3.71182	3.88531	3.61248	3.75705	3.65572	3.75958	3.83977	3.82926	3.74709	3.86763	3.82501
AT1G15980	5.749	5.83039	5.66829	5.77916	5.68674	6.09943	5.40066	5.2232	5.16173	5.34118	5.15015	5.36034	5.41979	5.27872	5.44201	5.81601	5.64251	5.71676	4.92843	5.20365	4.73907	5.74719	5.47013
AT1G16000	4.46426	4.61106	4.51872	4.76343	4.85574	3.93124	4.06024	4.47747	4.14818	4.13315	4.47202	4.057	4.73115	4.58217	4.3762	4.37919	4.48174	4.48776	4.39102	4.59512	4.22084	4.59466	4.49103
AT1G16010	4.97194	4.99965	5.02437	4.90487	5.05399	4.90999	5.44148	5.75918	5.68796	5.44138	5.73066	5.53818	5.11464	5.05149	5.00401	5.04015	4.98485	5.02887	5.54279	5.72201	5.51564	5.66196	5.64222
AT1G16020	4.19838	4.27961	4.50672	4.18371	4.26724	4.34809	3.79745	3.72407	3.82668	3.98402	3.83384	3.92138	4.27225	4.2566	4.22816	4.32864	4.28956	4.30604	3.92007	3.8501	3.94751	3.8434	3.94479
AT1G16030	2.80139	4.00566	3.09157	2.99374	3.21934	3.62204	4.50916	4.33117	5.57349	4.5148	4.74839	3.91143	2.55074	2.99872	3.21366	2.46716	2.5145	2.71027	4.19656	4.1903	4.03292	5.09487	4.94675
AT1G16040	3.35418	3.56318	3.50483	3.59671	3.63094	3.14922	3.38658	3.32335	3.39692	3.42228	3.4732	3.41607	3.7189	3.68048	3.54815	3.65467	3.45528	3.4591	3.61261	3.40655	3.45277	3.59596	3.07638
AT1G16060	2.55437	2.44129	2.74226	2.59928	2.79861	2.57569	2.3796	2.4253	2.52776	2.2697	2.27323	2.15533	2.78104	2.84468	2.77885	2.26644	2.5575	2.44547	2.50888	2.10972	2.45707	2.26621	2.32081
AT1G16070	1.37677	1.29579	2.1528	1.24094	1.47729	0.935315	0.686572	0.780089	0.796858	1.21083	1.01777	1.35565	0.901901	1.27414	1.36048	1.34919	1.3428	1.17421	1.48827	0.446325	1.10343	0.562331	1.46688
AT1G16080	5.92941	6.07656	5.9249	5.91004	5.83713	5.96614	5.55882	5.79199	5.65025	5.70365	5.87417	5.75127	5.94781	5.8279	5.73863	5.92894	5.89809	5.90304	5.48651	5.62644	5.32735	6.01422	5.77341
AT1G16090	0.253033	-0.175436	0.143363	-1.0144	-0.864318	0.0951741	3.40429	3.22324	3.44925	2.82124	3.30547	2.62338	-0.931321	-0.213653	0.104913	-0.0665809	-0.0454652	0.649333	3.72613	4.03036	3.73817	3.90345	3.81148
AT1G16110	2.66242	2.20455	2.69278	2.71606	2.70138	2.9405	4.45149	4.33784	4.66302	4.28019	4.47178	4.54094	2.52186	2.81523	2.45803	2.44428	2.62362	3.06723	4.68884	4.82265	4.76677	4.30509	4.84016
AT1G16120	-0.00527613	-0.187725	0.711805	0.26895	-0.195197	0.593297	1.44623	1.06235	0.949284	0.647046	0.0437194	0.82292	-0.00860063	-0.08203	-0.503177	-0.325349	-0.534026	-0.341373	0.837221	0.561858	0.545347	0.0659817	0.117623
AT1G16130	2.57331	2.35499	2.5651	2.11196	2.20161	2.6612	4.7369	4.45734	4.71951	4.43934	4.45044	4.38833	2.49485	2.74658	2.19611	2.29587	2.39966	2.76825	4.74994	4.86733	4.73208	4.40162	4.93644
AT1G16140	0.338749	-0.456541	-0.294214	0.4312	-0.0385513	0.68399	1.00093	0.668337	0.482664	1.21167	0.163787	0.841886	-1.71029	-1.61655	-1.70294	-1.42999	-1.83574	-1.75512	-0.201349	-0.839146	0.582907	-0.55354	0.00290446
AT1G16150	2.4646	2.4825	2.05425	2.08234	1.88254	2.56849	4.45076	4.65173	4.67084	4.50286	4.19885	4.5224	-0.289454	0.176741	-0.382066	-0.55408	-0.275285	0.143147	4.1667	3.94906	4.08455	3.90254	4.07795
AT1G16160	2.51891	2.79822	2.25001	2.35471	2.04888	2.48661	4.22014	3.94641	4.16212	4.39755	3.45637	4.32105	-1.01513	-0.183158	-0.884167	-1.03325	-0.761448	-0.669349	3.96966	3.57177	3.89158	3.49134	3.52708
AT1G16170	3.70389	3.88412	3.83794	3.93946	4.07783	3.9273	3.1426	3.19501	2.99554	3.09847	3.4519	3.18729	4.02108	3.76559	3.74787	3.90426	3.71854	3.82182	2.98164	3.20469	3.25561	3.60894	2.8973
AT1G16180	7.30983	7.44617	7.11111	7.32632	7.31689	7.35036	7.87157	8.20127	8.04132	7.81087	8.02465	7.73427	7.27344	7.33787	7.12222	7.2012	7.21991	7.12765	7.72101	8.07252	7.73183	8.0377	7.81438
AT1G16190	4.72247	4.82918	4.85587	4.7894	4.76297	4.70904	4.37769	4.7926	4.55356	4.49683	4.56474	4.40197	4.89266	4.92947	5.10332	4.84752	4.88838	4.90881	4.56203	4.3817	4.74228	4.42762	4.49353
AT1G16210	5.59095	5.62596	5.90503	5.74499	5.69282	5.70812	5.73086	5.96261	6.25476	5.86312	5.86111	6.04202	5.74118	5.53204	5.88728	5.72571	5.72169	5.92685	5.92705	5.93868	6.106	6.15552	6.04058
AT1G16220	2.21122	2.26587	2.30914	2.10248	2.14672	2.09464	2.97103	2.54116	2.82743	2.81295	2.52551	2.51924	1.96833	2.35713	2.03042	2.34152	2.12352	1.89055	2.75967	2.26528	2.82962	2.49023	3.07871
AT1G16225	-0.35406	0.0903792	-0.330369	0.4225	-0.31024	0.57456	1.40404	0.843725	0.18589	0.892476	0.499405	0.681178	-2.05831	-0.903213	-2.75233	-1.562	-1.25931	-3.42708	-0.917929	-1.00363	0.244058	-0.379724	-1.39732
AT1G16230	-0.957164	-0.797329	-1.00558	-1.32687	-1.17238	-1.22905	1.17601	1.05273	1.33053	0.512138	0.773143	0.388551	-1.44645	-1.5721	-2.49064	-1.78336	-0.864915	-1.02653	0.215701	0.454812	0.12893	0.656998	0.00029677
AT1G16240	5.11025	5.42664	5.15597	5.32862	5.37837	5.28644	5.90622	6.07611	6.09062	5.7136	6.08612	5.70531	5.25745	5.11416	4.91937	5.1087	5.06282	5.01901	5.70863	6.01533	5.74958	6.21754	5.70562
AT1G16250	3.0329	2.82178	3.03323	3.02283	2.76061	2.82559	3.38146	2.99772	3.09967	2.94824	3.19912	3.10284	2.96077	2.64225	2.8739	2.95347	2.71391	2.69219	2.85023	2.98486	2.69041	3.06536	3.01125
AT1G16260	3.41492	3.59062	3.51065	3.55288	3.46592	3.72473	4.36219	4.2347	4.39615	4.12844	3.87718	4.21811	3.05875	2.99085	3.29738	3.75472	3.47479	3.63401	4.03561	3.94144	3.96669	4.06416	4.30387
AT1G16270	5.57635	5.41647	5.53636	5.39536	5.26135	5.45825	5.56662	5.5977	5.69552	5.68085	5.57722	5.64296	5.40434	5.52296	5.63889	5.52267	5.58354	5.50735	5.65024	5.42297	5.60162	5.21694	5.54996
AT1G16280	4.20074	4.1841	4.14044	4.10736	4.12233	4.09783	3.71337	3.42451	3.77115	3.68275	3.65824	3.84884	4.51839	4.40094	4.3743	4.44576	4.22832	4.35988	3.54594	3.71439	3.7257	3.49201	3.85873
AT1G16300	4.35571	4.3039	4.29189	4.20958	4.20582	4.0873	4.71845	5.25758	5.2707	4.85082	4.9352	4.83933	4.46523	4.4997	4.62323	4.2096	4.24672	4.26676	4.75527	5.03858	4.92656	4.76275	4.7687
AT1G16310	1.84172	1.72747	1.75968	1.63105	2.0668	1.88477	1.99577	1.3535	1.68908	1.90035	1.19866	1.69696	1.77963	1.48178	2.1654	1.45136	1.77195	1.42728	1.59041	1.35907	1.56136	1.38575	1.18447
AT1G16320	4.51762	4.38645	4.59797	4.47887	4.42595	4.56839	4.29791	4.0614	4.22157	4.31597	4.23792	4.39428	4.50038	4.26088	4.52654	4.64275	4.39174	4.52798	4.14929	4.28703	3.96995	4.26093	4.24535
AT1G16330	2.23337	1.87048	2.45418	1.99263	1.944	2.16699	2.04751	1.52805	2.03729	2.17894	1.43792	2.07416	1.93589	2.39952	2.3351	2.52205	2.43983	1.88682	2.30287	1.36381	1.99471	1.02516	1.87338
AT1G16340	3.92964	3.72502	3.74716	4.03216	3.91376	3.8102	3.42145	3.12773	3.42582	3.44593	3.40519	3.32692	3.87714	4.04501	3.76999	4.13511	3.95448	3.8343	3.58372	3.22342	3.64684	3.54077	3.27988
AT1G16350	6.70658	6.71021	6.77325	6.67041	6.67891	6.60231	6.14175	6.20608	6.21329	6.26815	6.22028	6.19303	6.99268	6.94118	6.99648	6.78923	6.8531	6.76424	6.34065	6.20318	6.2979	6.20098	6.347
AT1G16370	4.46832	4.28121	4.3717	4.69543	4.38864	4.5208	4.88665	4.6287	4.864	4.57895	4.52848	4.43733	3.73712	3.95608	3.62184	3.32671	3.53142	3.79615	4.35837	4.58524	4.57163	4.4122	4.23319
AT1G16390	4.71267	4.79881	4.56609	5.15909	5.18616	5.01078	5.00484	4.98345	5.08007	4.66096	4.95654	4.83562	4.57727	4.57992	4.4947	4.61008	4.62396	4.46765	4.27579	4.48878	4.62469	4.98866	4.78286
AT1G16400	5.50559	5.13397	5.58885	5.24685	5.27874	5.31804	4.13483	4.11552	4.23891	4.62364	3.97421	4.30431	5.29702	5.54949	5.80441	5.21319	5.56562	5.15031	4.80569	4.14697	5.01293	3.83892	4.66909
AT1G16410	5.78021	5.48092	6.12584	5.70435	5.8566	5.81472	3.79278	3.99052	3.53161	4.56827	3.57935	3.80971	6.4061	6.59994	6.78815	6.10439	6.32586	6.18479	4.504	4.15983	3.8793	3.9598	4.31659
AT1G16420	-0.137064	0.573818	0.688955	-0.19748	-0.308698	-0.106553	3.80809	3.82526	3.98907	3.30224	3.42562	3.19575	0.631473	0.144216	0.406987	0.454104	-0.113122	0.668865	4.04075	4.27251	4.07728	3.84849	4.47258
AT1G16430	1.71925	1.96454	2.01054	2.35386	2.15733	1.73552	1.87485	2.05583	2.00027	1.54696	2.04528	1.70233	2.29695	2.30667	1.85384	2.0957	2.02009	1.8562	2.01025	2.04569	2.03862	2.40614	1.38831
AT1G16440	1.37535	1.1915	1.72157	1.48853	1.42541	1.65893	1.05111	0.781828	0.993523	0.780953	0.533721	0.696198	0.85175	1.23539	0.371554	0.915103	0.645238	0.568772	1.08215	0.956819	1.046	0.0632733	0.254201
AT1G16445	1.78912	2.06685	1.98513	2.46986	2.29982	2.01869	1.90854	1.96681	1.90389	2.18131	2.19137	1.52484	2.29518	2.20108	2.08844	2.10261	2.14953	1.78662	1.9274	2.29385	1.45705	2.26639	1.63909
AT1G16460	5.55472	5.6166	5.63576	5.61354	5.62909	5.59098	5.4003	5.1846	5.33098	5.37145	5.22013	5.24789	5.71071	5.63318	5.67748	5.65436	5.62939	5.63511	5.35567	5.35381	5.33	5.35087	5.31509
AT1G16470	6.16495	6.23162	6.1691	6.32696	6.35055	5.93837	6.06172	6.38925	6.18503	6.21707	6.43582	6.06667	6.55861	6.52963	6.16082	6.11116	6.22643	6.07796	6.26919	6.36631	6.20235	6.56758	6.13608
AT1G16480	2.15545	1.90631	2.13396	1.5216	2.04931	1.98888	2.76599	2.47892	2.34016	2.84837	2.18176	2.53297	2.18675	2.23924	2.29118	2.39989	2.04772	2.38571	2.78979	2.56086	2.6313	2.29985	2.87302
AT1G16500	0.846573	1.36874	1.56341	1.07723	1.49415	1.14944	2.21305	2.66604	2.22809	1.52763	1.80467	1.79	1.66826	1.75672	1.68749	1.82717	1.48768	1.40975	1.85193	2.514	2.24838	2.40456	2.73827
AT1G16510	2.30035	2.59928	2.17494	2.50464	2.20947	1.87244	2.74126	3.39085	2.83786	2.37628	3.09436	2.20583	2.89925	2.42376	2.66927	1.63603	2.1907	2.19104	2.95642	3.52838	2.89665	2.82968	3.44461
AT1G16520	4.08762	4.21388	4.30585	4.20124	4.16395	3.93704	4.16906	4.49601	4.45533	4.23318	4.53333	4.19519	4.28881	4.284	4.46511	4.23561	4.35056	3.95485	4.46597	4.65314	4.48897	4.47875	4.732
AT1G16530	-0.354781	0.168807	0.584221	1.1254	0.894751	0.49584	-0.815718	-0.507395	-0.871189	-0.918596	-0.998283	-0.200112	0.336238	0.776638	0.16195	-0.609963	0.0707096	-0.168385	-0.411815	0.183056	0.0774637	0.205245	-0.129888
AT1G16540	3.07545	3.03267	3.38296	2.90977	2.94565	3.26343	4.43306	4.20925	4.26587	4.23944	3.94006	4.35213	2.94165	3.10672	2.96595	3.39381	3.02819	3.30157	4.17988	4.34998	4.28424	3.73296	4.41071
AT1G16550	2.60588	2.23342	2.52814	2.49126	2.32033	2.28795	1.88397	2.30659	2.19067	2.0997	2.31986	2.14496	2.24565	2.2884	2.67455	2.46837	2.40048	2.37224	2.14403	2.14649	2.49628	1.96064	2.07621
AT1G16560	5.92189	5.95	5.91179	6.1243	6.04941	5.92505	5.98698	6.18653	6.03498	6.04827	6.14985	5.97308	6.05409	6.00178	5.86615	5.76689	5.88886	5.92201	6.01832	6.04939	6.09699	6.22723	5.90562
AT1G16570	4.21653	4.20132	4.00886	4.22613	4.22803	4.13508	4.27484	4.21469	4.17683	3.99942	4.24804	4.1753	4.37011	4.31352	4.35426	4.37177	4.25284	4.33353	4.25932	4.40922	4.34699	4.37485	4.33913
AT1G16590	1.84326	1.85218	1.8992	1.98681	1.52692	1.61896	1.46236	1.1903	1.12361	1.40537	1.62828	1.33372	1.81943	1.55752	1.83091	1.6456	1.82431	2.09123	1.59545	1.304	1.53923	1.42951	1.61959
AT1G16610	6.22017	6.20238	6.26101	6.11004	6.20459	6.16463	5.91937	6.39029	6.36428	6.21929	6.2932	6.29381	6.41271	6.29881	6.68294	6.16144	6.31825	6.2462	6.08187	6.19755	6.28115	6.3296	6.09348
AT1G16630	3.63353	3.24754	3.61461	3.21623	3.04603	3.32772	3.4875	2.84766	3.02582	3.33586	2.82253	3.26595	2.97663	3.43021	3.42324	3.81327	3.50015	3.11454	3.47927	2.65001	3.15695	2.35673	3.09668
AT1G16640	0.921824	1.37848	1.05489	0.625383	1.40565	0.919353	2.14715	2.63724	2.18613	2.22592	2.58692	2.08525	1.65361	1.19588	1.35223	1.40144	1.58098	1.36121	2.35052	2.90156	2.40124	2.3299	2.67106
AT1G16650	3.17324	3.33531	3.20764	2.9865	3.02063	2.89905	3.46228	3.60846	3.62086	3.39821	3.49246	3.34601	3.13042	3.09539	3.14912	3.33618	3.07402	3.28724	3.45071	3.55578	3.04285	3.41018	3.29155
AT1G16670	3.74146	3.83709	3.80159	3.72314	3.73503	3.82647	5.67804	5.70384	5.66223	5.25578	5.41266	5.3899	3.80386	3.61622	3.47618	3.43373	3.59298	3.76114	5.33641	5.7943	5.62741	5.60426	5.55213
AT1G16680	4.24153	3.98606	4.10636	4.05116	3.87344	4.17815	3.89613	3.12874	3.30762	3.76967	3.35644	3.92386	3.80463	3.99989	4.07904	4.16735	4.22478	4.19146	3.78889	3.25054	3.47794	3.46108	3.62052
AT1G16690	2.79186	2.9099	3.04083	2.96491	2.91954	2.86169	2.80372	2.69387	2.74877	2.99393	2.86923	2.55517	2.94235	2.77916	2.95578	2.68744	3.11307	2.85623	2.67311	2.59824	2.57925	2.4307	2.57487
AT1G16700	6.02429	6.05707	5.98408	6.16312	6.14089	5.74083	6.06382	6.45952	6.16143	6.14618	6.34191	5.92649	6.29355	6.19269	5.88564	5.9035	5.95901	5.96882	6.24429	6.30966	6.0378	6.32605	6.20348
AT1G16710	5.55322	5.30664	5.54316	5.29548	5.18787	5.5632	5.92184	5.69901	5.78639	5.78514	5.45903	5.83655	5.01619	5.31114	5.43243	5.45326	5.53138	5.53186	5.88661	5.72717	5.85553	5.28479	5.924
AT1G16720	5.68512	5.8607	5.6582	5.5523	5.47245	5.96852	5.2862	5.17872	5.00915	5.31558	5.05734	5.1682	5.29784	5.18722	5.24495	5.43682	5.45798	5.32062	4.77162	4.59913	4.68264	5.58845	4.9294
AT1G16730	1.67048	1.98188	2.14601	1.83789	1.44205	1.5233	1.08515	1.08321	0.60264	0.873844	0.228054	0.531859	1.90806	1.78418	2.0662	1.6324	1.31873	1.47732	0.562583	1.12319	0.0832558	0.160746	0.401954
AT1G16740	4.81657	4.8827	4.98776	4.91447	4.97193	4.65153	4.59493	4.60797	4.6954	4.7602	4.71969	4.54712	5.22707	5.10573	5.16765	5.01055	5.07847	5.07275	4.75671	4.80492	4.73797	4.79906	4.77512
AT1G16750	3.36189	3.29824	3.5232	3.46083	3.27845	3.26248	2.96459	3.10261	3.11823	2.79907	3.3842	3.30864	3.42524	3.47978	3.52446	3.5695	3.49044	3.45458	3.30016	3.45474	3.20983	3.57891	3.39397
AT1G16780	3.97644	3.99003	4.21891	4.05359	4.10742	3.98025	3.40708	2.88391	3.05745	3.33846	3.39513	3.35704	4.14975	4.03448	4.1951	4.26802	4.11299	4.13375	3.31537	3.22344	3.04743	3.27355	3.66632
AT1G16790	3.09971	3.2309	3.21039	3.25043	3.2775	3.00559	2.57034	3.15839	2.61328	2.80301	2.91301	2.68948	3.58475	3.15223	3.36974	3.38598	3.28636	3.20558	2.66229	2.79566	2.30633	2.7906	2.46691
AT1G16800	3.87254	3.69775	3.97298	3.49546	3.62758	3.94858	3.78281	3.31463	3.60354	3.86277	3.20435	3.86986	3.5088	3.59149	3.96043	4.03538	3.93596	3.85257	3.86025	3.32323	3.82359	2.90805	3.80149
AT1G16810	5.01785	4.84343	5.06429	5.07589	4.99897	5.09085	5.14162	4.71865	5.09201	4.93308	4.79173	5.06768	4.80991	4.86581	4.96344	5.0665	5.04028	5.21918	5.12949	5.15403	5.14684	5.12102	5.11872
AT1G16825	1.9725	1.89272	1.74573	2.1467	1.87433	1.67761	1.79015	1.7992	1.7628	1.9019	2.08224	1.61864	2.33501	2.15962	1.8401	1.89034	1.92237	1.89115	1.79458	1.91071	2.24694	2.07739	1.69746
AT1G16830	1.85212	2.11415	1.74497	1.88419	1.91623	1.79223	2.05559	1.38191	1.24388	1.52636	1.62973	1.87917	2.10297	2.18048	2.21458	2.10556	2.10226	2.22261	1.88827	1.94492	2.21315	1.83747	2.10573
AT1G16840	4.6428	4.85109	4.73306	4.93415	4.95234	4.85849	5.30368	5.5324	5.57505	5.34232	5.45714	5.3879	4.83009	4.51754	4.60199	4.56555	4.7699	4.70196	4.97753	5.26795	5.12572	5.6024	5.17747
AT1G16850	1.22551	1.83467	1.29909	0.654085	1.38817	1.44422	1.28441	-0.017589	0.305714	0.563022	0.610399	0.789572	1.27124	0.694149	1.15699	1.68242	1.2584	2.28916	0.332692	1.04482	1.0061	1.42499	1.25864
AT1G16858	5.55461	5.44551	5.33536	5.49286	5.41197	5.49681	5.30732	5.31168	5.33162	5.28472	5.36352	5.15733	5.42102	5.46778	5.34638	5.25846	5.3381	5.27336	5.19695	5.3311	5.23	5.39305	5.17212
AT1G16870	5.77226	5.85853	5.80758	5.79942	5.67268	5.6269	5.36339	5.51079	5.3668	5.64021	5.6217	5.477	6.1113	6.0753	6.06028	5.87652	5.90718	5.99219	5.62173	5.60123	5.62535	5.50643	5.57714
AT1G16880	7.30683	7.39998	7.22864	7.44255	7.32234	7.45105	6.60212	6.41249	6.51355	6.66138	6.75373	6.65737	7.2597	7.12137	7.20157	7.47148	7.3579	7.40981	6.4525	6.72911	6.27943	7.06468	6.67338
AT1G16890	6.04608	6.10788	6.20271	6.19794	6.25363	6.2317	6.56519	6.53836	6.67125	6.40417	6.52096	6.43679	6.22934	6.1788	6.27802	6.13389	6.22061	6.28301	6.54069	6.51948	6.53636	6.74854	6.43491
AT1G16900	4.57323	4.48773	4.54689	4.40898	4.36129	4.41385	4.38797	4.47232	4.18924	4.59323	4.46572	4.45253	4.70118	4.68057	4.73121	4.58996	4.64255	4.47711	4.6081	4.37127	4.47168	4.35607	4.12304
AT1G16905	0.338996	0.614994	-0.248808	0.763016	0.266303	0.0539773	-0.0165583	-0.206209	-0.638046	-0.324601	-0.357072	-1.52201	-0.135569	-0.754834	-0.889182	-0.628634	0.213346	-1.27229	-0.657287	-1.6491	-0.881471	-0.910868	-0.617235
AT1G16916	2.03059	2.35686	1.92607	2.4155	2.51924	1.39755	2.19938	2.68293	1.77975	2.36836	2.37894	1.80763	2.62055	2.36896	1.76687	2.13898	1.88589	1.83014	2.36491	2.72261	2.01528	2.56145	2.01096
AT1G16920	4.95815	4.82795	4.91015	5.0934	5.10051	4.78972	4.97285	5.27967	5.06494	4.9552	5.30229	4.8453	5.15778	5.10784	4.99825	4.91542	4.94108	4.84563	4.91865	4.93841	4.99254	5.20856	4.88323
AT1G16930	3.17049	3.39804	3.28803	3.12487	3.19331	3.11626	3.30603	2.98495	3.27431	3.27884	3.23115	3.25741	2.73271	3.20428	2.69609	2.80862	2.92421	2.91364	3.23472	3.48577	3.52055	3.15235	3.14552
AT1G16960	2.25255	2.01612	1.77781	1.6311	1.9801	1.71108	1.58372	1.65312	1.54561	1.62714	1.70291	1.84473	2.16746	1.94666	2.02806	2.18671	2.19308	2.04599	1.86248	2.0018	1.87578	1.84895	2.11592
AT1G16970	4.45007	4.36778	4.52086	4.48149	4.27401	4.43744	4.52322	4.2064	4.41623	4.49249	4.17202	4.475	4.21552	4.46276	4.32441	4.52797	4.46841	4.40697	4.5699	4.40151	4.43854	4.07677	4.42304
AT1G17020	3.53317	3.38392	3.66214	3.89945	3.89886	3.57803	3.69664	3.59335	3.71414	3.3269	3.36133	3.43639	3.58567	3.38656	3.28151	3.30123	3.41366	3.70754	3.05811	3.07299	3.33231	3.2119	2.96201
AT1G17030	0.733136	0.531117	0.507272	0.559704	0.451871	0.426474	0.683748	-0.0548287	-0.0175884	0.586414	0.328212	0.660458	0.689898	1.0243	0.443756	-0.752535	0.582584	-0.0753737	0.619862	0.382076	0.743943	-0.0490186	0.0189761
AT1G17040	2.3924	2.65048	2.60214	2.07018	2.27432	2.34587	2.35578	1.6104	2.07836	2.52543	2.10471	2.21213	2.03402	2.45192	2.2895	2.55859	2.56545	2.62508	2.37961	1.87581	1.80689	1.79272	2.64453
AT1G17050	4.71227	4.5447	4.53046	4.52917	4.1577	4.51943	4.34042	3.80113	4.08069	4.10136	3.90798	4.16732	4.37912	4.3678	4.38987	4.43568	4.1933	4.41804	4.22541	4.29731	4.02244	4.08649	4.39938
AT1G17060	3.39675	3.31968	3.26788	3.6393	3.43913	3.63973	4.0074	3.74282	3.83367	3.83458	3.62366	3.79226	2.87553	3.07366	2.77144	2.61107	3.0024	2.99185	4.02909	4.1552	4.11691	3.7866	4.23172
AT1G17070	4.21098	4.05672	4.1501	3.92153	3.9827	4.16416	4.76176	4.60907	4.79812	4.60881	4.39081	4.78945	4.09606	4.09244	4.17393	4.29782	4.16089	4.22692	4.75766	4.86449	4.74159	4.53803	4.93654
AT1G17080	4.87567	4.79169	4.91938	5.04678	5.01563	5.05111	5.33432	5.66767	5.66674	5.32414	5.50124	5.32213	5.14361	4.90691	4.78498	4.68831	4.83145	4.80975	5.25406	5.49643	5.19447	5.7031	5.19715
AT1G17090	1.89137	1.47528	1.83963	1.65496	1.56015	1.36947	1.45089	1.43656	1.48915	1.48589	1.29285	1.21535	1.71087	1.93771	1.65588	1.3792	1.79837	1.54551	1.57057	1.65361	1.5025	1.71558	1.44182
AT1G17100	5.89945	5.95413	5.92907	5.83523	5.92839	5.91624	4.9017	4.92157	4.74973	4.96507	4.95712	4.99542	6.3608	6.22148	6.3283	6.08403	6.13174	6.31815	5.04068	5.17878	4.74503	5.28965	5.43241
AT1G17110	5.3048	5.2094	5.47501	5.29026	5.26112	5.42109	5.40217	4.92998	5.36061	5.30594	4.90222	5.49727	5.04997	5.20821	5.42897	5.62272	5.43271	5.55351	5.38687	5.13804	5.2355	4.97155	5.41406
AT1G17120	4.42928	4.44937	4.36305	4.47823	4.6172	4.47749	4.50043	4.68052	4.67186	4.43622	4.76891	4.49276	4.56959	4.50235	4.49773	4.34479	4.56263	4.51648	4.38431	4.58466	4.38739	4.75691	4.51037
AT1G17130	4.92732	4.94586	5.18535	5.15646	4.85784	4.97092	5.09819	4.95768	5.28343	5.04121	4.9011	5.26479	4.84425	4.92718	5.11099	5.06916	5.00426	5.1348	5.22253	5.12835	5.31954	5.02164	5.31192
AT1G17140	4.95274	4.8179	5.11451	5.00639	4.96529	4.93527	4.73713	4.44548	4.6194	4.68639	4.69933	4.81277	4.56081	4.82108	4.77814	5.02982	4.87144	4.88467	4.64527	4.71771	4.68416	4.62286	5.09765
AT1G17145	3.68294	3.47225	3.70643	3.62939	3.41684	3.56674	3.52825	3.30321	3.52951	3.7331	3.30979	3.74976	3.14638	3.08418	3.30606	3.81981	3.52013	3.45232	3.87191	3.60729	3.54463	3.62454	3.6578
AT1G17147	-0.0632393	0.362357	0.545703	0.399159	0.816772	0.741685	3.16608	3.6524	3.3969	2.95191	3.09111	2.85364	-0.476757	-0.236096	0.0377351	-0.738988	-0.474062	-0.0401399	2.89135	3.44517	3.00324	3.29071	3.28396
AT1G17160	4.23167	4.32671	4.19395	4.17656	4.37069	4.2076	4.56101	4.97459	5.00102	4.58598	4.81138	4.50087	4.33702	4.08163	4.02327	3.99599	4.12725	4.16934	4.3554	4.71961	4.46441	4.95619	4.76364
AT1G17170	5.85904	6.59836	5.95561	6.06095	6.20703	6.12332	7.12106	7.51543	7.51713	6.89345	7.33346	6.98927	6.58217	6.47267	6.55404	5.65339	5.60548	5.77776	6.93273	7.55571	6.81932	7.04421	7.44047
AT1G17180	2.44629	2.86145	1.83544	1.90013	2.25067	2.35776	4.92971	5.02254	5.18464	4.36493	4.53722	4.17984	3.45154	3.29081	3.05882	1.50369	1.60045	1.85296	4.65634	4.9008	4.40762	4.06892	4.69632
AT1G17190	4.11092	3.91188	4.29494	4.27706	4.02275	4.01277	3.45223	3.19103	3.29545	3.12701	2.74563	2.89677	3.48499	3.72739	3.3081	2.88899	3.1863	3.13113	2.80807	2.51537	2.76047	2.43315	2.71607
AT1G17200	5.28018	5.33163	5.07313	5.45454	5.62745	5.15223	4.40485	4.66357	4.47835	4.73062	5.02224	4.44919	5.53645	5.33758	5.12229	5.20436	5.03309	4.96359	4.66444	4.6574	4.31784	5.16445	4.80065
AT1G17210	6.37803	6.17583	6.36048	6.18334	6.13649	6.34886	6.29064	6.38612	6.29385	6.38855	6.24478	6.35116	6.18775	6.18267	6.27414	6.21538	6.27003	6.28625	6.25822	6.15086	6.19713	6.17143	6.18807
AT1G17220	7.89864	7.85405	7.8209	7.70549	7.58329	7.97996	7.10581	6.72966	6.8154	7.13372	6.87118	7.07263	7.67496	7.7143	7.80601	7.93485	7.83368	7.91577	6.92944	6.93295	6.78169	7.00344	7.26764
AT1G17230	4.25737	4.11273	4.3022	3.99606	3.99428	4.09581	5.03918	4.72328	4.98759	4.84386	4.70523	4.8214	4.05912	4.08837	4.30898	4.32264	4.38274	4.31629	4.90046	4.92164	4.91806	4.66987	5.04785
AT1G17240	0.384608	0.608633	0.510564	0.558415	0.452145	0.90168	2.87948	2.72789	2.9099	2.35723	2.32804	2.2114	0.335469	0.185345	0.13764	0.210905	0.413121	0.252141	1.92762	2.43568	2.31919	2.07368	2.52419
AT1G17255	2.14876	1.65115	2.00171	0.865563	1.66547	1.61028	2.05005	2.28887	2.24056	2.21463	2.10008	2.60329	1.62978	1.27474	2.03039	2.36084	2.07125	2.36105	2.32568	2.12409	2.13629	2.18756	2.33154
AT1G17250	-0.823848	0.362778	0.586956	0.937153	-0.179436	0.444201	2.54197	2.84639	2.71576	2.52096	2.45957	1.83137	0.205551	0.776638	-2.19106	-0.469499	0.371734	0.303511	2.84999	2.40682	2.56885	2.65892	2.96774
AT1G17260	0.80581	0.146033	1.16771	0.7056	0.791528	0.796721	0.533935	0.321494	0.345912	0.266726	0.0849309	-0.109821	-0.0858227	0.185902	0.13827	0.908211	0.67966	0.544958	0.0386052	0.443229	0.0951144	-0.375068	-0.340193
AT1G17270	2.91228	3.05793	3.11152	3.27625	3.04687	3.16738	3.29451	3.38983	3.66023	3.56388	3.44265	3.32391	3.36888	3.2589	2.98366	3.00365	2.95373	3.11555	3.58002	3.61081	3.66532	3.4221	3.40777
AT1G17280	4.9398	4.96347	4.94707	4.94786	4.88417	4.8341	5.12136	5.15221	5.26421	5.04402	5.2694	5.19324	4.91353	4.83423	4.8105	4.92173	4.829	4.95026	5.10793	5.21974	5.31709	5.28664	5.2024
AT1G17290	8.05748	8.07984	7.77944	7.87558	7.93472	8.0331	9.82729	10.0367	9.88629	9.53406	9.75664	9.47166	8.19445	8.212	8.15311	8.09761	8.08201	8.27736	9.5791	9.95218	9.65011	9.74023	9.83708
AT1G17300	-0.330416	0.384646	0.766659	0.172956	0.053258	0.0542337	-0.069707	0.608247	0.797497	0.953891	-0.0818598	0.688588	-0.683104	-0.182785	-0.807989	-1.35994	0.367943	-0.345626	0.000943817	0.319549	0.142879	0.633269	-2.67099
AT1G17330	3.27239	3.36318	3.33266	3.33881	3.3876	3.20929	4.82775	5.15791	5.1023	4.80165	5.06723	4.70425	3.6131	3.57269	3.29115	3.48234	3.22451	3.57481	4.6742	5.09842	4.89171	4.96773	4.90667
AT1G17340	4.48773	4.47327	4.36147	4.57749	4.31619	4.60642	4.7397	4.73579	4.56301	4.61895	4.54169	4.68486	4.20667	4.27936	4.22037	4.13146	4.31275	4.43354	4.54166	4.5617	4.53335	4.54521	4.59491
AT1G17345	0.697274	0.934905	0.92371	0.892537	1.15301	0.760422	0.820423	1.32386	0.745445	1.19407	1.63818	1.46513	1.19165	1.62804	1.51594	1.10526	1.20169	1.08557	0.9573	1.00068	1.63289	1.1525	1.18152
AT1G17350	3.19357	2.95852	3.52915	3.48449	3.51879	3.12665	3.34405	3.21694	3.25492	3.10558	3.29174	3.11845	3.3467	3.47617	3.17064	3.37318	3.1801	3.35061	3.38121	3.22353	3.26293	3.49983	2.98622
AT1G17360	5.22378	4.57304	5.22891	4.77129	4.64646	5.20443	4.85222	3.87514	4.43386	4.47814	3.71935	4.80821	4.65437	4.67523	5.20951	5.31567	4.87643	5.23636	4.82188	4.48624	4.6556	3.79832	4.996
AT1G17370	5.94799	5.87606	5.86373	5.93095	5.90821	5.87883	5.55386	5.87617	5.59579	5.64624	5.69022	5.58787	6.16846	6.01374	6.02694	5.91183	5.96503	5.89518	5.53916	5.71961	5.50642	5.7258	5.61082
AT1G17380	1.92878	2.13555	2.49846	1.96843	2.05026	2.00195	4.46775	4.13656	4.44977	3.58735	3.6672	3.53909	2.43638	2.36394	2.60204	1.76052	2.29163	2.55162	4.08049	4.41892	4.49155	4.30828	4.51935
AT1G17410	1.83314	1.48527	1.08765	1.88474	2.04461	1.48251	1.89642	2.08053	1.60737	1.49199	2.0607	1.6712	1.84381	1.93386	1.34789	1.33197	1.39052	1.6607	1.95048	1.70473	1.50038	2.02183	1.50443
AT1G17420	3.46744	3.59654	3.35111	3.1837	3.6326	3.72789	5.14846	5.19853	5.09976	4.6219	4.69932	4.52437	3.66027	3.81459	3.78634	3.56809	3.66404	3.90423	4.81445	5.41615	4.98539	5.10815	5.37766
AT1G17430	2.57851	2.75308	3.1002	2.76688	2.72372	2.57421	2.70051	2.51494	2.56243	2.72086	2.40111	2.68788	2.86777	2.87172	2.47025	2.81181	2.87528	2.70661	2.50561	2.22292	2.57644	2.63174	2.3753
AT1G17440	5.04651	5.08946	4.91165	4.89005	4.87004	5.16057	5.22554	5.38734	5.49059	5.28634	5.24195	5.42631	4.88711	4.78201	5.09117	5.25452	5.1274	5.07402	5.21026	5.28839	5.31705	5.4787	5.33987
AT1G17450	4.77779	4.63105	4.68645	4.6012	4.52315	4.71738	4.79495	4.69683	4.50463	4.83888	4.76021	4.81342	4.70517	4.75689	4.82708	4.86371	4.8841	4.83168	4.75124	4.77966	4.79598	4.54994	4.84319
AT1G17455	2.36751	2.92449	1.94543	2.56548	2.48949	1.95382	2.81955	2.16093	2.2736	2.58377	2.74759	1.93148	2.11107	2.63952	1.7938	2.36064	2.02406	1.88504	2.67993	2.91562	2.24908	2.86381	2.48107
AT1G17460	2.79696	2.94247	2.87557	2.54783	2.83285	2.8372	1.73728	1.5828	1.97178	2.19886	2.45706	1.91687	2.98427	2.85989	3.02892	2.97119	2.99463	3.24999	2.13291	2.07791	1.97216	2.10716	2.41021
AT1G17470	6.58129	6.75228	6.59931	6.65363	6.56129	6.49634	6.2763	6.61071	6.41017	6.53633	6.54549	6.41604	6.77482	6.6894	6.75402	6.62899	6.6961	6.68647	6.40836	6.57261	6.48606	6.54057	6.47077
AT1G17480	1.81859	1.64362	1.84114	1.48904	1.59347	1.97151	1.76138	1.57442	1.62628	2.04474	1.77564	1.79203	1.92079	1.90004	1.91889	2.07498	2.30925	1.92886	2.05228	1.49255	1.95984	1.36732	1.85613
AT1G17490	3.01405	2.67621	3.01812	2.95387	2.77909	2.67433	3.13828	2.88583	3.27443	2.92885	2.97431	3.21271	2.8625	2.85628	2.73107	3.03307	3.01782	3.42462	3.18991	3.31858	3.39246	3.36571	3.24362
AT1G17500	5.68835	5.44451	5.7216	5.62703	5.44889	5.74663	6.68297	6.34439	6.57445	6.49237	6.11406	6.63612	5.23892	5.44782	5.49868	5.55523	5.6549	5.6143	6.54827	6.4263	6.62009	6.11271	6.4751
AT1G17510	3.08482	2.99496	3.30612	3.28369	3.40729	2.93405	2.88638	3.3037	2.66832	2.96991	3.32061	2.42867	3.87344	3.57697	3.25161	3.26682	3.22731	3.20589	2.95438	3.00286	2.88733	3.37523	2.85414
AT1G17520	3.31781	3.33322	3.59179	3.35409	3.55763	3.36624	3.62402	3.61302	3.53267	3.71483	3.48923	3.51912	3.35688	2.95118	3.4386	3.6274	3.36127	3.3742	3.44019	3.51081	3.50996	3.29079	3.32932
AT1G17530	4.1746	4.13954	4.39789	4.17478	4.41557	4.05277	4.40065	4.70302	4.42074	4.43291	4.5934	4.4139	4.77572	4.40872	4.45645	3.8904	4.30599	4.25035	4.43265	4.61415	4.34414	4.70661	4.38905
AT1G17550	4.8453	4.7712	4.74025	4.74723	4.62977	4.90364	5.23645	4.88969	5.02	4.88586	4.75926	4.87819	4.67323	4.83499	4.70232	4.90348	4.68634	4.92057	4.9291	4.98016	4.85864	4.6412	5.20501
AT1G17560	3.59396	3.89096	3.80316	3.76699	3.8744	3.70704	3.21049	3.22691	3.27256	3.18848	3.43191	2.95459	4.00896	4.06642	4.01831	3.99872	4.03622	3.95534	3.44341	3.67835	3.30104	3.38294	3.41877
AT1G17580	5.57227	5.56413	5.54296	5.41163	5.32543	5.68316	5.73482	5.34509	5.49996	5.73308	5.37635	5.5927	5.37499	5.38069	5.59595	5.71383	5.6219	5.55552	5.4744	5.46915	5.63269	5.21559	5.50055
AT1G17590	2.95888	2.73293	2.96889	2.865	2.94312	2.77564	3.13427	2.69574	3.29055	2.53713	2.3941	2.67734	2.30463	2.46857	2.62237	2.78479	2.93191	2.78465	2.76177	2.47429	2.92518	2.30808	2.57583
AT1G17600	0.944199	0.82705	0.737746	0.786926	0.947853	1.28477	2.47962	2.48177	2.1813	2.12613	2.0231	1.73035	1.19153	0.85583	0.967749	1.70614	1.56166	1.65349	2.70852	2.68914	2.55317	2.78769	3.07444
AT1G17610	-0.00252692	-0.531269	-0.332981	-0.849477	-0.195515	-0.287115	0.753407	-0.154225	-0.162508	-0.42603	-0.418212	-0.853762	-1.32457	-0.919881	-0.978808	0.657251	-0.0119695	0.488148	0.688632	-0.0644212	-0.480362	1.02104	0.968435
AT1G17620	5.61474	5.57341	5.60354	5.81444	5.72537	5.84134	4.85828	5.32751	5.11637	4.91595	4.8175	5.00701	5.74193	5.68451	5.7601	5.30107	5.68898	5.74586	4.88439	5.16601	5.12368	5.27783	5.00629
AT1G17630	1.92074	1.90383	2.02773	1.96811	1.86505	1.76466	2.3457	1.86804	1.96568	2.205	2.04916	2.11743	2.28378	2.25983	1.95935	2.29807	2.3893	2.40166	2.50704	2.34055	2.46211	2.0863	2.30379
AT1G17640	2.61371	2.35092	2.42681	2.70465	2.48885	2.20212	2.1355	2.05525	2.09015	2.41235	2.41058	2.37121	2.52243	2.36347	2.28489	2.38512	2.24663	2.07954	2.24781	2.3815	2.18804	2.42843	2.29974
AT1G17650	5.12305	5.17696	4.78445	5.06806	5.00818	5.07945	4.88504	4.79748	4.86743	4.94558	4.94249	4.90786	5.02108	4.94036	5.00005	5.07462	5.09135	4.87742	4.7071	4.89601	4.71412	5.2375	5.02322
AT1G17665	2.38796	2.88725	2.718	2.76668	2.20782	2.57753	2.45703	1.82196	2.2651	2.53948	2.1694	2.62711	2.7539	2.71158	2.70986	2.55707	3.0354	3.18599	2.20349	2.65958	2.34662	2.63132	2.26787
AT1G17680	4.44486	4.42407	4.44661	4.37948	4.32383	4.47569	4.65542	4.45799	4.53751	4.53883	4.45047	4.70018	4.27898	4.36509	4.42613	4.60966	4.45477	4.47874	4.65179	4.59759	4.5894	4.3968	4.51982
AT1G17690	5.41162	5.4067	5.52835	5.31796	5.35498	5.25298	5.13501	4.74681	4.83236	5.16038	4.93937	5.11559	5.39835	5.4397	5.51554	5.56867	5.43367	5.57442	5.20248	4.95245	5.08899	4.66804	5.08075
AT1G17700	1.87844	1.39996	1.87039	2.48852	2.53054	2.20901	1.61343	1.85687	2.02968	2.04769	2.21667	1.91098	1.5	1.40183	1.97131	1.92045	1.73477	1.31592	0.599661	0.252689	1.40804	2.03308	1.73632
AT1G17710	3.98909	3.91117	3.82738	2.93654	2.02316	1.87943	4.86494	5.62385	5.5389	4.87603	5.60822	5.41692	3.49542	3.80833	3.62853	4.2513	3.64722	4.32118	5.6581	5.88699	5.63416	5.13811	6.15481
AT1G17720	6.25797	6.29681	6.34805	6.30867	6.22023	6.22168	6.59478	6.57182	6.53663	6.60337	6.68455	6.54377	6.32277	6.33477	6.32769	6.33656	6.29659	6.34884	6.65495	6.73245	6.6872	6.44452	6.61041
AT1G17730	4.34465	4.30674	4.30527	4.3815	4.50919	4.47817	5.05984	5.20456	5.27866	4.82392	5.01637	4.8942	4.30306	4.1437	4.17676	4.31606	4.21616	4.24486	4.8633	5.05327	4.99215	5.14347	4.93719
AT1G17744	0.240099	0.183826	-2.18112	-5.97836	-0.127603	-0.653873	1.32151	1.58874	1.02707	1.24481	0.653421	1.37377	-0.830386	-0.165002	-0.794847	0.564529	-3.1109	-0.825704	1.55167	1.37022	0.724931	0.30189	1.58791
AT1G17745	7.21781	7.09716	7.06185	7.18239	7.23085	7.13333	8.29085	8.6093	8.503	8.01598	8.25346	8.08175	7.76899	7.63763	7.55025	7.44755	7.33025	7.53998	8.17161	8.40132	8.12209	8.21019	8.6973
AT1G17750	2.83386	2.36251	2.49041	2.18484	2.18007	2.42525	4.23729	4.22235	4.22352	3.50302	3.46693	3.52144	2.35383	2.27484	2.43132	2.19636	2.42437	2.17	3.98322	3.95832	3.82899	3.53421	4.43312
AT1G17760	4.42641	4.53126	4.50881	4.337	4.34989	4.61298	4.51168	4.36521	4.28967	4.47611	4.20689	4.46709	4.49768	4.4316	4.59221	4.49437	4.51208	4.48469	4.38675	4.1848	4.50319	4.20429	4.43656
AT1G17780	2.9901	3.00873	2.98545	3.1598	2.97235	3.06697	3.30448	3.18894	3.32208	3.19392	3.17559	3.34962	2.95467	3.07954	2.84444	3.25226	3.08939	3.26666	3.36205	3.33225	3.30886	3.23934	3.34731
AT1G17790	2.9135	2.66033	2.78758	2.65674	2.83838	2.93777	3.02165	2.90389	3.21386	3.07122	3.11419	2.83903	2.91363	2.7635	2.81129	2.65489	2.76744	2.77487	2.85987	3.14148	2.98442	3.10989	3.02076
AT1G17820	3.78016	4.00126	3.85987	3.72472	3.76208	3.94425	4.47635	4.38938	4.65811	4.42122	4.30057	4.58456	3.77104	3.5999	3.71423	3.95889	3.9725	3.98014	4.44764	4.62495	4.47655	4.21172	4.65853
AT1G17830	2.97323	2.94436	2.97941	2.6968	2.70867	2.49026	3.32604	3.32892	3.54487	3.25835	3.74226	3.53529	3.54756	3.52393	3.49954	3.04311	3.0428	3.40098	3.76074	4.12639	3.71462	3.40161	3.98759
AT1G17840	6.65627	6.53186	6.51597	6.52712	6.49359	6.52101	6.21873	6.22729	6.46613	6.47711	6.6964	6.53786	6.71537	6.75432	6.84688	6.6744	6.55742	6.7805	6.46143	6.81684	6.48879	6.54221	6.61375
AT1G17850	4.45755	4.38224	4.51674	4.42756	4.43035	4.3022	3.6281	3.34596	3.34207	3.68963	3.47844	3.95021	4.53489	4.26316	4.45734	4.50653	4.52453	4.52175	3.6477	3.61816	3.64833	3.39823	3.78455
AT1G17860	6.19941	6.07789	6.20972	6.28574	6.08608	6.33264	7.48048	7.43868	7.59972	7.18447	7.10031	7.23969	5.22238	5.30311	5.08785	4.91764	5.12065	5.13124	7.1948	7.40613	7.38609	7.13796	7.25918
AT1G17870	2.21122	2.01408	2.07662	1.64278	1.74226	1.56622	1.60291	0.934053	1.88182	1.5265	1.94817	1.61373	2.10279	2.23046	2.07498	1.9799	2.00828	2.07446	1.741	1.51971	1.57576	1.51689	1.26964
AT1G17880	7.93513	8.06741	8.12997	8.02506	8.047	7.81818	7.47828	7.68677	7.68092	7.73331	7.7811	7.77237	8.32284	8.26555	8.47255	8.12119	8.113	8.22332	7.86913	7.82633	7.89321	7.67096	7.64402
AT1G17890	5.84954	5.95496	5.8609	5.86915	5.89091	5.8468	6.27679	6.49293	6.51998	6.29263	6.41889	6.23213	5.87883	5.8538	5.73994	5.69247	5.75436	5.85048	6.27745	6.60008	6.40952	6.51921	6.34822
AT1G17920	2.51796	2.16778	2.41139	2.07027	2.24814	2.15493	1.48082	0.9272	1.34618	1.42996	1.65594	1.84085	2.18953	2.18137	2.4518	2.24472	2.31711	2.26283	1.53837	1.33286	1.46759	1.79996	1.40318
AT1G17930	3.33635	3.28803	3.39285	3.03487	3.17763	3.2434	3.6128	3.39283	3.48749	3.51918	3.42739	3.47074	3.42528	3.25168	3.4097	3.60399	3.28391	3.32404	3.50759	3.78276	3.51008	3.50313	3.66128
AT1G17940	3.4681	3.29645	3.30068	3.3148	3.36167	3.28429	3.03888	2.66198	2.64385	3.03081	2.86118	2.95289	3.22358	3.48807	3.22464	3.41348	3.41153	3.51138	2.87763	2.69783	3.13565	3.07623	3.04257
AT1G17950	-0.283685	-0.715553	-0.735665	0.431456	-0.794308	-0.584916	0.093886	-0.106153	0.153664	0.168005	-0.760125	-0.119393	-0.758508	-0.537876	-1.29097	-1.02273	-0.168235	-0.672546	-0.575007	0.446614	-0.317496	0.165216	-0.431858
AT1G17960	1.84263	0.894394	2.00802	1.10008	1.05128	1.394	1.31206	1.96831	1.97683	1.68897	1.5189	1.27734	2.31741	2.12714	2.48517	2.03976	1.86353	1.68843	2.23566	1.2726	2.35262	1.30073	2.12488
AT1G17970	3.59586	3.58805	3.74821	4.03033	3.97331	4.09818	2.73003	3.09449	2.56611	2.80247	2.70954	2.88306	3.77481	3.92303	3.83767	3.83047	3.88949	3.95817	2.48699	2.73875	2.52893	2.91827	2.42909
AT1G17980	5.19691	5.13748	5.23607	5.23987	5.21928	5.32998	5.44634	5.44196	5.40224	5.38724	5.5601	5.36199	5.07609	5.2023	5.12037	5.26442	5.1355	5.19498	5.35689	5.29452	5.23727	5.31769	5.45463
AT1G17990	2.47398	3.43458	3.50434	2.55875	3.44815	3.77732	3.40852	3.63282	4.02481	3.26541	3.57005	3.29668	2.06557	1.62703	2.01193	2.51374	2.40355	2.45629	2.74393	2.94231	3.30386	3.36671	3.38112
AT1G18000	5.57684	5.54715	5.43041	5.57306	5.65392	5.73071	4.57086	4.77685	4.62949	4.90949	4.93779	4.8075	5.45805	5.23698	5.3391	5.07374	5.25143	5.01954	4.09317	4.42676	4.05715	5.13543	4.40492
AT1G18010	-5.49473	-5.57607	-5.37749	-5.97836	0.298277	-6.51648	-5.69021	0.599952	-1.31954	-1.53837	-5.97269	0.623463	-5.96794	-5.96494	-5.93233	-0.614169	-5.89439	-0.57911	-5.78866	-5.10857	-5.52408	-5.66438	-0.79031
AT1G18020	3.97698	3.50865	3.5572	3.93404	3.91618	3.63614	4.13308	4.28389	4.21786	4.19763	4.09144	3.96953	2.94089	3.15611	2.98948	3.68656	3.40455	3.06316	3.34335	3.5446	2.86305	3.77668	3.74397
AT1G18030	2.89348	2.93154	3.0827	3.01304	3.01986	2.83399	3.1676	2.87079	3.18496	3.00015	3.21853	2.94168	2.50576	2.86165	2.89242	2.95431	2.89834	2.91366	2.73321	2.47341	2.90123	2.96775	2.79454
AT1G18040	3.30522	3.87398	3.78647	3.42494	3.27461	3.32633	3.32794	3.37755	3.37422	3.56243	3.50229	3.4949	3.34988	3.52359	3.72873	3.64567	3.7439	3.58701	3.4909	3.50063	3.53006	3.55864	3.40578
AT1G18060	4.85084	5.1444	4.82035	5.04824	4.98229	5.03834	4.66751	4.65695	4.50453	4.45241	4.46122	4.46304	4.91954	4.76115	4.83162	4.87177	4.84032	4.79132	4.17525	4.50897	4.05174	5.05035	4.72862
AT1G18070	7.5379	7.56566	7.66578	7.53926	7.54779	7.52733	7.57591	7.48252	7.59812	7.55116	7.50588	7.60544	7.65233	7.703	7.8165	7.6747	7.59961	7.77059	7.7236	7.73646	7.74453	7.58643	7.76818
AT1G18075	0.185496	0.217507	-0.0304994	-0.420259	-0.042304	-0.0721806	0.296458	-0.439578	0.110602	0.204238	0.549107	-0.762684	-0.412897	0.511112	0.287168	0.930273	-0.174121	0.369038	0.454294	0.676729	-0.0432715	-0.720438	0.188717
AT1G18080	9.40119	9.36309	9.35993	9.37986	9.49541	9.1854	8.93771	9.4641	9.12441	9.27139	9.41794	9.01819	9.85311	9.69322	9.76699	9.30232	9.441	9.34013	9.22696	9.24077	9.12728	9.25827	9.08407
AT1G18090	3.33346	3.29032	3.39982	3.07738	3.13475	3.24959	2.31682	2.25194	2.26998	2.62744	2.28103	2.98057	3.15927	3.2616	3.35969	3.51202	3.36678	3.34546	2.72717	2.82678	2.30537	2.44806	2.70886
AT1G18100	1.82111	1.6833	2.1183	2.26717	2.14128	2.00535	1.4379	1.45177	1.28595	1.28363	0.505987	1.33569	2.09226	2.24565	1.26507	1.40664	2.06561	1.89465	1.1484	1.43402	1.78058	0.875004	1.42916
AT1G18140	2.58552	2.53444	2.62051	2.74452	2.57286	2.71509	5.17084	5.43193	5.58152	5.06248	4.70789	5.10541	2.13478	2.1804	2.37834	2.38714	2.6276	2.26336	3.91089	3.32003	4.00787	3.52983	4.48695
AT1G18150	5.63383	5.69322	5.54286	5.60042	5.53149	5.5966	5.4874	5.6316	5.52402	5.47912	5.4165	5.43453	5.34369	5.44879	5.41896	5.41706	5.29836	5.33395	5.46593	5.57391	5.35859	5.49687	5.55056
AT1G18160	5.51052	5.52644	5.52086	5.55288	5.42955	5.60667	6.27161	6.16575	6.31371	6.1534	6.01471	6.25863	5.30335	5.33889	5.26172	5.53913	5.48398	5.41951	6.13039	6.24221	6.14246	6.03091	6.15438
AT1G18170	4.09849	4.16782	4.16013	4.45614	4.38556	4.48214	3.48092	3.7633	3.52129	3.7778	3.90724	3.7203	4.40783	4.06209	4.02546	4.03757	4.24107	4.22239	3.42416	3.75986	3.43493	4.22179	3.92983
AT1G18180	2.0145	1.74194	1.8532	2.13315	1.84585	1.61727	2.19366	1.78734	2.06711	1.58614	1.89216	2.0025	1.86866	1.45737	1.68128	1.8524	1.68407	1.48345	1.70235	1.6087	1.48367	1.54145	1.50003
AT1G18190	4.23799	4.00913	4.24668	4.11279	4.0618	4.18148	4.22651	3.79068	4.2006	4.16098	3.77069	4.36877	3.87317	3.95549	4.1403	4.13788	4.30342	4.17642	4.3471	3.90433	4.2976	3.78154	4.14297
AT1G18200	0.73117	0.822005	0.168843	0.397703	0.642786	1.47615	1.88351	1.20093	1.60325	1.69652	1.75379	1.69144	0.622307	0.975843	0.81549	-0.0175901	0.990163	1.11493	1.82729	2.40894	1.99723	2.12915	1.57872
AT1G18210	5.93995	5.91692	5.78644	6.00845	6.0434	5.89577	7.41624	8.04825	7.64218	7.30252	7.75898	7.26932	6.15189	5.91508	5.82174	5.61967	5.76861	5.80137	7.27163	7.66383	7.26043	7.68588	7.50019
AT1G18250	5.29625	4.75611	5.08049	5.06857	5.02813	4.73832	4.49381	4.63687	4.75194	4.80467	4.85518	4.82592	5.16984	5.15869	5.47612	5.1334	5.26431	4.54323	4.5899	4.31551	4.86124	4.58012	4.72266
AT1G18260	5.69775	5.57204	5.66317	5.64469	5.63134	5.669	5.94323	6.14388	6.08171	6.13912	6.11523	6.13662	5.50568	5.52005	5.41169	5.58611	5.62331	5.56054	6.15417	6.10147	6.18166	6.15544	5.97001
AT1G18265	0.341405	0.406247	0.172855	0.0451267	-0.251508	-0.212335	-0.0709802	-1.13298	-0.711199	-1.25265	-1.01275	-0.659495	-0.18608	-0.0814295	-0.578651	0.514012	0.168322	0.000553464	-0.652776	-0.249134	-1.13702	-0.810881	-1.08584
AT1G18270	6.11679	5.95059	6.00288	5.88237	5.93399	6.15461	6.76884	6.59053	6.6059	6.88437	6.29361	6.83412	5.69004	5.79313	5.64221	5.80823	5.87976	5.74873	6.52303	6.31979	6.57089	6.07295	6.12558
AT1G18290	0.848328	0.804436	1.1262	1.47405	1.04169	1.09154	1.47432	2.02627	1.82983	1.50101	2.36902	1.54591	1.57846	1.43631	1.05193	0.961659	1.04458	0.911364	1.82562	2.13148	2.20573	1.74886	1.41668
AT1G18300	2.35995	2.81672	2.54332	2.61895	2.39333	2.32653	4.92225	5.13578	4.78079	4.64608	5.14997	4.42408	2.67184	2.7047	2.4772	2.08103	2.20564	2.36813	5.56373	5.98753	5.40597	5.6077	5.39019
AT1G18320	0.700652	1.23496	1.02577	0.938422	0.244512	0.0952429	-0.0579876	-0.249055	-0.322629	-0.110087	-0.206167	-0.135017	1.27014	1.56635	0.920966	0.878518	0.915439	1.09125	0.12718	0.628321	0.497077	0.591978	0.24623
AT1G18330	3.73883	3.67195	3.57427	3.56931	3.47302	3.60912	4.50524	4.07816	4.56711	4.6916	4.38509	4.69587	3.1305	3.19975	3.13771	2.83223	3.07001	2.99324	4.31053	4.57825	4.40191	4.28171	4.2963
AT1G18335	2.53039	2.22058	2.45458	2.44334	2.22237	2.30341	2.30887	1.77488	2.37974	2.35893	2.22135	2.53266	2.12632	2.37952	2.06225	2.67726	2.51672	2.37425	2.48832	2.49884	2.37235	2.00636	2.40426
AT1G18340	3.561	3.50854	3.26608	3.70515	3.66788	3.29371	2.86082	2.74519	3.05629	3.19303	3.06163	3.06884	3.64132	3.67078	3.42139	3.46996	3.62354	3.33635	3.20734	2.98382	3.1001	3.21782	3.00254
AT1G18350	1.54166	1.84698	1.09368	1.97122	2.12573	1.34849	2.10246	2.38009	2.45039	1.4157	1.67054	1.5658	1.60926	1.56689	1.13983	1.41918	1.26194	1.69661	1.01282	2.42441	1.50491	2.01003	1.88815
AT1G18360	4.04184	4.00019	3.83445	3.76207	3.99238	3.93173	3.35262	2.98687	3.15964	3.41054	3.13947	3.397	3.80146	3.93204	3.80438	3.94135	3.77551	3.83531	3.15673	3.5154	3.151	3.29714	3.2908
AT1G18370	4.62633	4.13299	4.71594	4.12594	4.06193	4.32207	4.63404	3.89657	4.39988	4.54809	3.79037	4.59077	4.06607	4.3833	4.62283	4.8319	4.73355	4.24594	5.04443	4.43695	5.00037	3.96825	5.07346
AT1G18390	3.66039	3.9104	3.77777	4.10458	4.06778	4.11488	6.38236	6.74586	6.62354	6.37392	6.62413	6.36451	4.34816	4.09525	4.06075	3.833	4.08945	4.16842	6.68418	6.93064	6.88564	6.74881	6.79967
AT1G18382	-2.11205	-1.70962	-3.19131	-1.92787	-0.727403	-0.822169	0.194279	1.08447	0.572344	0.569404	1.40231	0.691983	-1.41004	-0.974398	-1.67026	-1.58653	-2.96155	-1.002	0.820507	1.48398	1.19479	0.71489	0.317391
AT1G18400	3.56257	4.0513	3.4323	3.95263	4.08165	3.82824	3.55576	3.25108	3.65348	3.58802	4.17042	3.73265	3.13155	3.42617	3.31538	4.0435	3.81286	3.79423	3.26986	3.33454	3.13796	3.81433	3.4457
AT1G18410	0.304004	0.229272	0.908692	0.0615926	0.120071	0.598452	0.303341	-0.261835	0.522148	0.353306	-1.33361	0.222371	0.0743054	-0.41765	-0.330506	0.119905	0.065061	0.105922	0.370879	0.301161	0.44048	-0.40357	0.334015
AT1G18415	2.80339	2.8469	2.98873	2.89381	3.04531	3.0644	2.5196	2.61361	2.50834	2.95307	2.43531	2.74982	2.57424	2.6993	2.87161	2.95915	3.13662	3.0282	2.40085	2.51041	3.09395	2.28073	2.48758
AT1G18420	2.12492	1.66332	2.46167	1.94657	1.90471	2.16479	1.29972	1.51984	1.56577	1.4488	1.10933	1.7362	1.73182	1.9456	1.41444	1.44735	1.78389	1.37052	1.79417	1.94653	1.88292	1.45157	0.902592
AT1G18440	3.63933	3.89139	3.78216	3.71591	3.92654	3.69148	3.43555	3.58141	3.382	3.62345	3.64772	3.49181	3.95706	3.84643	3.8684	3.63838	3.70104	3.8789	3.53786	3.67908	3.5091	3.90203	3.60873
AT1G18450	5.44714	5.40136	5.50003	5.34386	5.3644	5.32431	5.2883	5.42009	5.32522	5.3718	5.42867	5.36848	5.61632	5.4789	5.502	5.48898	5.39688	5.31757	5.34063	5.34445	5.25422	5.26395	5.20436
AT1G18460	4.85067	4.78142	4.85343	4.92934	4.83727	5.10836	4.61093	4.41352	4.49495	4.69413	4.40608	4.63949	4.31747	4.30976	4.50399	4.80639	4.80852	4.48933	4.17118	3.96628	3.96842	4.42271	4.37926
AT1G18470	4.66084	4.56064	4.55144	4.69547	4.81754	4.75465	4.80169	4.66585	4.70626	4.79186	4.66761	4.65931	4.78484	4.68798	4.54782	4.85296	4.64987	4.79515	4.61154	4.92513	4.49089	4.88378	4.5914
AT1G18480	4.53263	4.69784	4.64281	4.55198	4.5673	4.51684	5.18384	5.53727	5.38752	5.19944	5.36098	5.07947	4.94074	4.76276	4.85828	4.50741	4.50247	4.66305	5.15422	5.42187	5.28428	5.3018	5.17496
AT1G18485	3.554	3.72818	3.88918	3.45554	3.55101	3.9625	3.5878	2.89155	3.16373	3.59653	3.08123	3.59156	3.46794	3.45134	3.53422	3.75889	3.65908	3.72393	3.538	3.17821	3.42085	3.47744	3.71834
AT1G18490	3.19449	3.09145	3.3489	3.53041	3.26414	3.29936	2.91998	2.71816	2.85366	2.64063	2.7561	2.98955	3.41302	3.24275	3.33761	3.27482	3.40357	3.29636	2.76924	2.92927	3.01214	3.20333	2.90628
AT1G18500	7.08826	7.04579	6.92	6.88148	6.9196	7.04541	7.47208	7.55257	7.51465	7.5232	7.38817	7.45843	7.09561	7.0214	7.163	7.05889	7.14833	7.0622	7.35506	7.42817	7.39691	7.3319	7.34621
AT1G18540	8.75828	8.78289	8.92993	8.8289	8.84555	8.54698	8.33287	8.61322	8.48417	8.60571	8.58405	8.51893	9.19695	9.10313	9.18175	8.82289	8.87183	8.98079	8.73459	8.63226	8.73868	8.49392	8.51206
AT1G18550	3.02647	2.93539	3.28368	2.71825	2.91695	2.90911	3.04378	2.99436	3.02302	3.08922	2.81078	3.0708	3.14324	3.21668	3.39613	3.27403	3.19123	2.98545	3.371	3.32449	3.56199	2.78316	3.53547
AT1G18560	2.47805	2.36958	2.30856	2.26521	2.53009	2.64339	3.28464	2.95863	3.06617	2.97495	3.08005	3.05248	2.69118	2.80904	2.78955	2.87648	2.70088	2.62625	3.23705	3.11432	3.5429	2.75175	3.18516
AT1G18570	4.35147	4.42775	4.53862	4.60645	4.42655	4.64156	7.815	7.92696	8.13258	7.48357	7.72162	7.76186	4.33236	4.32399	4.27119	4.41119	4.44873	4.84563	7.23799	7.71345	7.64214	7.55811	7.67127
AT1G18580	4.49148	4.47253	4.64235	4.52509	4.51929	4.61691	4.93648	5.04184	5.00701	4.92108	4.97595	5.04858	4.54442	4.71559	4.82074	4.68875	4.65208	4.84885	4.90437	5.0068	5.13159	4.82296	5.06345
AT1G18590	4.99051	4.68332	5.07895	4.8277	4.788	4.8631	6.93824	7.1054	7.58144	6.38305	6.45615	6.65612	5.03657	5.1627	5.44864	5.04921	5.24541	5.11883	6.29023	6.70545	6.69092	6.72294	6.82285
AT1G18600	4.45184	4.46907	4.30838	4.46488	4.44846	4.2841	4.45552	4.68347	4.59075	4.52437	4.87207	4.43006	4.58709	4.61973	4.48045	4.31198	4.40646	4.38081	4.43451	4.6439	4.36343	4.6786	4.44067
AT1G18610	3.0403	3.25817	3.31279	3.16427	2.95721	3.01891	2.95645	2.69026	2.75285	2.84973	2.84549	2.88771	3.3418	3.25125	3.09022	3.36586	3.22781	3.24338	2.96371	2.56741	2.60359	2.72442	2.88386
AT1G18620	5.53802	5.43427	5.5138	5.59111	5.39054	6.06706	4.93679	4.42519	4.75606	4.90923	4.5242	5.12162	4.92913	4.99019	5.15534	5.66126	5.49486	5.6448	4.50594	4.41637	4.50184	4.68552	4.76186
AT1G18630	4.14737	4.23748	4.22689	4.23818	4.26135	4.0248	3.88736	4.18834	4.00323	4.01778	4.29596	3.8707	4.42191	4.5521	4.44197	4.20284	4.30369	4.32529	4.31142	4.32624	4.27781	4.31008	4.07532
AT1G18640	4.88624	5.01903	4.8289	4.8353	5.04696	4.65468	4.74454	4.90442	4.97948	4.77131	5.03248	4.76494	4.958	4.80461	4.62833	4.79549	4.70763	4.72805	4.72139	4.73131	4.59259	4.88364	4.6776
AT1G18650	4.29695	4.19292	4.07944	4.14995	4.24849	4.09649	3.02303	2.91152	3.06771	3.35401	3.14671	3.36222	4.17126	4.21485	4.35779	4.20064	4.25189	3.8117	3.09977	2.63636	2.98144	3.41198	3.18283
AT1G18660	5.23256	5.21813	5.27661	5.15658	5.18571	5.24862	4.89076	4.69049	4.71083	4.86219	4.65327	4.87715	5.12398	5.24622	5.11548	5.29696	5.09346	5.23726	4.75829	4.62857	4.73386	4.73005	4.80174
AT1G18670	4.38638	4.29808	4.38052	4.35315	4.21723	4.25623	3.86614	3.45727	3.74477	3.87545	3.6266	3.93861	4.18943	4.16608	4.27233	4.31313	4.30594	4.17005	3.8179	3.66155	4.04883	3.56765	3.90943
AT1G18680	2.22151	2.08935	2.07696	2.23075	2.36469	2.09552	2.08394	2.44953	1.92564	2.15789	2.66482	2.17633	2.25572	2.37133	2.32729	2.12917	1.93479	2.39305	2.1892	2.20964	1.89726	2.49805	1.91509
AT1G18690	3.43828	3.29774	3.63019	3.30835	3.16938	3.34389	3.46396	3.4141	3.62311	3.46998	3.32395	3.43799	3.2295	2.93824	3.17909	3.39222	3.05479	3.02777	3.23935	3.19079	3.37047	3.07451	3.36347
AT1G18700	5.15728	5.07843	5.19369	4.97522	5.06496	5.01678	4.78078	4.61806	4.68912	4.85536	4.75069	4.84343	5.14488	5.14732	5.22299	5.22895	5.3032	5.21361	4.96767	4.7751	4.88577	4.85014	4.71244
AT1G18710	1.30272	0.856634	0.878541	0.981019	1.37324	1.43924	0.2735	0.535221	0.841023	0.711795	0.521807	0.65369	1.77127	1.77295	1.65303	1.0176	1.10547	1.06536	0.44192	0.679603	0.360447	1.09964	1.10872
AT1G18720	6.08006	6.12619	5.81932	6.04905	6.16035	6.03836	5.89168	6.19538	5.94535	5.90852	6.11014	5.97374	5.99192	6.06113	6.10464	6.20013	6.014	6.24806	5.97287	6.27453	5.7939	6.048	5.9
AT1G18730	4.8822	5.32615	4.78987	5.1426	5.14591	5.08254	4.71217	4.651	4.38629	4.65518	4.81393	4.25822	5.12077	5.07734	4.66118	5.11894	5.14626	5.22376	4.56816	5.08163	4.05521	5.24364	4.98632
AT1G18740	4.79128	4.95333	4.63383	4.92992	4.87681	4.84867	5.26422	5.1618	5.25108	5.14253	5.04422	4.93884	5.04483	5.16435	4.81887	4.67449	4.81632	4.97362	5.07163	5.41505	4.88696	5.14869	5.2192
AT1G18745	2.44685	2.54576	2.45423	2.32319	2.51445	2.05803	2.22974	2.14129	1.73735	2.07518	2.42622	1.67714	2.57546	2.70475	2.51593	2.80835	2.38988	2.60021	2.39676	2.60159	2.34503	2.28824	2.32047
AT1G18750	1.72219	1.53844	1.55761	1.33543	1.18337	1.40698	0.998037	-0.0313631	0.908801	1.1252	0.803917	0.638173	1.62731	1.61738	1.87023	1.8778	1.31618	2.08672	0.647161	0.468177	0.665676	0.243377	0.892849
AT1G18773	-0.0312759	0.790731	1.16344	0.815637	0.748636	0.735952	0.707954	0.297493	0.0922368	0.639478	-0.333331	0.0801016	0.829062	0.862004	0.589702	1.0436	0.761193	0.173061	-0.407169	0.133109	-0.0339628	0.848202	-0.244819
AT1G18800	5.46955	5.49897	5.63631	5.51717	5.564	5.32347	5.25258	4.95193	5.09397	5.15237	4.92143	5.19089	5.80295	5.76056	5.93486	5.824	5.6661	5.81985	5.58133	5.43048	5.39796	5.00676	5.39208
AT1G18810	2.46468	2.14388	2.4506	2.26393	2.27147	2.86553	1.72713	0.834206	1.48877	2.1802	1.14416	2.49628	1.85811	1.6577	2.15037	2.47275	1.74303	2.52614	1.81854	1.87918	1.65648	2.28412	2.4275
AT1G18840	5.31193	5.05035	5.29538	5.30643	5.23605	5.31911	4.66939	4.11374	4.47081	4.64415	4.24311	4.67071	4.96789	5.20602	5.11367	5.38286	5.25316	5.15327	4.72667	4.37185	4.70421	4.3654	4.71526
AT1G18850	4.75825	4.92725	4.77044	4.75953	4.89458	4.54264	4.42649	4.33515	4.34603	4.47062	4.49933	4.31088	5.2561	5.30661	5.16991	5.07818	4.88565	5.00304	4.76818	4.67655	4.65813	4.76973	4.62898
AT1G18860	0.87806	1.26592	1.34075	1.296	1.4434	1.36037	3.18662	2.82015	3.07973	3.27328	2.38372	3.20647	1.48248	0.930587	0.609364	1.02501	1.22717	1.27557	2.89827	3.01361	3.40059	2.28614	2.19398
AT1G18870	2.11118	2.18682	2.03175	2.21938	2.22485	2.23526	1.29833	0.956301	1.41698	1.40633	1.39697	1.45703	1.97946	2.2647	2.03794	1.96274	1.66455	1.97071	1.47352	1.8628	0.788771	1.22765	2.08921
AT1G18880	4.44053	4.1014	4.57876	4.26685	4.35045	4.40879	4.3512	4.35811	4.58436	4.36045	3.91448	4.40264	4.19747	4.35755	4.40781	4.14519	4.28822	3.71237	4.42177	3.59029	4.42113	3.79244	4.53419
AT1G18890	4.81145	4.99494	4.90987	5.04606	5.07575	5.07583	6.67224	6.91994	6.65528	6.48049	6.76703	6.38308	5.17632	5.08263	5.1061	4.9891	5.01431	5.16313	6.95313	7.14455	6.94465	6.84437	6.80416
AT1G18900	4.74214	4.64347	4.56274	4.50861	4.5387	4.63845	5.54332	5.58035	5.76339	5.36672	5.27305	5.34018	4.79445	4.77003	4.96713	4.75418	4.64054	4.80929	5.5448	5.61916	5.6445	5.1532	5.57358
AT1G18910	4.5894	4.21887	4.5418	4.44154	4.33134	4.57448	4.82434	4.16483	4.55829	4.68002	3.86022	4.82992	4.02117	4.36335	4.07503	4.03549	4.30463	4.20712	4.66202	4.54425	4.82121	3.85496	4.31501
AT1G18940	0.913225	1.38719	1.16456	1.52011	1.17502	1.27186	1.42718	1.13405	1.35405	1.19265	1.42418	0.803973	0.876648	0.978296	0.512308	0.214472	0.765626	0.894127	1.28644	0.998384	1.71629	1.10521	0.677547
AT1G18950	5.24464	5.09361	5.16265	4.92415	4.97901	5.23099	5.56064	5.23354	5.39732	5.3373	5.20359	5.41416	4.90603	5.09862	5.22382	5.29296	5.16377	5.18693	5.34087	5.37864	5.40407	5.0641	5.55099
AT1G18970	1.49723	2.17734	1.21835	1.52272	1.60741	2.30758	3.81065	4.08222	4.05705	3.67778	3.18003	3.67843	1.15034	0.665086	1.18224	0.22441	1.46852	1.31876	3.25983	3.80883	3.64378	3.68175	1.92286
AT1G18980	4.5264	4.46504	4.37759	4.27807	4.29586	4.37853	5.18372	5.54401	5.57689	4.8921	4.60926	4.84343	2.96225	3.29942	2.8641	2.10454	2.97906	2.89147	4.08903	4.46776	4.43227	4.01908	3.48742
AT1G19000	7.11324	7.03634	7.08035	7.08415	7.12809	7.17597	6.53971	6.41515	6.4789	6.74063	6.52047	6.77118	6.8029	6.82401	6.73793	6.95451	6.98969	6.93237	6.51957	6.45331	6.43279	6.70171	6.45336
AT1G19010	2.36881	2.55051	2.41447	2.44777	2.14977	2.39315	2.49764	2.46679	2.5299	2.47499	2.04799	1.98077	2.32613	2.51021	2.41535	2.57733	2.26895	2.57947	2.64879	2.73965	2.75296	2.59105	2.70271
AT1G19020	3.12935	3.52253	3.20697	3.04854	3.47906	3.5874	7.40526	7.92254	7.39446	7.01361	7.14206	6.82946	3.33521	3.09327	3.16124	2.43977	2.83309	3.16418	7.30534	7.69626	7.15648	7.42635	7.35731
AT1G19025	1.71293	1.4659	2.22468	1.99966	1.85501	1.74389	1.85198	1.20321	1.70747	1.80131	1.77295	1.70043	1.78172	1.87393	1.88444	2.17639	1.82155	1.72075	1.61697	1.45269	1.31393	1.83361	1.8279
AT1G19050	3.35247	3.3382	3.44862	3.42162	3.24065	3.18907	3.13238	2.39295	2.91602	3.00686	2.72774	2.58261	2.94152	3.21415	3.02463	3.41534	3.36444	3.04808	2.82253	2.45566	2.9625	2.70374	2.40343
AT1G19080	2.88055	2.79159	2.81011	2.94166	2.99894	2.77033	2.53114	2.11819	2.12443	2.31199	2.2705	2.29894	2.57269	2.54244	2.69357	3.04661	2.83157	3.00354	2.82417	1.95058	2.33355	2.40162	2.44066
AT1G19100	3.76365	3.5834	3.63961	3.38616	3.59896	3.67933	3.56176	3.51097	3.32136	3.81845	3.52223	3.68473	3.6584	3.6755	3.53113	3.73169	3.79044	3.63195	3.78741	3.35921	3.65473	3.60887	3.53423
AT1G19110	5.55758	5.534	5.49636	5.62967	5.50401	5.75544	5.65692	5.64258	5.62114	5.66614	5.59315	5.66768	5.5156	5.47183	5.56013	5.44389	5.57045	5.39354	5.53186	5.57595	5.47404	5.76196	5.65618
AT1G19120	4.15677	4.06661	3.96793	4.06687	4.00111	3.85011	4.30472	4.17528	4.0601	4.0987	4.35507	4.14426	4.1494	4.092	3.82792	4.18783	3.90384	3.8209	4.36577	4.31725	4.14376	4.44215	4.19469
AT1G19130	5.24234	5.27646	5.00488	5.34447	5.42108	5.13846	6.21435	6.5293	6.52323	6.09543	6.43921	6.19035	5.46404	5.17353	5.14332	5.30979	5.31917	5.22663	5.89377	6.3498	6.22176	6.5734	6.17551
AT1G19140	4.2078	4.25584	4.29868	4.30605	4.30022	4.20719	4.13109	4.24336	4.12549	4.13987	4.319	4.17271	4.35524	4.4638	4.41485	4.22831	4.16694	4.16351	4.2105	4.08178	4.0834	3.98315	4.05821
AT1G19150	5.16106	5.02546	4.92502	5.0003	5.05587	5.34491	4.23461	3.90541	3.57495	4.38925	4.33225	4.45961	5.01639	4.63095	4.69617	4.78549	4.92397	4.95278	3.83497	3.7139	3.75297	4.77726	4.42463
AT1G19170	3.84698	3.71375	3.95028	3.80257	3.77483	3.86796	3.92037	4.0407	4.08266	3.99373	4.08752	3.74014	3.8707	3.90995	3.72047	3.69658	3.74859	3.61978	3.94883	3.95264	4.061	4.09258	4.04453
AT1G19180	5.38362	5.52718	5.54119	5.47035	5.55266	5.67449	8.0975	8.07215	8.3123	7.5051	7.73788	7.64851	5.80917	5.74427	5.79872	5.24238	5.31754	6.02271	7.79852	8.14573	8.21657	8.03968	8.11041
AT1G19190	1.3783	1.37075	1.51371	1.53841	1.33353	1.45567	2.39589	2.62089	2.84592	2.46234	2.15673	2.2998	1.27023	1.0242	0.722148	0.28633	0.897353	0.805643	1.76431	1.90388	1.74813	1.62617	1.74158
AT1G19200	2.00862	2.21708	1.75754	1.87469	1.52725	1.06187	2.67656	3.6072	3.3409	2.76804	3.36703	2.8656	1.53178	1.87494	1.26272	1.62796	1.45052	1.83226	2.57152	3.4515	2.99841	3.26436	3.66362
AT1G19220	4.40279	3.92177	4.36039	4.31188	4.12883	4.50249	4.28778	3.78244	4.1347	4.14028	3.45674	4.32115	3.53736	3.79235	4.1031	4.31703	4.2444	4.11644	3.933	3.57069	4.039	3.43156	3.72438
AT1G19230	3.42319	3.15329	3.42978	3.48639	3.31433	3.47708	3.75797	3.73974	3.90835	3.60919	3.22058	3.74671	2.74177	3.0969	2.912	2.79784	3.14273	3.17086	3.66045	3.86712	3.76488	3.37442	3.5674
AT1G19240	2.77025	2.81342	2.97454	3.34751	3.13721	2.61687	3.29542	3.96883	3.54071	3.37628	3.66249	3.16127	3.60405	3.29099	3.23897	2.86604	3.1657	3.07117	3.57619	3.71571	3.50078	3.94649	3.6875
AT1G19250	2.56433	2.52463	2.60868	2.46727	2.50741	2.84803	3.98906	3.94458	3.80142	3.64505	3.12883	3.64048	0.826031	0.693994	1.2092	0.830846	1.22657	1.08825	3.22329	3.5008	3.80677	3.93525	2.916
AT1G19270	3.39827	3.22897	3.49595	3.46517	3.40693	3.56438	4.62946	4.57413	4.57034	4.45977	4.37271	4.49511	3.16179	3.36668	3.25368	3.36665	3.50562	3.59	4.73955	4.78575	4.76451	4.65453	4.72746
AT1G19290	3.66217	3.40406	3.74073	3.5954	3.3457	3.43491	3.56343	3.2913	3.10733	3.39263	3.29898	3.3838	3.5071	3.68785	3.70838	3.81773	3.56714	3.67246	3.65996	3.45064	3.50249	3.1847	3.53499
AT1G19300	3.37794	3.26483	3.28614	3.43639	3.54233	3.72357	3.62416	4.29619	3.99797	3.61703	3.8781	3.89121	3.58805	3.55341	3.75323	3.49564	3.41271	3.50776	3.6723	4.08268	3.8366	4.02078	4.37708
AT1G19310	3.60962	3.69899	3.68089	3.67242	3.89122	3.70462	5.22851	5.75745	5.65467	5.06114	5.51186	5.1225	3.69882	3.50536	3.45271	3.38831	3.69958	3.61852	5.03531	5.53622	5.35555	5.63452	5.44524
AT1G19320	0.661897	0.50097	0.167209	0.845229	0.414775	0.473033	1.30861	2.33119	2.22575	1.40251	2.05894	1.2494	0.052911	0.0580198	-0.656462	-0.734953	-0.0191268	0.144227	0.825364	2.11476	1.45489	2.50014	1.55052
AT1G19330	2.85936	2.71234	2.38862	2.9467	2.93325	3.03768	2.29681	2.02036	1.8418	1.60302	1.61067	2.31278	2.69383	2.4845	2.78665	2.5541	2.86928	2.66599	1.93331	1.73346	1.86659	2.27065	2.54238
AT1G19340	2.16367	1.95459	2.46168	2.15731	1.91447	1.88159	1.12381	0.614854	1.09952	0.593948	0.233688	0.802852	2.03119	2.16469	2.12986	2.27394	2.34817	2.33308	1.33856	0.536463	0.822444	1.2277	0.694855
AT1G19350	7.134	7.06082	7.08986	7.37124	7.41761	7.37168	6.10239	6.05775	5.97123	6.1912	6.14183	6.27544	6.83325	6.78021	7.02065	7.02129	7.02918	6.82646	5.64945	5.68544	5.54522	6.47244	6.06021
AT1G19360	5.76453	5.74945	5.85324	5.90411	5.69757	5.89616	6.97373	6.82463	7.06299	6.6917	6.6121	6.84129	5.58248	5.67645	5.52095	5.68822	5.60833	5.73507	6.77026	6.92161	6.86954	6.78527	6.98915
AT1G19370	4.67434	4.66592	4.58279	4.45291	4.54556	4.64659	4.92732	4.88193	4.97785	4.99378	4.97316	5.01229	4.52004	4.51427	4.36659	4.39752	4.57113	4.58894	4.91352	5.10439	5.08942	5.18773	5.11879
AT1G19380	4.06841	4.41321	4.10323	4.46862	4.63462	3.98938	7.00116	7.36938	7.21378	6.77738	7.41444	6.69437	5.20716	4.97163	4.63163	4.57436	4.73771	5.0213	7.15609	7.45091	7.2145	7.60231	7.31258
AT1G19396	-1.65613	-0.427406	-1.55644	-0.500176	-0.477926	-0.908974	-0.336671	-0.0702445	0.665847	-0.435646	-0.120816	0.0364579	-1.14114	-0.941014	-2.11507	-1.29414	0.213586	-0.962135	-0.104396	0.237287	-0.243929	0.533883	-0.486992
AT1G19394	0.42802	0.551936	1.4576	0.37695	0.997906	1.73971	1.52002	1.8523	1.98001	1.72282	2.09839	2.36847	1.23421	1.279	1.03244	1.22286	0.862949	1.24835	2.32417	1.62236	1.63663	0.648563	2.4633
AT1G19397	0.44946	0.381828	0.772987	0.357968	0.536002	1.12629	1.46311	1.23044	0.976431	1.09373	1.64948	1.61735	0.587647	0.6857	0.931213	1.12831	0.607627	1.09402	1.58345	1.48828	1.04428	0.712285	1.66269
AT1G19400	4.84948	4.941	4.72772	4.74461	4.73557	4.93444	4.74119	4.68394	4.58393	4.72336	4.82408	4.79534	4.46954	4.55423	4.30537	4.74854	4.67305	4.6341	4.52225	4.99877	4.49836	5.12804	4.61623
AT1G19430	4.95865	4.86231	4.8678	4.69761	4.70422	4.87325	4.55368	4.22034	4.29618	4.58724	4.18954	4.58593	4.57141	4.76133	4.60262	5.00813	4.82571	4.85924	4.63385	4.46029	4.53757	4.38891	4.54747
AT1G19440	5.3138	5.33949	5.11618	5.19836	5.29602	5.24262	5.2616	5.37606	5.35233	5.33636	5.38334	5.16211	5.32166	5.36456	5.3164	5.05747	5.07748	5.1365	5.24349	5.14128	5.0325	5.22726	5.19517
AT1G19450	6.04172	6.02805	5.99568	6.168	6.04609	5.94866	5.03409	4.84497	4.7829	5.20247	4.96488	4.88484	5.76406	5.82318	5.7503	5.57829	5.60864	5.64886	5.23401	5.13379	4.89355	5.00597	4.63333
AT1G19480	3.11622	2.91147	2.81975	3.01714	2.90586	2.85989	2.97241	2.98606	3.05511	3.02391	3.07062	2.9839	2.9589	2.829	2.75429	2.90923	2.81881	2.83799	2.92634	3.00938	2.99806	3.02856	3.12068
AT1G19485	4.1193	3.82782	4.10745	3.75385	3.87501	3.97069	3.96921	3.7741	3.86102	3.99376	3.79396	4.15649	3.64837	3.76635	3.97383	4.25581	4.05924	4.1129	4.05202	3.50026	4.02094	3.56318	3.98459
AT1G19490	1.72348	1.71678	1.86311	1.85972	1.77027	1.3727	1.42758	1.74924	1.42298	1.32338	1.61678	1.49178	1.72502	2.10718	2.02877	1.56908	1.82801	1.63908	2.19343	2.10936	1.99284	1.02275	1.66673
AT1G19520	5.89278	5.93873	5.88381	5.66987	5.6961	5.81388	5.50098	5.40582	5.50541	5.53044	5.38299	5.44156	5.83181	6.01557	6.07275	5.99798	5.98097	5.88605	5.57645	5.42888	5.57902	5.2364	5.4951
AT1G19530	2.87246	2.71185	1.89437	2.20682	2.81769	3.16829	6.07023	4.83094	5.19489	5.21609	4.42963	6.28859	2.90114	2.22673	1.28206	1.47268	2.96025	2.49018	5.02869	4.04855	5.60255	4.79505	2.44472
AT1G19540	1.16428	1.47494	1.33234	1.59517	1.91829	1.1871	1.55487	1.26713	1.60729	1.91359	1.5966	2.11408	0.874237	0.811467	0.431227	1.63402	2.10929	1.49223	1.5225	0.789577	1.67875	2.15468	0.77538
AT1G19570	8.5272	8.4233	8.38513	8.70971	8.65899	8.44408	8.25029	8.01583	8.2882	7.85934	7.8966	7.99465	8.76487	8.67333	8.72868	8.66637	8.55131	8.76302	8.0451	7.89529	8.04141	8.22344	8.5808
AT1G19580	5.24075	5.32325	5.06059	5.27914	5.10442	5.02029	5.17607	5.32684	5.23744	5.17663	5.43969	5.10186	5.31032	5.44828	5.25082	5.22242	5.12562	5.15779	5.24078	5.385	5.33366	5.30699	5.21474
AT1G19600	5.78602	5.72071	5.78786	5.79591	5.82273	5.73578	5.14875	5.24857	5.00002	5.33411	5.22904	5.21483	6.10184	5.96533	5.89525	5.65929	5.77569	5.6213	5.29758	5.10405	5.41958	5.27925	5.07846
AT1G19610	0.542074	-0.195674	0.211814	0.743976	0.183691	-0.211113	1.40914	2.22852	1.69224	0.998566	1.94899	1.32948	-0.038726	-0.832705	-0.526105	0.0455939	-0.483974	0.239212	1.03438	1.16797	1.59267	2.12969	0.948152
AT1G19620	-0.340758	0.502497	-0.109809	-1.64241	0.483167	-0.995916	0.0363134	-0.139953	0.379076	0.0252644	-0.0695133	-0.158299	-0.87389	-0.273546	-0.656908	0.629601	0.088743	-1.21894	-0.200905	0.300902	0.120138	0.0270774	-0.559233
AT1G19630	1.01136	1.0404	-0.620876	-0.61481	0.00532373	-0.745366	0.16064	-0.674617	-1.71951	-1.63534	-1.04997	-0.314863	1.44965	1.39012	1.57062	1.69698	1.31826	0.917749	-0.559335	-1.9983	-0.699751	-0.515941	0.488551
AT1G19640	0.613098	0.865643	0.853018	0.496435	0.416598	0.517399	1.10347	1.11219	1.35372	0.533567	0.434391	0.659961	0.74576	0.339513	0.913839	0.396777	0.172623	0.717197	0.71881	0.912769	0.499093	0.31316	1.24104
AT1G19650	3.91714	3.63709	3.82335	3.67074	3.57877	3.81605	3.83906	3.5194	3.83741	3.66275	3.41636	3.89741	3.92063	3.73462	3.81352	3.99072	3.81006	4.0239	3.91602	3.91543	3.80096	3.74655	4.13058
AT1G19660	5.08473	5.17378	5.02714	5.13796	5.05904	5.47108	5.60018	5.37783	5.42793	5.29244	5.12582	5.35003	4.48576	4.41289	4.3006	5.2245	4.99063	4.97559	4.6973	4.78184	4.6164	5.58852	5.12359
AT1G19670	5.71448	5.87718	5.39656	5.46889	5.73073	5.69016	7.19985	7.26831	7.30819	6.52191	6.73621	6.60098	5.89071	5.51296	5.37358	5.43315	5.47876	5.85371	6.39881	7.13758	6.13298	7.00224	7.56345
AT1G19680	4.42905	4.33896	4.37383	4.44343	4.26606	4.28078	4.58864	4.84789	4.85153	4.69948	4.81673	4.7475	4.47953	4.3825	4.28141	4.19658	4.29289	4.31829	4.49865	4.75808	4.62298	4.78228	4.62628
AT1G19690	3.16675	3.03745	3.13735	3.33802	3.31611	2.99368	2.81773	2.60945	2.60828	2.71295	2.76103	2.69704	3.23392	3.30219	3.0881	3.17231	3.20947	3.15483	2.84953	2.53495	2.66327	2.78969	2.69863
AT1G19700	4.1775	4.42241	4.49128	4.48523	4.26625	4.4441	3.8962	3.64764	4.11514	3.905	3.69109	4.05409	4.10326	4.32877	4.43711	4.26913	4.17994	4.44125	4.12082	4.16322	4.09887	3.92357	4.13141
AT1G19710	3.94862	3.65928	4.05092	3.8266	3.71603	3.8122	3.91774	3.36318	3.71639	3.75476	3.16679	3.78922	3.42564	3.71112	3.74238	3.74836	3.92258	3.88469	3.90658	3.48868	4.00583	3.58626	3.91725
AT1G19715	5.05814	4.66747	5.21064	4.72996	4.67499	5.10448	4.49274	3.85792	4.07717	4.43287	3.87129	4.5931	4.61253	4.71644	4.91594	5.11447	4.96343	5.03859	4.28941	3.89141	4.08505	3.48852	4.57697
AT1G19720	5.66161	5.29206	5.62707	5.20001	5.23103	5.70328	4.84861	3.60524	4.20106	4.74487	4.18669	4.82755	4.9238	5.18425	5.4832	5.79582	5.65639	5.64325	4.77659	4.28049	4.48973	4.01799	4.92921
AT1G19730	3.43607	3.21641	3.35758	3.1444	3.28268	2.81776	3.63757	3.72948	3.6645	3.59981	3.74468	3.42336	3.32931	3.39656	3.06972	3.37	2.72976	3.00732	3.58938	3.63717	3.39801	3.9884	3.46989
AT1G19740	5.96426	5.92866	5.83961	5.94005	6.03872	6.04237	5.54236	5.76429	5.56556	5.77372	5.94904	5.7722	5.96938	5.82562	5.93534	5.90857	5.91343	5.81867	5.32947	5.60739	5.32525	6.03464	5.36784
AT1G19770	6.3128	6.37498	5.98471	6.35373	6.31699	6.64348	6.94179	7.11075	7.03323	7.06392	7.128	7.04791	6.06189	6.11686	5.932	6.04511	6.16542	6.18867	6.81541	6.91051	6.76578	7.22121	6.70471
AT1G19800	4.80856	5.09925	4.73904	4.73244	4.90005	4.81693	4.48007	4.41966	4.33662	4.46061	4.60104	4.53555	4.9316	4.92354	4.78731	4.97407	4.90306	4.86888	4.42376	4.37107	4.30321	4.55399	4.39195
AT1G19835	6.34701	5.88207	6.34474	6.14075	6.02936	6.44489	5.49566	4.63993	5.38563	5.43731	4.77087	5.8618	5.84162	5.93897	6.27491	6.32034	6.18901	6.40945	5.68503	4.86362	5.53652	5.1927	5.65533
AT1G19840	1.22291	0.804362	1.53637	1.33596	1.27558	1.09151	1.45426	1.35735	1.38695	0.423106	1.40086	1.09974	1.32641	1.06894	0.692089	1.07338	1.61722	0.64181	0.522575	0.726043	1.23949	1.17624	0.629473
AT1G19850	4.35309	4.28383	4.53604	4.14736	4.12702	4.25886	4.67181	4.43993	4.30685	4.54714	4.29873	4.59642	4.28245	4.26415	4.68483	4.60398	4.52448	4.28886	4.66452	4.0387	4.73406	3.91146	4.68141
AT1G19860	3.92413	4.04067	3.96106	3.82925	3.91537	3.89169	4.23004	4.31343	4.47427	4.29693	4.22227	4.1217	3.98495	4.02814	4.14159	4.10016	4.15137	4.09667	4.23056	4.41184	4.38277	4.18869	4.37016
AT1G19870	6.31813	6.01524	6.27921	6.09956	5.99418	6.17968	6.23098	5.92009	6.13877	6.18518	5.83329	6.26719	5.8009	6.00574	6.07888	6.11532	6.16812	6.07667	6.19868	5.98981	6.16297	5.76298	6.00196
AT1G19880	5.54166	5.40187	5.55884	5.54428	5.48177	5.51593	5.4673	5.5565	5.50257	5.57807	5.62412	5.51194	5.57264	5.54561	5.69442	5.54559	5.52399	5.37613	5.42089	5.46819	5.34535	5.36539	5.47156
AT1G19900	3.20059	2.82621	3.4991	3.52202	3.39208	3.36197	2.82748	3.0181	3.5542	3.26543	2.80762	2.78289	2.56658	2.57096	2.52493	2.08875	2.61936	1.90973	3.17796	2.34106	3.03651	2.48191	2.26269
AT1G19910	7.33935	7.35507	7.21019	7.64621	7.61766	7.26184	7.37432	7.6948	7.46132	7.34013	7.66913	7.18624	7.6855	7.41052	7.24719	7.14874	7.26011	7.31943	7.36703	7.6715	7.2617	7.75397	7.34542
AT1G19920	6.15281	6.05707	6.0696	5.98146	5.9576	6.08733	5.61725	5.49108	5.57176	5.78304	5.65265	5.77197	6.13441	6.11485	6.20385	6.1394	6.18033	6.01559	5.77651	5.59479	5.60615	5.61919	5.79605
AT1G19940	1.62181	1.98213	1.66039	1.76783	1.96584	2.09488	0.610548	0.165912	0.663924	-0.480606	0.170708	-0.177331	1.49912	1.29305	1.70736	2.06912	1.49232	2.30347	0.650643	0.820051	0.708044	0.780991	0.868917
AT1G19950	2.90218	2.89602	2.66158	3.05193	3.05097	3.06337	2.41376	2.45169	2.31293	2.85054	2.45767	2.73562	3.06223	2.95754	3.13579	2.88135	2.92877	2.95632	2.37775	2.23982	2.36406	2.50949	2.2466
AT1G19960	2.16267	2.47212	2.16081	2.37757	2.79989	2.43597	2.32356	1.85771	1.20202	1.27849	1.09496	1.5	2.77655	2.39743	1.55919	2.66356	1.83385	2.66767	0.66637	1.49461	0.533387	2.63556	2.1256
AT1G19970	1.91108	2.03756	1.89384	2.25901	2.10043	1.99145	2.0707	2.46907	2.25962	2.17573	2.47367	2.01084	2.48767	2.50753	2.52886	2.35559	2.11886	2.20297	2.30965	2.60268	2.19707	2.3037	2.44633
AT1G19980	2.03631	1.73624	1.91827	1.96926	1.91592	1.8634	2.60879	1.90246	2.20942	1.92669	1.6624	2.38689	1.32617	1.74309	2.03943	2.01979	1.93271	2.04588	2.51992	2.39053	2.52607	2.00077	1.91
AT1G19990	3.38074	3.29625	3.60398	3.281	3.14486	3.13997	3.04549	2.70707	2.90654	2.87486	2.57876	3.15313	3.13971	3.33811	3.54861	3.62397	3.19671	3.49783	3.30446	3.52897	3.35929	2.90417	3.24735
AT1G20010	8.05801	8.09408	7.86426	8.16088	8.18629	8.23414	6.90673	6.87361	6.94565	7.10397	7.1662	6.99467	7.92188	7.91137	7.93914	7.97616	8.05986	7.90309	6.80627	6.89601	6.8243	7.48311	7.29462
AT1G20015	-0.970184	-0.53024	-0.985927	-0.486511	-0.969348	-0.787893	-2.88139	-0.943385	-2.53603	-1.68367	-1.7236	-0.965986	0.260483	-0.23639	-0.507534	0.509398	-0.0624672	-0.611935	-1.03143	-1.40792	-1.61841	-1.14283	-0.520758
AT1G20020	8.48206	8.51767	8.24925	8.44594	8.36935	8.67991	8.19107	7.67429	7.87057	8.2179	8.04044	8.1624	8.25677	8.14935	8.01267	8.54412	8.46581	8.50781	7.91202	8.19467	7.81845	8.59709	8.40284
AT1G20030	2.26283	1.84354	2.02862	1.87546	1.92291	1.76649	1.54514	1.65828	1.59202	1.66901	1.96967	1.49722	2.5399	2.2579	1.84257	2.21981	2.12261	1.43296	1.7581	1.47652	1.77014	1.78953	1.38631
AT1G20050	6.52403	6.56741	6.43503	6.6375	6.68918	6.30357	6.2852	6.40118	6.30386	6.28499	6.48874	6.13791	6.85332	6.72017	6.47253	6.35398	6.50325	6.44659	6.36808	6.50295	6.30663	6.41462	6.26112
AT1G20060	2.17081	1.81127	2.52491	2.36827	2.09587	2.18526	1.96974	1.3798	1.83919	2.0608	1.79338	2.17577	1.86229	1.99327	2.29947	2.01912	2.27913	1.95382	1.77358	1.31461	2.16532	0.822108	1.77208
AT1G20070	2.5237	2.86467	2.60739	3.19817	2.92399	2.9943	1.62728	1.98452	1.51118	1.97218	2.01249	1.93032	3.06962	3.20198	3.00424	2.63004	3.12083	3.25628	2.0199	2.26912	1.83799	1.57835	2.20759
AT1G20090	5.4648	5.56991	5.50088	5.46388	5.43304	5.33444	5.29263	5.24953	5.23982	5.23089	5.41149	5.21642	5.48884	5.51995	5.38426	5.47468	5.4042	5.30222	5.33549	5.30042	5.19891	5.39229	5.11461
AT1G20100	5.68912	5.63735	5.84674	5.6009	5.69354	5.59209	6.16912	5.83542	5.9272	5.94522	5.8081	5.99798	5.81722	5.94714	5.96807	6.11276	5.86138	6.10828	6.35112	6.10791	6.16402	5.70869	6.22039
AT1G20110	6.33238	6.21571	6.22878	6.36784	6.3582	6.45324	6.70191	7.10776	6.90529	6.78098	6.89153	6.76615	6.31025	6.20386	6.2903	6.11598	6.32619	6.28884	6.62409	6.85675	6.77884	6.92591	6.75745
AT1G20140	3.55136	3.62786	3.63249	3.78008	3.88364	3.28736	3.58828	3.63607	3.68876	3.31785	3.73671	3.56116	3.90385	3.66319	3.78722	3.5652	3.40032	3.57573	3.64619	3.68859	3.71191	3.60039	3.5654
AT1G20160	4.12976	4.1192	4.24544	3.89781	3.99759	4.09114	4.4493	4.28853	4.36588	4.56646	4.33228	4.52535	4.36257	4.38209	4.44784	4.55712	4.60651	4.17852	4.81969	3.98394	5.09436	4.39119	4.4517
AT1G20190	4.53278	4.58106	4.30916	4.90891	5.03743	4.75953	3.70814	3.47939	3.50378	3.35433	3.76211	3.27325	4.11422	3.9276	3.71513	4.47324	4.4422	4.22773	2.93884	3.18411	2.80416	4.49097	3.79308
AT1G20200	6.62931	6.68234	6.54205	6.59733	6.62121	6.49879	6.52419	6.854	6.67096	6.72297	6.8941	6.47418	6.91119	6.85889	6.74807	6.54911	6.67161	6.50227	6.75821	6.81272	6.65715	6.7711	6.72068
AT1G20220	6.59097	6.59434	6.72918	6.49557	6.58864	6.51697	6.10205	6.39198	6.28281	6.29437	6.25511	6.20781	6.84431	6.81415	7.00062	6.63104	6.73322	6.66037	6.42005	6.2374	6.46945	6.16772	6.16974
AT1G20225	4.74482	4.92701	4.78884	5.07643	4.97876	4.94467	4.75298	4.92345	4.95826	4.77118	4.85383	4.86735	5.04924	4.87586	4.96392	4.84475	4.942	5.08396	4.77985	5.06616	4.77611	5.12541	4.93821
AT1G20230	2.07967	1.93448	2.26459	2.23368	1.91647	1.83691	1.97128	1.48479	1.95432	2.0904	1.84641	2.01964	2.07041	2.38891	2.5186	2.5457	2.22303	2.52134	2.29932	2.56836	2.51908	1.59636	2.39398
AT1G20260	7.71656	7.72948	7.63101	7.70873	7.7163	7.7874	7.56444	7.51965	7.60867	7.57809	7.57241	7.49217	7.67169	7.74343	7.61557	7.65172	7.64342	7.7399	7.61867	7.7207	7.58923	7.73043	7.78173
AT1G20270	3.5732	3.86755	3.79369	3.91556	3.85587	3.46622	3.561	3.20089	3.22917	3.68332	3.7054	3.55944	3.83927	3.94181	3.76631	3.76651	3.91135	3.86703	3.61271	3.58946	3.49234	3.65204	3.34744
AT1G20300	4.19392	4.12642	3.99036	3.86842	3.93312	4.14687	4.32541	4.5096	4.39318	4.30962	4.54475	4.16537	4.28483	4.00191	4.20554	4.22747	4.09628	4.25244	4.33356	4.50961	4.55875	4.44471	4.53895
AT1G20310	-0.207557	0.309396	0.348651	-0.196625	-0.308961	-0.0728092	1.91967	2.48291	2.1384	1.44406	1.73776	1.46553	0.0977295	0.375542	-0.262608	-1.02285	-0.686633	0.459389	2.07971	2.66673	2.38596	2.52733	2.60577
AT1G20330	7.21756	7.23279	7.15224	7.12666	7.13665	7.09695	6.77773	7.14446	6.80374	6.9668	7.08781	6.77047	7.53123	7.40109	7.3155	6.98456	7.13761	7.17156	6.82286	6.89908	6.72046	7.07826	6.86045
AT1G20340	10.2389	10.3254	10.1007	10.3114	10.3082	10.4779	9.95761	10.5141	10.0913	9.9782	10.1755	9.94807	10.0815	9.8553	9.84897	10.0094	10.1819	10.1138	9.49748	9.99813	9.51077	10.6357	10.2388
AT1G20350	-0.84627	-0.14089	-1.92418	-0.618404	-0.880647	-1.65663	1.16256	1.40776	1.35136	0.27016	0.980413	0.649277	-0.413375	-0.835524	-1.18491	-0.218535	-0.542047	-0.501937	0.664635	0.727125	0.877841	1.52829	0.450041
AT1G20370	4.81004	4.77657	4.96037	4.58847	4.53303	4.64829	4.39564	4.26046	4.37266	4.46803	4.17507	4.34819	4.84564	4.95843	5.04932	4.8896	4.8702	5.05789	4.60357	4.48349	4.42534	4.27557	4.57948
AT1G20380	3.79144	3.47062	3.70722	3.42827	3.4527	3.32811	3.92197	3.74821	4.11662	3.78181	3.61056	3.80681	3.37963	3.25898	3.36049	3.69692	3.79947	3.39294	4.04136	3.7639	3.90204	3.44893	3.52337
AT1G20390	4.00961	3.67005	4.53715	3.26353	3.61106	3.62958	4.19005	4.27636	4.07719	4.11774	4.09264	4.51447	3.53701	3.41311	4.03022	3.75562	3.95595	3.901	3.76243	3.67846	3.98148	2.95326	3.94472
AT1G20410	3.8995	3.89338	3.9638	4.02765	3.9208	3.87024	3.45043	3.11176	3.28714	3.62989	3.62259	3.5737	3.96442	4.05344	4.04696	4.01219	3.98644	3.90107	3.43794	3.48704	3.60337	3.47814	3.3806
AT1G20430	4.34938	4.56977	4.43826	4.60867	4.71285	4.0667	4.17511	4.26862	3.96625	4.30564	4.37485	4.14012	5.06856	4.92831	4.76375	4.53564	4.62696	4.48955	4.39293	4.40882	4.27545	4.4204	4.25074
AT1G20440	7.43611	7.72686	7.64571	7.77686	7.61305	8.00476	7.5163	7.32255	7.62477	7.6488	7.34521	7.61193	7.37636	7.32245	7.14498	7.41504	7.53497	7.80001	7.70129	7.90645	7.82121	7.71023	7.3321
AT1G20450	6.83407	6.88835	6.8186	6.87821	6.87025	6.92316	6.09048	5.73564	5.92975	6.04191	6.08036	6.06714	6.7427	6.85657	6.79644	6.9296	6.96388	7.44442	6.27475	6.5464	6.20451	6.36806	6.63775
AT1G20460	2.81477	3.08748	2.68204	3.13809	3.04503	2.98991	3.93915	4.06312	3.98578	3.67088	4.00496	3.62099	3.08958	2.94559	2.79043	3.12498	2.8083	2.85811	3.9475	4.28181	3.93555	3.94998	3.95266
AT1G20470	0.963835	0.38044	0.620346	0.405677	1.0845	0.683605	0.441979	0.145393	-0.118464	0.208041	0.471152	0.702657	0.688534	1.29416	1.0356	1.3606	0.85535	0.555661	0.306361	0.110965	0.645414	-0.326814	-0.066359
AT1G20480	1.76093	1.92113	2.0933	1.84671	1.98991	2.07262	2.05603	1.70886	1.75359	1.98651	1.78447	2.08842	1.97986	2.0187	2.18336	1.82036	2.04428	1.94031	1.72497	1.4897	1.55491	2.05827	1.24232
AT1G20490	2.24196	1.80821	2.61579	2.45585	2.45688	2.05624	2.54136	3.04103	2.97049	2.44266	2.55526	2.68898	2.53007	2.43942	2.34419	1.95807	2.24658	2.42889	2.17555	2.59715	2.74135	2.43537	2.57827
AT1G20510	5.64571	5.46094	5.36885	5.34927	5.60921	5.62289	7.36205	7.8293	7.75706	7.0413	7.3383	7.01031	5.69598	5.66269	5.57928	5.35491	5.45174	5.80594	7.19446	7.59845	7.34423	7.4403	7.75218
AT1G20530	1.01055	0.25288	0.930851	0.169453	0.0995843	0.53904	0.646117	0.42576	0.692154	0.477812	0.430275	0.872337	0.220905	0.777172	0.70017	1.2903	0.0393498	0.375885	0.650501	0.722132	0.545306	0.269078	0.362218
AT1G20540	3.75872	3.73732	3.6165	3.86682	3.76683	3.59174	3.41596	3.36215	3.21389	3.52409	3.59797	3.30048	4.00512	3.76794	3.54148	3.79816	3.89125	3.71337	3.45271	3.15546	3.06021	3.56326	3.23001
AT1G20550	2.18605	2.29126	2.36138	2.48295	2.12409	2.3196	1.77596	1.57623	1.9133	2.08877	1.55792	2.02903	1.70864	2.17739	2.10992	2.27758	2.1124	2.34608	2.09205	1.89233	2.17026	1.63064	1.55899
AT1G20560	5.14136	5.30448	5.20574	5.21703	5.20543	5.30299	5.18188	5.27225	5.25814	5.28332	5.43187	5.43531	5.26426	5.23896	5.23313	5.24963	5.14065	5.25075	5.02784	5.19006	5.01607	5.3452	5.36977
AT1G20575	4.23164	4.21268	4.3299	4.34846	4.20384	4.03992	4.54508	4.41693	4.63158	4.47071	4.44107	4.5233	4.09912	4.03704	4.06396	3.97468	4.13358	4.24811	4.48502	4.78055	4.601	4.48608	4.40525
AT1G20580	5.74364	5.72213	5.81416	5.78044	5.81071	5.42281	5.42972	5.77354	5.58734	5.55721	5.76111	5.49848	6.1169	5.93734	5.99181	5.56452	5.80155	5.67933	5.70024	5.59381	5.57263	5.72521	5.42999
AT1G20610	3.46039	3.14531	3.30212	2.89345	2.82183	3.11139	3.22922	2.80687	2.93329	3.24896	2.89576	3.33504	2.80963	3.26694	3.0615	3.4998	3.31498	3.08617	3.13649	2.63776	3.17548	2.52241	3.05584
AT1G20620	11.1393	11.1524	10.9465	11.2871	11.3459	11.2833	10.5442	10.5366	10.4733	10.2847	10.6448	10.3418	11.2275	11.0924	11.0437	11.1328	11.12	11.1777	9.938	10.4252	10.177	10.6883	10.9367
AT1G20630	5.54375	5.66244	5.43035	5.48883	5.51746	5.5723	5.67789	5.81767	5.94201	5.86452	6.10087	5.94963	5.69449	5.54209	5.77591	5.7669	5.80687	5.89528	5.75892	6.11746	5.92687	6.09446	5.95059
AT1G20640	4.29642	4.10983	4.34062	4.18295	4.18442	4.32036	5.00031	4.56269	4.83046	4.62859	4.53473	4.69368	3.98054	4.18333	4.16399	4.2771	4.1224	4.05454	4.82398	4.71157	4.85323	4.43693	4.93148
AT1G20650	4.36034	4.36563	4.32048	4.41371	4.37725	4.61386	3.57737	2.69089	3.02487	3.77905	3.33869	3.64942	4.12815	4.21186	4.22531	4.55425	4.18278	4.10273	3.40701	3.06489	3.30735	3.74407	3.72484
AT1G20670	4.28403	4.20113	4.3104	4.3792	4.34199	4.5337	4.43886	4.57836	4.58656	4.70466	4.40851	4.59262	4.21429	4.22609	4.48079	4.45306	4.38619	4.43915	4.41114	4.55632	4.4562	4.36805	4.42002
AT1G20690	-5.49473	-0.277815	0.35355	-0.328018	1.12604	-0.860671	1.45649	0.18367	0.739076	0.240258	-0.336302	1.86277	-0.319016	0.947024	0.449321	1.84068	0.0984094	1.15714	1.54025	1.36515	0.456094	0.454027	-5.47341
AT1G20691	1.74235	-0.466497	-1.67308	0.539653	-2.6644	0.855654	-0.779402	-0.124384	0.490698	0.195798	1.02458	-5.60795	1.07408	0.674542	0.807517	-5.22374	1.06666	0.408405	-0.0091528	-5.06978	0.706298	0.773479	1.64687
AT1G20693	7.06797	7.28112	6.99148	7.31478	7.42119	7.08717	6.92592	7.26411	7.14544	6.92665	7.25248	6.8669	7.45525	7.23664	7.04795	7.06762	7.22888	7.23412	7.01069	7.49668	7.08516	7.59897	7.50072
AT1G20696	6.58904	6.82695	6.65593	6.77384	6.78254	6.51376	6.55456	6.60928	6.68616	6.57466	6.80492	6.51517	6.88455	6.72407	6.63212	6.58865	6.66716	6.67766	6.59087	7.01728	6.62257	7.10654	6.80109
AT1G20700	0.459929	0.423328	0.101792	0.714844	0.669527	0.20209	1.07444	0.519554	0.319051	1.084	0.330187	1.11191	0.457941	0.593759	-0.393386	-0.684637	0.0184945	-0.995302	0.69853	0.0607245	0.397731	0.260077	0.248841
AT1G20720	2.76961	2.45998	3.23723	2.67651	2.81813	2.67284	2.78118	1.60897	2.14363	2.51745	1.74598	2.49661	2.47675	2.61693	3.05307	2.96207	2.98792	2.81997	2.50926	2.02625	2.50322	1.8264	2.44164
AT1G20760	5.90245	5.81302	5.93069	5.9002	5.8933	5.94183	6.16576	6.47671	6.20154	6.27928	6.31669	6.14837	5.71832	5.80849	5.83755	5.74788	5.93996	5.8111	6.25254	6.28739	6.18263	6.26587	6.28505
AT1G20770	4.8145	4.88002	4.63902	5.01092	4.90988	4.59643	4.88253	4.82959	4.93567	4.68479	4.91506	4.73369	5.0582	4.86965	4.80946	4.78646	4.81633	4.83636	4.91844	5.14747	4.81859	5.08756	4.99175
AT1G20780	5.13152	5.26338	4.96043	4.99562	5.01322	5.15919	6.25168	6.46481	6.45685	6.10488	6.38498	6.20431	5.18001	5.08149	5.1375	5.09935	5.06721	5.23856	6.18345	6.47983	6.31737	6.41096	6.34164
AT1G20810	4.06826	4.18087	3.97049	4.06039	4.1045	4.25065	3.63236	3.60288	3.57372	3.66296	3.7198	3.46656	4.03056	3.7941	3.93307	4.1199	4.09871	4.19641	3.42542	3.67656	3.32335	4.11591	3.70317
AT1G20816	2.73809	2.94708	2.5867	2.96221	2.81838	2.42762	2.60143	2.50015	2.15814	2.33016	2.75231	2.09134	3.07626	3.0833	2.55323	2.90733	2.71241	2.76909	2.79132	2.62224	2.39392	2.88134	2.69394
AT1G20823	3.15726	2.82784	2.97821	2.87226	2.67951	2.81307	1.57328	1.99081	1.86694	2.01806	1.67346	1.91495	3.14309	2.8461	3.1567	2.45699	2.9303	2.63806	1.87193	1.81281	1.74573	2.00825	2.12742
AT1G20830	3.63138	3.66565	3.49534	3.53049	3.30978	3.75086	3.26428	3.01691	3.18296	2.9928	3.09701	3.21135	3.45609	3.36506	3.60501	3.72737	3.57409	3.65042	3.02877	3.2392	3.25068	3.44072	3.46002
AT1G20840	5.85676	5.85299	5.82001	5.92344	5.81333	6.03993	5.48151	5.63819	5.5489	5.63637	5.37189	5.61451	5.88128	5.89431	5.90069	5.98396	6.02448	5.97138	5.44288	5.56475	5.48141	5.82575	5.46793
AT1G20850	5.66789	5.26047	5.72578	5.22675	5.29259	5.87023	5.97697	5.84314	5.93102	5.69169	5.52576	5.9521	5.19711	5.28896	5.51904	5.3341	5.41371	5.23655	5.74189	5.49414	5.73721	5.61519	6.1008
AT1G20870	1.13434	1.13765	1.44379	1.36965	0.971493	1.16347	0.240315	0.280458	-0.322735	0.421542	0.215707	0.65924	1.17113	1.13377	1.38073	1.02897	1.28596	0.913945	0.188942	0.248241	0.625897	0.602161	-0.264323
AT1G20880	3.5601	3.47829	3.2811	3.56765	3.3911	3.48662	4.08017	3.94487	4.06864	3.91409	4.06015	4.08429	3.13834	3.28393	3.4917	3.19621	3.44735	3.31404	3.69153	4.00015	3.89599	4.11151	4.07701
AT1G20890	2.80089	2.95695	3.19586	3.01661	3.11934	2.85041	3.21738	3.21619	3.11006	3.21288	3.19204	3.33915	3.02667	3.26962	2.87041	3.04435	2.97328	3.25262	3.2145	3.18572	3.12025	3.40615	2.96909
AT1G20900	4.36154	4.17011	4.35638	4.36197	4.25532	4.276	5.02322	5.34942	5.0769	5.12604	4.97675	5.14121	3.79141	3.88902	3.64316	3.31425	3.91485	3.49024	4.57948	4.29376	4.74391	4.48111	3.99571
AT1G20910	4.17021	4.04612	4.11065	4.09147	4.09203	3.94296	3.54841	3.82808	3.67266	3.89036	3.96225	3.75889	4.3776	4.29718	4.3655	4.15842	4.12335	4.18863	3.6482	3.57916	3.53629	3.69753	3.5072
AT1G20920	5.86995	5.59304	5.87035	5.41325	5.61883	5.80766	6.07325	5.92218	6.01809	6.08138	5.78924	6.16384	5.4643	5.58666	5.8052	5.9208	5.88109	5.89736	6.13562	5.89124	6.07641	5.57945	6.36921
AT1G20930	3.51015	3.25079	3.48713	3.42531	3.26844	3.23407	4.07951	4.35162	4.32913	4.03285	4.28512	4.34651	3.43886	3.48892	3.56247	3.5792	3.67882	3.1542	4.16619	4.47542	4.14697	4.12161	4.61192
AT1G20950	6.81783	6.80247	6.78062	6.80135	6.77037	6.69376	6.29311	6.51574	6.33574	6.42468	6.36879	6.30267	6.76171	6.95631	6.88006	6.65856	6.75923	6.55294	6.52684	6.34931	6.45669	6.19021	6.19109
AT1G20960	8.05696	7.91345	7.9966	7.7297	7.73182	7.97386	7.72729	7.69385	7.61544	7.93961	7.70317	7.73914	7.90075	7.92362	8.11035	8.09817	8.05628	7.95201	7.83755	7.63664	7.79679	7.42265	7.85216
AT1G20970	6.7222	6.49399	6.81357	6.52397	6.45924	6.82478	7.14626	6.68248	7.01965	6.81356	6.44754	7.13131	6.10979	6.36388	6.55586	6.76919	6.69678	6.89975	7.28555	7.03639	7.2662	6.50315	7.23205
AT1G20980	6.97095	6.98322	6.89534	6.85989	6.85746	6.97891	7.59094	7.59177	7.5737	7.46592	7.41983	7.39678	6.80956	6.91525	6.82093	7.0495	6.9284	6.95499	7.40438	7.5087	7.43271	7.30296	7.61265
AT1G21000	5.08915	5.39461	5.21302	5.26087	5.36662	5.33782	5.98385	5.97147	6.10538	5.81529	6.13005	5.89643	5.44283	5.30118	5.30015	5.25679	5.14939	5.31264	5.72097	6.11635	5.68179	6.17068	5.95327
AT1G21010	2.44478	2.51065	2.62411	2.4863	2.61125	2.69608	4.21047	4.51246	4.2831	4.01149	4.19173	4.09545	2.72856	2.49079	2.38981	2.36905	2.35517	2.39025	3.94413	4.4493	4.16322	4.36578	3.99563
AT1G21050	4.1719	4.37869	4.1804	4.31199	4.30914	4.13055	5.50107	5.97134	5.91592	5.35108	5.71591	5.4582	4.14916	4.15854	4.13012	4.23458	4.21874	3.96804	5.04511	5.60223	5.14086	5.57103	5.48723
AT1G21060	4.20505	4.07175	4.01756	4.09533	4.05772	4.2123	3.96539	3.52749	3.8828	3.75355	3.70253	3.86445	3.6748	3.74466	3.9295	4.23643	3.88543	4.19282	3.8258	3.97446	3.62056	3.77952	3.79655
AT1G21065	5.08594	5.32441	4.99752	5.30169	5.31993	5.25023	4.99025	5.23492	4.99937	4.98623	5.28507	5.05616	5.27734	5.14289	5.21729	5.17726	5.19493	5.20756	4.98309	5.24839	4.85602	5.40269	5.12851
AT1G21070	3.40813	3.23919	3.04682	3.33112	3.26422	3.30254	3.31706	3.67458	3.29285	3.5385	3.54584	3.3037	2.99441	3.15726	3.14829	3.1372	3.34295	3.21995	3.34224	3.70717	3.40497	3.4475	3.50162
AT1G21080	5.63023	5.53406	5.48308	5.435	5.44659	5.50289	6.06398	6.32138	6.27526	6.11678	6.1176	6.14451	5.58914	5.54112	5.58135	5.60139	5.51303	5.68258	6.28169	6.44319	6.32979	6.29385	6.27514
AT1G21090	3.13181	2.91294	2.85586	2.72514	2.87434	2.89512	2.35008	2.5863	2.23823	2.48982	2.24259	2.58482	2.94712	3.14703	3.27863	2.85052	2.92211	2.85814	2.34819	2.18622	2.63986	2.42622	2.28677
AT1G21100	5.59113	5.81394	5.47913	6.23985	6.19556	6.30129	8.78097	9.14873	9.11962	8.84467	8.7059	8.8971	5.99505	5.89142	5.37085	5.05534	5.6036	5.53597	8.01107	8.44304	8.41484	8.25116	8.19788
AT1G21110	5.11298	5.52063	5.14936	5.28152	5.25535	5.49948	9.14786	9.60901	9.50152	9.10911	9.02962	9.02202	3.79843	3.84622	3.80369	3.31595	3.93542	3.72975	8.10618	8.52407	8.30348	8.28304	8.54339
AT1G21120	4.43014	5.16202	4.38984	4.52432	4.50422	5.1076	9.56738	9.96143	9.89201	9.50012	9.42561	9.4928	3.16527	3.22368	3.63599	2.80089	3.09592	3.22056	8.56188	8.94423	8.76004	8.62088	8.96608
AT1G21130	7.60056	7.88737	7.39204	7.72768	7.76066	8.09315	9.95044	10.3117	10.2857	9.76353	9.99059	9.77129	7.40646	7.38804	7.16077	7.53725	7.43842	7.65278	9.34397	9.84303	9.43521	9.87992	9.99841
AT1G21140	0.123522	-0.0157764	-0.858628	-0.144284	-0.497694	-0.326134	1.79832	2.27139	2.10664	1.64537	1.5013	1.66192	-0.475887	-0.835346	-0.579828	0.0908997	0.0790535	-0.942755	0.40844	0.178543	0.620832	0.307961	-0.120653
AT1G21150	1.80729	1.57821	1.54165	1.46738	1.19408	1.52101	1.26482	0.662487	1.08734	1.56468	1.01253	1.72632	1.27271	1.50602	1.5978	1.85496	1.70776	1.59709	0.973935	0.958374	0.978795	0.888032	0.845042
AT1G21160	4.37894	4.22577	4.44214	4.08333	3.97988	4.10293	5.01044	4.49143	4.69743	4.66635	4.23717	4.77621	4.0013	4.22434	4.30331	4.66005	4.42935	4.55475	4.78809	4.50451	4.67807	4.27903	4.95471
AT1G21170	4.89998	4.87165	5.02594	4.72674	4.80666	4.8589	5.17427	5.16991	5.31705	5.13087	4.96415	5.24562	4.59148	4.778	4.66027	5.03807	4.96959	4.84882	5.13958	5.02417	5.17625	4.75645	5.12355
AT1G21190	4.25956	4.20177	4.12034	4.39793	4.32945	3.82187	4.1686	4.2758	3.97615	4.07824	4.51247	3.887	4.78788	4.41466	4.33543	4.11173	4.22925	4.18242	4.14611	4.04758	3.96777	4.29512	4.03481
AT1G21200	3.25117	3.28319	3.23753	3.03865	2.9376	3.18393	3.73502	3.29111	3.45204	3.58731	3.01351	3.52614	2.6661	3.0072	2.76653	2.75782	2.78961	3.1879	3.81797	3.76724	3.51997	2.96109	3.83845
AT1G21210	1.75908	1.71321	1.6625	1.96732	1.83892	2.31362	2.59489	1.62546	2.04517	2.2045	1.11676	2.14697	0.950544	1.09102	1.21195	0.0750777	1.24953	0.916348	2.05711	1.45837	2.11776	1.05454	1.40107
AT1G21220	-0.442026	-0.0710107	-0.179448	0.134053	0.789204	-0.0725334	-0.549679	-0.638665	-0.165442	-0.712879	0.0217993	-0.867649	0.261701	0.722822	-0.0601424	0.234661	0.205065	0.210749	-0.415617	0.0254104	-0.3262	-0.12312	-0.440503
AT1G21230	0.283782	1.01944	0.119523	0.323277	0.00798485	1.17736	4.27047	4.22989	4.21656	4.06383	3.13133	3.75696	-0.610725	-1.44077	-1.40543	-1.03169	-0.605581	-0.0338365	1.96852	2.4359	2.50779	1.96086	0.833271
AT1G21240	-1.49182	-0.137658	-0.375424	-1.68917	-0.0819154	-1.35373	3.33258	3.0906	3.08457	2.13752	2.02238	2.36728	-0.319003	-1.81555	-0.805194	0.890876	-0.579833	-0.487022	3.13566	3.05451	2.72312	3.40812	4.18877
AT1G21250	5.84114	6.08554	5.67167	5.42733	5.82034	5.55046	6.66894	6.74339	6.49553	5.84736	5.80051	6.16506	6.07186	5.799	5.8943	6.54276	6.04267	6.45426	6.2422	6.45714	5.99134	6.88875	7.16869
AT1G21260	2.26337	2.20119	2.32909	2.18155	2.45408	1.98831	1.61768	1.85329	1.81434	1.63535	1.87513	2.02528	2.49518	2.30717	2.71647	2.16509	2.23906	2.40706	1.42973	2.22816	1.71967	2.42479	1.63159
AT1G21270	5.63854	5.75265	5.39366	5.66743	5.63947	5.78985	5.71681	5.75401	5.52799	5.34707	5.23802	5.32	5.44267	5.37496	5.45922	5.82428	5.53689	5.76282	5.35707	5.60525	5.29441	5.96859	6.13681
AT1G21280	2.69476	2.6362	2.16282	2.55117	2.46354	2.40626	2.78004	3.01609	2.81985	2.66147	2.95289	2.5681	2.82272	2.49906	2.84576	2.42954	2.51393	2.58118	2.74087	3.05893	2.83981	3.11983	3.09321
AT1G21310	11.0467	10.9188	11.1024	11.0683	11.0856	11.1845	11.323	11.6574	11.8564	11.6843	11.153	11.7634	10.1946	10.1491	10.4423	10.0906	10.7939	10.4866	10.9003	11.097	11.4323	10.9528	10.6691
AT1G21313	0.564558	0.694568	0.109948	-0.0333025	-0.660692	-1.33062	-1.68761	-1.46797	-0.998443	-0.213302	0.0688861	-0.686609	-5.96794	-5.96494	-0.626612	-0.599659	1.0307	-0.4419	-0.975861	-5.10857	1.23929	-5.66438	-1.34349
AT1G21320	3.37282	3.61409	3.63468	3.38939	3.62893	2.8293	5.6825	6.20149	6.06172	5.27723	5.65011	5.56716	3.08998	2.84764	2.96381	3.53526	3.35548	3.51936	4.98421	5.35518	5.06091	5.14132	5.31614
AT1G21326	1.52029	1.62457	1.11725	1.91819	1.51244	1.71665	2.90862	3.43555	3.18808	3.13589	2.98541	3.04592	0.520434	1.09145	1.03192	0.848672	1.2799	1.221	2.49981	3.0402	2.9268	2.96107	2.28238
AT1G21350	4.53233	4.5992	4.44708	4.58866	4.50433	4.42762	4.10527	4.26345	4.22344	4.12548	4.27146	4.22724	4.57869	4.40315	4.38533	4.57227	4.65818	4.55918	4.02325	4.28715	3.99202	4.4192	4.40721
AT1G21360	0.73102	1.14294	1.08949	0.922699	0.853283	0.928321	-0.950567	-0.522741	-0.538245	-0.0683378	0.113488	0.0222132	0.495361	0.776476	0.272521	0.419141	0.526271	0.624659	-0.027579	0.210342	0.479558	-0.00503533	0.0923463
AT1G21370	4.33865	4.26608	4.36416	4.25041	4.23271	4.29997	5.24747	5.17093	5.2617	5.07283	4.97197	4.97554	4.07988	4.22659	3.98583	4.13095	3.97235	4.19145	5.14192	5.24214	5.03047	5.08336	5.02971
AT1G21380	5.93823	5.99479	5.91676	5.97901	5.95163	6.11345	6.65267	6.73996	6.79353	6.6007	6.64767	6.59101	5.96891	6.01827	6.0964	5.81197	5.91496	6.08212	6.74708	6.80194	6.82882	6.60054	6.7437
AT1G21390	2.3823	2.56743	2.727	2.57825	2.77163	2.55993	2.76822	2.55493	2.75605	2.5057	2.48601	2.31189	2.38777	2.78974	2.36185	2.61738	2.39296	2.41296	2.56833	2.94335	2.50986	2.68024	3.14044
AT1G21400	4.32681	4.42238	4.50029	4.3122	4.33445	4.64261	5.29761	5.26434	5.18577	4.85379	5.18502	4.99503	4.29448	4.17819	4.02235	4.71646	4.32854	4.37219	4.31243	4.68656	4.35057	5.36595	4.87428
AT1G21410	3.35202	3.0742	2.9649	3.18217	3.04093	2.99835	2.43762	2.30252	2.52992	2.38111	2.55857	2.38798	3.1141	3.06251	3.02849	3.24235	3.05317	3.03031	2.26014	2.56162	1.89781	2.78124	2.43141
AT1G21440	5.72623	5.49076	5.5569	5.60398	5.73069	5.3533	4.95613	5.15083	4.98651	5.00428	5.03962	4.81897	5.771	5.89256	5.80648	5.55334	5.75663	5.29086	5.10833	4.8033	5.22694	4.91519	5.09238
AT1G21450	4.73601	4.63015	4.70377	4.64395	4.60111	4.84496	6.30889	5.99738	6.23683	5.90669	5.82361	6.02059	4.56345	4.63422	4.68027	4.76903	4.66971	4.86156	6.32497	6.44887	6.32537	6.10395	6.41462
AT1G21460	3.49311	3.63399	3.61713	3.42951	3.47921	3.35916	3.455	2.89036	2.99542	2.66661	2.61231	2.71456	3.16356	3.18288	3.41124	3.41333	3.08357	3.19261	2.41089	2.14961	2.20752	3.0431	2.51763
AT1G21480	3.48845	3.50334	3.62482	3.7446	3.72144	3.58908	3.26998	3.41205	3.10383	3.35421	3.34707	3.25861	3.54831	3.44137	3.60758	3.61405	3.70781	3.53054	3.13675	3.15997	3.25287	3.2796	3.3818
AT1G21500	6.14578	6.25139	6.01099	6.20274	6.24375	6.32517	5.5926	5.87649	5.47979	5.81822	5.8055	5.69675	6.13819	5.74979	5.79871	5.88202	6.12778	5.90495	5.20751	5.40044	5.1608	6.09564	5.68145
AT1G21510	0.338657	0.355349	0.455372	-0.0959891	-0.142125	0.402954	0.193334	-0.205934	-0.569254	-0.374702	-0.928072	-0.32357	-0.0857754	-0.182936	-0.441384	-0.415159	0.254957	-0.44483	-0.657577	-0.251048	-0.480526	-0.711433	-0.265206
AT1G21520	2.82905	2.61893	3.05225	2.32376	2.82006	2.25586	2.67155	3.43788	2.90611	2.49182	2.90762	2.37497	3.48926	3.12023	3.27117	2.87381	3.05017	3.12051	3.25463	3.08973	2.7845	3.18186	3.40349
AT1G21525	0.196469	0.179961	1.00334	-0.413156	-0.643432	-1.38522	-0.238178	0.296863	-1.60693	-0.471552	0.176444	-0.597514	2.57319	2.29846	1.35601	0.494867	1.76366	1.6011	2.72544	1.17099	2.08628	0.683135	0.569291
AT1G21540	2.19645	1.93593	2.21928	1.68511	1.94137	1.89751	1.95792	2.53576	2.4193	2.67104	2.70432	2.36781	2.72822	2.2597	2.59017	2.26763	2.36116	2.54092	2.84089	2.90608	2.85855	2.98551	3.19793
AT1G21550	0.00133279	1.06113	0.344011	0.0460587	0.225318	0.760302	1.92375	2.44592	2.46639	2.09342	2.26104	1.62152	0.95057	0.830005	0.364924	-0.135452	-0.118233	0.278686	2.27122	2.98683	2.35735	2.42128	2.65442
AT1G21560	3.52397	3.44302	3.65973	3.55504	3.36766	3.48981	2.78752	2.17319	2.67304	3.05259	2.61215	3.10691	3.2594	3.56316	3.57884	3.6906	3.61779	3.66158	3.2479	2.5845	2.97537	2.38633	2.87637
AT1G21580	6.10539	5.74893	6.14739	5.58799	5.67928	6.18131	6.62264	6.28879	6.44382	6.57478	6.06503	6.56443	5.67684	5.9056	6.16622	6.1449	6.09649	6.0587	6.59179	6.38352	6.58652	5.89837	6.73135
AT1G21570	2.1874	1.60219	2.02238	2.1051	1.78689	1.70144	2.49569	2.1358	1.88154	2.68817	2.4438	2.43449	1.8653	0.683092	1.27353	2.10998	2.16043	2.13834	2.48514	2.5797	2.18182	1.74905	2.36939
AT1G21590	5.30844	5.17355	5.34034	5.10316	5.28385	5.24103	6.50507	6.35556	6.44503	6.17102	6.15006	6.19295	5.2987	5.25288	5.27118	5.56694	5.29677	5.43888	6.35413	6.65965	6.4798	6.3655	6.83434
AT1G21600	6.30114	6.54717	6.28887	6.30141	6.34298	6.27426	5.49781	5.42535	5.34618	5.82354	5.88953	5.80088	6.49952	6.23569	6.25593	6.44068	6.40197	6.51599	5.60044	5.80617	5.52661	5.93806	5.63532
AT1G21610	4.69899	4.46142	4.48529	4.34253	4.34947	4.57765	4.58904	4.51489	4.58637	4.57297	4.52752	4.57753	4.16223	4.19798	4.36689	4.66574	4.53658	4.63302	4.48204	4.54232	4.59048	4.48285	4.75963
AT1G21630	6.72862	6.73746	6.71817	6.71644	6.76034	6.83052	6.805	7.05031	6.92705	6.97814	6.90295	6.94293	6.63412	6.58009	6.75558	6.64846	6.8153	6.68737	6.76178	6.80299	6.85313	6.86346	6.81266
AT1G21640	5.72727	5.75575	5.83749	5.72308	5.56165	5.91883	5.74861	5.72684	5.82339	5.74948	5.69759	5.73853	5.51228	5.52272	5.60845	5.71145	5.69874	5.72423	5.54252	5.63841	5.53367	5.67747	5.66761
AT1G21650	4.9486	5.07167	5.0282	4.93464	4.8632	5.07645	4.90215	4.67748	4.75678	4.94185	4.84389	4.89567	4.9688	5.08569	5.22037	5.24861	5.05226	5.23392	4.98508	5.0052	4.99593	4.53323	5.05483
AT1G21651	3.51788	3.33594	3.49159	3.44123	3.38048	3.36829	3.77628	3.64968	3.72229	3.82231	3.61168	3.71133	3.2529	3.06647	3.15732	3.561	3.51761	3.45474	3.28311	3.63749	3.87745	3.45015	3.72443
AT1G21660	5.37235	5.35382	5.41735	5.47127	5.29082	5.39314	5.70822	5.63906	5.7907	5.62148	5.65708	5.70039	5.33881	5.27561	5.30114	5.22584	5.18921	5.25782	5.6126	5.70532	5.76022	5.66812	5.6272
AT1G21670	5.05205	5.04565	4.90745	5.0201	5.19811	5.28106	5.72651	6.26104	6.08776	6.03525	6.42375	6.02633	4.94646	4.81469	4.91455	5.17993	5.09005	5.21255	5.4741	6.21025	5.85989	6.60078	6.37409
AT1G21680	6.60707	6.75231	6.43977	6.3131	6.49062	6.88428	6.47545	6.94658	6.66086	6.68539	6.85356	6.60677	6.14738	5.93549	5.83019	6.43806	6.30376	6.36449	5.83544	6.64831	5.96854	7.17188	6.7864
AT1G21690	4.47001	4.43954	4.49434	4.21881	4.49211	4.28801	4.10789	4.34847	4.18715	4.21159	4.39221	4.38188	4.59189	4.5554	4.58834	4.30117	4.65207	4.36874	4.18796	4.29112	4.4455	4.50584	4.28097
AT1G21695	-0.847474	-0.526105	-0.253737	-0.362029	0.225725	-0.53846	0.654976	0.484311	-0.0659714	-0.478365	0.574061	-0.971021	-0.240263	-0.033534	-0.00679646	-0.873754	-0.117392	-0.5009	0.000499782	-0.583329	-0.399878	0.352916	-0.350338
AT1G21700	5.20719	4.96691	5.08057	5.05104	4.94274	5.116	5.365	5.15593	5.33493	5.22657	5.16372	5.32482	4.81988	4.89454	5.0292	5.13776	5.06494	5.05016	5.25302	5.15886	5.35439	5.11753	5.45131
AT1G21710	3.62605	3.63315	3.52321	3.87017	3.78759	3.37139	3.65872	3.78175	3.77308	3.65699	3.78545	3.53803	3.78335	3.64472	3.55897	3.62566	3.49558	3.47951	3.67609	3.71703	3.44031	3.66533	3.12369
AT1G21720	6.2687	6.31845	6.18296	6.39965	6.41948	6.14614	6.27719	6.51634	6.36331	6.35378	6.54965	6.24353	6.61241	6.50282	6.40941	6.24231	6.41091	6.30676	6.42002	6.37255	6.34053	6.5236	6.30859
AT1G21740	3.10536	2.93755	3.1246	2.73673	2.41276	2.94114	2.93825	2.60645	2.6891	2.81055	2.71563	2.9797	2.89235	2.69013	3.1355	3.14001	2.93321	2.82391	2.82403	2.32315	2.84312	2.29977	2.33156
AT1G21750	8.13477	8.06635	8.07914	8.00603	7.99264	7.91185	8.05392	8.00314	8.15489	8.17202	8.12371	8.1382	8.03931	8.19041	8.11841	8.14039	8.19762	8.12155	8.38696	8.29693	8.44055	8.19893	8.13791
AT1G21760	3.82756	4.05487	4.01249	4.13404	3.94896	4.1227	4.53808	4.6832	4.57991	4.44532	4.63546	4.55573	4.15228	3.99004	4.06191	4.07805	4.03673	3.84553	4.33111	4.43469	4.3532	4.62719	4.42011
AT1G21770	4.61403	4.55971	4.2936	4.77626	4.88266	4.27772	4.46159	4.80439	4.48942	4.34067	4.61157	4.23988	4.52807	4.47648	4.16348	4.71511	4.55966	4.40798	4.08688	4.38733	4.02974	4.82661	4.56449
AT1G21780	4.31917	4.24166	4.27569	4.38843	4.38054	4.08462	4.58556	4.6095	4.54078	4.45517	4.45769	4.44759	4.33473	4.20151	3.92999	4.23343	4.32523	4.17506	4.43058	4.70511	4.50496	4.71529	4.40525
AT1G21790	2.33117	2.28749	2.44376	2.36959	2.04575	2.37087	2.0452	1.9473	2.00755	2.06887	2.36634	1.74352	2.09561	2.20275	2.15627	2.24467	2.38227	2.13939	1.68722	1.9964	1.9769	2.38117	2.10774
AT1G21810	1.57746	1.06902	2.03119	1.39834	0.991498	1.7042	1.33745	-0.348616	0.501732	1.27852	0.344273	1.62337	0.829179	1.47172	1.40371	1.93909	1.46641	1.34759	1.43215	0.930636	0.607709	0.24086	1.67226
AT1G21830	4.18501	4.35732	4.20998	4.46315	4.42676	4.60156	4.2811	4.51895	4.59734	4.30883	4.71984	4.63262	3.86281	3.93189	3.9905	4.34365	4.25497	4.20537	4.24996	4.47996	4.22496	4.90273	4.46057
AT1G21840	1.63974	1.8103	1.33704	1.73972	1.94206	1.59252	1.82943	2.00574	1.64945	1.55868	2.04974	1.75167	1.67526	1.79868	1.42499	1.62677	1.44485	1.59989	2.05696	2.22475	1.7515	2.12638	1.5992
AT1G21880	5.43334	5.4452	5.43577	5.44233	5.54467	5.40168	4.4757	4.69727	4.54923	4.78974	4.69562	4.86262	5.60212	5.54251	5.78014	5.42661	5.4959	5.4042	4.71245	4.3784	4.69201	4.67005	4.71682
AT1G21900	5.31467	5.345	5.1647	5.42195	5.32222	4.91836	6.18389	6.4525	6.137	6.18286	6.42749	5.87104	5.58682	5.56759	5.1846	5.17387	5.30037	5.34523	6.27866	6.49496	6.20933	6.36838	6.09152
AT1G21910	4.31809	4.72985	4.41165	4.34678	4.38823	4.49039	3.17825	3.40261	3.31506	3.57894	3.89992	3.69673	5.0916	5.07531	4.77822	4.46371	4.62364	4.93919	3.56008	3.60207	3.71557	4.32132	3.30959
AT1G21920	4.7811	4.94684	4.96674	5.05687	4.86637	5.10293	5.22877	5.24444	5.32356	5.11757	5.21183	5.143	4.57826	4.50017	4.4442	4.86726	4.77797	4.60751	4.81994	5.00264	4.84369	5.1746	5.01146
AT1G21930	3.0428	3.29525	3.42343	3.66202	3.59053	3.1829	3.42446	3.22876	3.37346	3.26404	3.27044	3.32092	3.15493	3.14556	3.00303	3.20624	3.34375	3.21153	3.13251	3.19725	3.29681	3.62513	2.94275
AT1G21945	1.84786	2.46908	1.82627	2.27435	2.24981	1.79105	1.70252	1.41869	1.66972	2.28467	1.99688	2.00987	1.92413	2.34422	1.65636	2.78266	1.7665	2.23218	2.09479	2.59017	1.90066	2.31334	2.53555
AT1G21980	5.23193	5.18625	5.35577	5.23304	5.09143	5.30361	5.55553	5.04115	5.27725	5.34784	4.94448	5.44618	4.95735	5.08801	5.12854	5.25444	5.19743	5.28342	5.38513	5.14648	5.30056	4.75235	5.35303
AT1G22020	4.87244	4.82436	4.7628	4.96936	4.80801	4.86988	5.48808	5.51868	5.57055	5.34518	5.39066	5.29322	4.98035	4.81934	4.72776	4.79679	4.74698	4.84577	5.23187	5.52235	5.24794	5.23579	5.36127
AT1G22030	2.83055	2.46088	2.92416	2.62406	2.49889	2.43524	2.78822	2.89432	2.84774	3.10252	2.77557	2.89786	2.6051	2.45771	2.58073	2.76224	2.80407	2.28677	2.98824	2.42149	3.02047	2.60799	2.48739
AT1G22040	3.74053	3.69625	3.67821	3.74	3.80257	3.72703	4.46501	4.38027	4.37182	4.32096	4.38357	4.15565	3.78148	3.69609	3.44052	3.60136	3.50789	3.5301	4.07595	4.35883	4.14137	4.23137	4.12897
AT1G22050	2.44253	2.55532	2.56871	2.50427	2.39281	2.42875	2.80682	2.2355	2.6276	2.45035	2.33846	2.37222	2.07919	2.22565	2.12645	2.0771	2.33458	2.37888	2.53933	2.56024	2.62071	2.34937	2.81703
AT1G22060	6.16138	5.92031	6.06717	5.91126	5.73593	6.24926	5.77866	5.05888	5.36205	5.54275	4.92483	5.78461	5.51185	5.72594	5.94767	6.32114	6.07164	6.15443	5.72234	5.37443	5.64199	5.06314	5.82993
AT1G22065	1.96573	1.82258	2.04312	2.00927	2.03471	1.92371	1.00935	1.65274	0.919505	1.35819	1.102	1.65079	2.10455	1.98408	1.85564	1.34648	2.00805	1.36003	1.79189	1.40492	1.70071	0.950698	1.25559
AT1G22070	5.28592	5.23728	5.18123	5.34726	5.19676	5.23154	6.20387	6.41616	6.59845	6.20268	6.48568	6.22351	5.30548	5.40503	5.43037	5.27342	5.22871	5.5999	6.52945	6.93814	6.67546	6.45063	6.86628
AT1G22110	-0.729612	0.333787	-0.530334	-1.15017	0.126927	-0.64959	0.312541	1.01162	0.676183	-0.193439	0.271149	-0.333552	0.252377	0.209302	-0.27233	-0.341875	-0.179171	0.13511	-0.0274937	0.158615	-0.109832	-0.142514	-1.00447
AT1G22140	3.81146	3.8667	3.85522	4.05185	3.98463	3.5885	3.62268	3.73828	3.62627	3.60616	3.88218	3.442	4.206	4.07563	4.0422	3.78301	3.59661	3.86169	3.80501	3.74219	3.65638	3.82556	3.59434
AT1G22150	2.75985	2.33275	2.34667	1.4529	1.5752	1.34491	0.987262	1.6865	1.42438	0.761626	2.00546	2.13584	2.89711	2.9824	3.41762	3.22065	2.59765	2.74588	2.29421	1.33661	1.97862	0.736461	2.6991
AT1G22160	1.59072	1.57712	1.43073	1.93878	1.83639	1.94829	0.429071	0.377119	0.0237078	0.135527	0.0661562	0.158276	1.44943	1.1953	1.5243	1.31457	0.754396	1.18586	-0.562754	0.918544	0.531311	0.767119	0.186088
AT1G22170	3.75997	3.62506	3.69794	3.45212	3.29569	3.23413	2.77374	2.60236	2.78646	3.13322	2.95899	2.91253	3.65816	3.80103	3.557	3.98248	3.87558	3.7947	3.36733	3.12458	3.16659	2.93837	3.19611
AT1G22180	3.50021	3.5988	3.77187	3.96115	3.89958	3.82273	5.27169	5.08031	5.42414	4.89822	4.87912	4.9563	3.44189	3.82082	3.45457	3.68936	3.60924	3.98734	5.18373	5.36398	5.27623	5.11264	5.29288
AT1G22190	4.90879	5.01819	4.98925	4.92541	5.08072	4.88966	4.39277	4.54243	4.37017	4.66632	4.85105	4.56911	5.4244	5.29488	4.93931	4.71189	4.78499	4.9376	4.7081	4.85481	4.65768	4.98588	4.25621
AT1G22200	5.57321	5.70203	5.55499	5.58375	5.48313	5.45907	5.94856	5.87251	6.08427	5.86609	5.97677	5.77736	5.6416	5.73947	5.66953	5.69839	5.60823	5.70748	6.02281	6.13131	6.11424	6.00779	6.06966
AT1G22220	2.97778	3.15651	3.19549	3.35471	3.18757	2.91667	2.19998	2.20697	2.36625	2.60325	2.26198	2.5851	2.55121	2.51544	2.6093	2.02234	2.82242	2.39194	1.94869	2.07135	2.22277	2.32822	1.95936
AT1G22230	2.50043	1.97196	2.37018	2.17635	1.68379	2.07282	2.0458	1.71966	1.96441	2.37382	1.62067	2.19138	2.07047	2.13897	1.73171	1.35685	2.12165	1.71021	1.92113	1.49134	2.26259	1.49377	1.87364
AT1G22250	1.49039	2.09965	1.86658	1.89058	2.17888	1.77417	3.05175	3.06039	3.01814	3.05765	3.25776	3.08737	1.90268	1.9678	1.71146	2.34744	2.06505	1.82019	2.95406	3.51632	2.82894	3.46645	3.4477
AT1G22270	4.89618	5.18123	4.7927	5.079	5.29429	4.79388	4.37281	4.78944	4.40222	4.5268	4.78322	4.2542	5.74757	5.44872	5.33748	4.8688	5.13072	5.04895	4.64602	4.6034	4.52014	4.91436	4.52267
AT1G22275	-0.140253	-0.37224	0.221952	-0.430779	-0.140971	0.196022	0.495224	-0.050827	0.308124	0.391491	-0.623381	0.353498	-0.476865	-0.408506	0.050342	-1.19436	-0.397391	0.0746548	0.272112	0.246652	0.364645	-0.167784	0.313048
AT1G22280	5.06224	5.15592	4.92038	5.08747	5.05704	5.09223	6.87722	6.90805	6.94823	6.60304	6.74663	6.58383	5.13755	5.15093	5.0802	5.06128	4.98284	5.32417	6.93445	7.17214	6.95283	6.92742	6.87698
AT1G22300	8.26984	8.42086	8.21326	8.42288	8.39125	8.23155	8.42842	8.68228	8.63016	8.46254	8.58409	8.36328	8.38197	8.42155	8.23047	8.28932	8.29896	8.27405	8.51862	8.69265	8.54818	8.68797	8.5809
AT1G22310	2.88129	2.76278	3.09125	2.93293	2.98092	3.00277	3.06922	2.71964	2.83923	2.80859	2.72201	3.00164	2.6663	2.81823	2.69269	2.84442	2.83347	2.93596	3.00114	2.6787	2.78644	2.57407	3.03587
AT1G22330	3.88451	4.07679	4.01376	4.17034	4.22816	4.42934	3.11142	3.26052	3.34853	3.50745	3.57156	3.72559	3.89274	3.86637	4.06178	3.98407	4.18399	4.22627	3.14353	3.39125	3.34338	3.68285	3.5027
AT1G22350	1.93939	1.7894	1.8431	1.99234	1.3896	1.93108	1.44893	1.95056	1.64155	1.44315	1.61786	1.63125	1.87072	1.68677	1.64553	1.92434	1.72836	2.04601	1.15384	1.60483	1.16295	1.78686	1.76495
AT1G22360	6.39853	6.24492	6.29178	6.46959	6.43164	6.61456	7.21871	7.49762	7.47542	7.14928	7.35068	7.23089	6.38575	6.364	6.18377	6.14426	6.33648	6.297	6.851	7.07219	7.1201	7.23019	7.36667
AT1G22370	2.94199	2.90399	2.72146	2.65266	2.73798	3.19499	1.77694	1.08465	0.867792	1.81443	1.45777	1.71905	2.454	2.35885	2.10874	2.3387	2.6665	2.55318	1.14009	1.69621	0.395976	2.29714	1.67712
AT1G22380	1.9222	2.15693	1.56717	1.72789	1.69896	2.36353	1.02302	0.123059	-0.266968	0.6868	0.792616	0.733537	2.14518	1.75689	1.95748	1.82168	1.65376	2.20537	0.319022	0.772902	-0.16539	1.05043	0.755951
AT1G22400	5.56619	6.166	5.62083	5.41961	5.71354	5.81398	9.06889	9.62205	9.41769	8.8076	9.27546	8.84822	5.98265	5.93351	5.74665	5.6387	5.47041	5.88582	8.88881	9.39786	8.87855	9.03506	9.28627
AT1G22403	1.42283	1.25112	1.29775	1.34887	1.4158	0.743686	2.33475	2.94721	2.68351	2.34804	2.68261	2.41653	1.4617	1.38968	1.10916	1.60245	1.54163	1.66047	2.81678	2.90959	2.48706	2.73064	2.43896
AT1G22410	8.39907	8.38933	8.26631	8.26679	8.27652	8.21757	10.0883	10.5795	10.3397	9.73965	10.0997	9.68924	8.55091	8.5186	8.52811	8.25663	8.31556	8.3688	10.2279	10.5308	10.3262	10.2287	10.4471
AT1G22430	4.89094	4.91366	4.96014	4.7415	4.96464	4.87545	5.00752	5.09069	5.00463	5.15112	5.32719	5.06607	4.76665	4.78564	4.76552	4.95511	4.929	4.85283	4.91875	5.19318	4.86604	5.12062	5.11531
AT1G22440	4.41595	4.1811	4.54163	4.60003	4.27053	4.28483	4.32441	4.29034	4.4327	4.59579	3.92218	4.54653	3.76899	4.12152	3.38583	3.4427	3.99266	3.75225	4.40597	4.3064	4.55351	3.6406	3.76458
AT1G22450	6.87204	6.87719	7.03639	7.00511	6.96582	6.90442	6.69274	6.76869	7.03965	6.71356	6.76956	6.73573	7.02533	6.91335	7.15956	6.89183	6.85201	7.04768	6.87278	6.91539	7.0027	6.95418	6.90023
AT1G22460	0.47999	-0.222964	0.50958	-0.252402	-0.496677	-0.45008	-0.0784586	0.0826213	-0.379618	-0.018794	-0.146041	0.124401	-0.187085	0.225634	0.136844	-0.75531	0.518003	0.544118	-0.506897	-0.466904	-0.235247	-0.804027	-0.0444755
AT1G22470	0.579251	1.76718	0.914405	0.712147	0.920276	0.664385	-0.469966	-0.0191986	-0.506238	-0.321805	0.151719	0.644416	1.60931	1.6277	1.40562	0.574795	1.1948	1.37565	0.601686	0.568452	-0.108563	0.104621	0.130119
AT1G22500	4.84456	4.83092	4.68704	5.19445	5.01829	5.11389	3.70524	3.94187	4.13506	4.30532	4.34175	4.2842	5.19711	4.98626	4.67312	4.81318	4.97931	5.03643	3.94637	3.98661	4.1025	4.41771	3.3422
AT1G22510	2.71811	2.79871	2.68201	2.54534	2.97267	2.88336	3.53296	3.95602	3.89156	3.47345	3.95625	3.44566	3.28682	2.9154	3.20384	2.93832	2.81415	3.05104	3.60454	3.95436	3.88817	4.0468	4.04496
AT1G22520	4.44245	4.69945	4.28142	4.62297	4.82061	4.0298	4.2611	4.7328	4.30723	4.42245	4.6843	4.10692	4.87837	4.81587	4.4344	4.53741	4.46316	4.36107	4.54889	4.62336	4.51666	4.82174	4.47245
AT1G22530	7.59308	7.62302	7.59938	7.58331	7.51091	7.66317	6.45822	6.74249	6.63397	6.76041	6.88657	6.72516	7.75796	7.73595	7.63795	7.40102	7.54458	7.66282	6.76403	6.74988	6.7268	6.94332	6.76306
AT1G22540	3.84087	3.90985	3.53226	4.01029	3.98928	4.03702	3.94799	4.13696	4.0875	4.02258	4.03441	3.9304	3.9977	3.86174	3.77494	3.74466	3.73753	3.70834	3.86947	4.03092	3.76949	4.06435	3.94396
AT1G22550	4.00138	3.81985	3.93189	4.17112	3.97328	4.13942	2.43175	2.16003	2.58662	2.74299	2.32194	2.80871	4.04953	4.13246	3.73685	3.51324	3.81337	3.5486	2.54448	2.61082	2.72133	2.97752	2.80892
AT1G22570	4.58884	4.56444	4.49782	4.46139	4.45178	4.50737	3.52442	3.37049	3.37707	3.97596	4.07068	3.90674	4.53597	4.69968	4.42241	4.72181	4.47071	4.86801	3.61757	3.76308	3.51288	4.34066	3.65624
AT1G22590	3.74779	4.13664	3.78617	3.97565	3.80226	3.74297	3.2933	3.30425	3.09394	3.6557	3.67569	3.37502	4.25817	4.0242	3.8262	3.91859	3.70404	3.98999	3.28566	3.62464	3.34769	3.5381	3.06063
AT1G22610	6.40469	6.28334	6.30508	6.20272	6.14455	6.28885	6.52998	6.56937	6.59818	6.53789	6.51811	6.47127	6.21842	6.24185	6.32938	6.40483	6.2529	6.33781	6.48864	6.51984	6.46349	6.31808	6.66851
AT1G22620	5.06464	4.8842	4.77002	4.7896	4.73657	4.97607	5.06063	4.92274	5.0154	5.01785	4.91359	4.99431	4.71704	4.77977	4.74237	4.86594	4.80804	4.81389	4.97244	5.03427	4.94587	4.98118	5.00165
AT1G22630	4.05525	4.35757	4.03968	4.40795	4.30093	4.1138	3.09727	2.49745	2.4986	3.25844	3.20604	2.90178	3.9395	3.75615	3.73799	4.31266	4.01582	4.27917	2.63482	2.80893	2.10664	3.40095	3.17179
AT1G22640	3.24107	3.08805	3.32869	3.27698	3.18466	3.16393	2.72435	2.85352	2.68477	2.88225	2.87435	2.86326	2.58542	2.8456	2.60737	2.75341	2.91626	2.33303	2.35972	2.71061	2.65553	3.23386	2.50404
AT1G22650	3.84173	3.86236	3.93327	4.00842	3.92089	3.53059	4.41876	5.04288	4.78681	4.46374	4.86968	4.40525	4.13792	4.09742	4.16845	3.8767	4.04996	4.05777	4.96132	5.16016	5.05864	5.04861	4.93264
AT1G22660	3.80366	3.77601	3.77824	3.55708	3.9298	3.7317	3.2145	3.26406	3.29181	3.61645	3.45543	3.66799	3.79981	3.65099	3.91092	3.80199	3.8958	3.6469	3.34322	3.16321	3.5395	3.20285	3.36869
AT1G22690	5.10886	5.28666	4.92819	4.95143	5.12485	5.03301	4.65351	4.97197	4.89002	5.08394	5.15248	4.78198	5.79783	5.4789	5.3469	5.03585	5.08828	5.35466	4.97006	5.33509	4.8756	5.44544	5.27158
AT1G22700	5.81181	5.94625	5.79546	5.93211	5.97483	5.86676	5.29765	5.47817	5.22072	5.43991	5.61381	5.29597	5.90205	5.80576	5.79091	5.79039	5.85659	5.72095	5.15106	5.39417	4.94339	5.71103	5.43092
AT1G22710	6.59331	6.39767	6.38224	6.13085	6.17809	6.43079	6.62744	7.00804	6.73363	6.78032	6.90559	6.8196	6.16942	6.0764	6.19281	6.46057	6.22557	6.15867	6.2663	6.29982	6.38781	6.66962	6.64419
AT1G22730	5.22646	5.29279	5.17551	5.29127	5.06378	5.21296	5.44855	5.15623	5.46699	5.37187	5.25841	5.39439	5.18802	5.17726	5.21023	5.28182	5.18027	5.29389	5.43319	5.57607	5.43206	5.28853	5.4304
AT1G22740	2.46512	2.46556	2.66589	2.69264	2.66177	2.80029	1.53423	1.05525	1.39075	1.65385	1.63063	1.90676	2.46164	1.74542	1.80874	2.01149	2.20684	2.60217	1.78582	1.56702	1.31087	2.0628	1.27506
AT1G22750	4.7591	4.97841	4.95808	4.92191	4.84233	4.84527	4.86732	4.94288	4.95999	4.93857	5.03608	4.93155	4.88872	4.73512	4.70751	4.65655	4.74225	4.65086	4.77334	4.98062	4.70416	5.14838	4.3877
AT1G22770	6.12192	6.10949	5.93878	5.84574	5.9246	6.13039	5.89231	5.91154	5.9066	6.12421	6.02672	6.12866	6.08372	6.05084	6.02142	5.98079	6.04754	6.09604	5.83314	6.07011	5.96597	6.01785	6.07602
AT1G22780	7.78723	7.92113	7.77699	7.85801	7.90603	7.45021	7.44694	7.68328	7.50776	7.65878	7.93019	7.35798	8.41958	8.20935	8.04354	7.83524	7.91209	7.86431	7.70782	7.78054	7.60517	7.695	7.50814
AT1G22790	4.02809	4.25268	4.23856	4.27651	4.28059	4.04107	3.78814	3.98575	3.92045	3.78653	3.88499	3.86244	4.28051	4.17583	4.06492	4.05028	4.09049	3.93676	3.72888	3.84118	3.82731	3.81767	3.7831
AT1G22800	3.91205	3.93676	3.98368	4.0194	4.08934	3.84704	3.97293	3.98687	3.89517	3.92022	4.06024	3.94163	4.10433	4.14553	3.92763	4.01254	4.06488	4.01412	4.0986	4.01212	4.26271	4.10216	3.80637
AT1G22810	-2.02409	-1.8636	-1.68646	-2.06572	-2.22262	-3.34372	3.14668	4.08302	3.7157	3.13975	3.8755	2.85816	-1.71664	-2.26012	-1.41813	-2.93836	-2.44218	-1.98328	3.22133	3.87856	3.08399	3.71584	3.73689
AT1G22830	2.39273	1.73786	2.22184	2.14497	2.14498	1.8633	1.85141	1.88197	2.26302	2.33302	1.77857	2.16751	2.22807	2.13685	2.309	2.44609	2.47094	2.44013	2.55717	1.98411	2.30427	2.13581	2.01017
AT1G22840	7.21952	7.40454	7.41448	7.54841	7.5603	7.04167	7.4153	7.82165	7.58693	7.50794	7.78157	7.35758	8.02849	7.66921	7.61649	7.2982	7.33136	7.58269	7.64379	7.79756	7.62609	7.79487	7.5066
AT1G22850	6.03229	6.13944	5.98487	6.06538	5.99105	6.0462	5.36423	5.64214	5.42633	5.52006	5.63274	5.46534	6.04636	5.91115	6.0188	5.9377	6.0389	6.00871	5.18207	5.61864	5.1134	5.79654	5.61749
AT1G22860	4.31745	4.15093	4.26848	4.02742	4.28435	4.20494	4.51832	4.68854	4.46477	4.58009	4.6119	4.49414	4.26335	4.25597	4.07704	4.19649	4.29246	4.15924	4.65381	4.66615	4.62737	4.57854	4.58664
AT1G22870	3.75849	3.65573	3.67947	3.67139	3.72992	3.70873	4.29012	4.15405	4.29055	4.15005	4.24186	4.2521	3.77665	3.51854	3.70813	3.72875	3.8049	3.76553	4.10264	4.18632	4.03762	4.12787	4.26182
AT1G22880	3.27041	3.7567	3.70235	3.44971	3.56715	3.66394	3.38506	3.46513	3.25385	3.43569	3.3436	3.51188	3.74912	3.74754	3.65635	3.56709	3.53321	3.45187	3.18478	3.30847	3.33799	3.38964	2.96145
AT1G22882	4.90163	4.8442	4.7913	4.73639	4.65404	4.84215	4.82023	4.60929	4.837	4.58051	4.50649	4.84175	4.67686	4.97788	4.849	4.71727	4.73315	5.05806	4.77106	4.8878	4.9126	4.49455	5.03854
AT1G22885	3.48597	3.5074	3.64943	3.57509	3.6868	3.5255	4.51697	5.22984	4.8694	4.44049	4.76584	4.46812	3.2808	3.09135	3.09386	2.95247	3.28644	3.03144	4.58293	4.64007	4.56934	4.85094	4.58303
AT1G22890	2.53666	2.73582	2.18174	2.52137	2.63952	3.30036	5.29777	5.69891	5.67942	5.20423	5.65185	5.2982	2.00446	2.02242	1.90701	2.84184	2.25834	2.85896	5.2293	5.97857	5.36377	6.02436	5.67681
AT1G22900	1.72911	1.91499	1.51053	1.90038	1.57548	1.59813	2.97111	3.68865	3.46424	2.93129	3.49036	2.57798	1.62401	1.50312	1.22091	1.21165	1.19829	1.54549	3.14885	3.71098	3.22706	3.41345	3.09355
AT1G22910	5.04513	5.21653	5.0713	5.30683	5.29731	5.2494	5.12845	5.36856	5.34782	5.07574	5.30506	5.08345	5.02231	5.12694	5.23081	5.01955	5.33923	5.21697	4.98589	5.26814	5.18221	5.26574	5.23907
AT1G22920	5.3754	5.34978	5.28521	5.33926	5.50756	5.26077	5.38621	5.81516	5.59905	5.42767	5.67569	5.29115	5.63755	5.48419	5.40102	5.18635	5.31986	5.29159	5.54004	5.53521	5.47661	5.63253	5.28262
AT1G22930	6.56895	6.40103	6.61284	6.46802	6.45761	6.76576	7.29323	7.08179	7.34172	7.10786	6.78791	7.21096	6.11159	6.2528	6.20837	6.60518	6.41468	6.61789	7.00875	7.07481	7.07274	6.83043	7.24626
AT1G22940	3.83729	4.06044	4.01935	4.02766	4.13083	3.92791	3.67698	3.66038	3.66878	3.76194	3.81348	3.74492	3.98712	3.89518	3.91284	3.96889	3.8468	3.80164	3.56992	3.47899	3.59883	3.81018	3.5636
AT1G22950	4.39469	4.37261	4.23597	4.29301	4.33235	4.30383	4.11804	4.02577	4.13342	4.12154	4.31877	4.03039	4.39184	4.54595	4.63873	4.41638	4.47081	4.56454	4.39233	4.39706	4.47397	4.38335	4.23137
AT1G22960	3.73235	3.54328	3.58931	3.27587	3.38427	3.33144	3.58561	3.44064	3.70779	3.75992	3.69118	3.7634	3.65897	3.83498	3.74818	3.74225	3.53715	3.81388	3.87914	3.83784	3.88318	3.37719	3.82976
AT1G22970	4.10231	4.20652	4.14617	4.2317	4.13067	3.9816	3.97762	3.97395	3.94324	3.94369	4.17096	3.90017	4.39967	4.40881	4.22272	4.0419	4.11998	4.25502	4.08651	3.9598	3.87192	4.16307	4.14945
AT1G22980	0.852065	0.937158	1.21623	1.25368	0.761435	0.850066	1.10999	0.839518	0.626666	0.790626	0.466198	0.0704201	1.47195	1.23686	1.101	0.459121	0.619596	1.23133	0.817732	0.511063	0.957524	0.750411	0.640416
AT1G22985	0.62097	1.03505	0.63437	1.46004	1.25501	0.664325	1.47961	1.80516	1.9024	1.27908	1.55846	1.70956	1.39815	0.543129	0.597171	0.574348	1.08629	0.757004	1.44507	1.49563	1.26028	1.7262	1.31095
AT1G22990	0.060011	0.457613	0.270847	0.971125	0.786731	1.20173	-0.0144158	-0.670434	-0.214127	0.0156312	-1.28766	-0.0722068	0.562692	0.254401	0.0661293	0.293783	0.694703	-0.252805	0.0538637	0.44249	-0.174805	0.616872	-0.541357
AT1G23000	2.16562	1.41158	2.0625	1.78166	1.57887	1.56043	1.6838	1.33091	1.64143	1.59103	1.40475	1.86717	1.39199	1.1593	1.72729	2.24448	1.92409	1.2478	1.85933	0.724004	1.16806	1.56579	1.65855
AT1G23010	1.58172	1.71672	1.94104	1.22138	1.79988	1.68042	1.5087	1.72506	1.26476	1.34019	1.26207	1.83216	1.39958	1.31348	1.8729	1.51766	1.57753	1.48476	1.39012	1.19503	1.7189	1.28207	1.27179
AT1G23020	6.02053	6.074	5.76983	6.24857	6.13753	6.5007	6.43397	6.39637	6.4892	6.50582	6.0414	6.37916	5.78118	5.90303	5.7487	6.10757	5.97163	6.08341	6.15131	6.14534	5.98924	6.63843	6.55001
AT1G23030	5.8417	5.83225	5.73814	5.86376	5.89456	5.91764	4.73967	4.69542	4.5767	4.9263	4.83794	4.82873	5.7555	5.78683	5.54547	5.49027	5.63214	5.60005	4.48887	4.78229	4.61053	4.98716	4.48526
AT1G23040	2.96681	2.91989	3.22877	3.15889	3.2304	3.03798	2.97734	3.34707	3.22321	2.74556	3.12292	3.07754	3.31531	3.04889	3.03015	2.8473	3.04318	3.00318	3.0478	3.24606	3.06724	3.28976	3.39652
AT1G23050	1.21402	1.68507	1.51772	1.31116	1.32285	1.71844	0.450145	0.573426	0.427587	0.287561	0.785746	0.443616	0.38909	0.574469	0.186069	0.57664	1.08544	0.699223	-0.380931	-0.0164412	0.078673	1.27827	-0.0923172
AT1G23052	1.21402	1.68507	1.51772	1.31116	1.32285	1.71844	0.450145	0.573426	0.427587	0.287561	0.785746	0.443616	0.38909	0.574469	0.186069	0.57664	1.08544	0.699223	-0.380931	-0.0164412	0.078673	1.27827	-0.0923172
AT1G23060	1.55869	1.485	1.45742	2.35798	2.07244	2.15958	2.04629	1.48856	1.95871	0.995002	1.28345	1.39061	1.37423	0.998004	1.39823	1.94186	1.28948	1.73103	0.782836	1.45773	1.4843	1.88903	2.06823
AT1G23080	7.47916	7.49122	7.2435	7.49655	7.58396	7.49145	7.22293	7.04494	6.99844	7.07435	7.24669	7.05034	7.12991	7.09938	7.0061	7.2752	7.26741	7.20949	6.63609	6.67679	6.47295	7.43535	7.13863
AT1G23090	5.87109	5.97782	5.7533	6.05625	5.96339	5.9627	6.89652	7.14607	7.08497	6.70562	7.0249	6.71359	5.88576	5.81944	5.77184	5.9923	5.84755	5.86261	6.46833	6.88857	6.52652	7.01291	7.05577
AT1G23100	3.56731	3.81457	3.63543	3.62492	4.01563	3.33907	3.23206	3.68153	2.99853	3.34921	3.66934	2.99018	4.8902	4.67275	4.3777	4.05444	3.9615	4.15424	3.94281	3.7168	3.79118	3.52307	3.39815
AT1G23110	4.26356	4.47133	4.41433	3.83858	3.27937	3.05735	4.09184	4.75482	4.58579	3.81476	4.59118	4.41246	4.02006	4.37368	4.304	4.58275	4.11979	4.54698	4.97239	5.08758	4.65759	4.6145	5.36796
AT1G23120	0.73959	0.909194	1.45889	1.35559	1.15229	1.28534	2.07983	1.69897	2.09489	1.77775	1.38922	2.38613	1.17194	1.2738	1.40794	0.669371	1.3563	0.969564	2.21827	2.15237	2.41527	1.76121	1.48324
AT1G23130	7.57172	7.50271	7.49662	7.25716	7.28461	7.35046	7.7305	7.97838	7.85235	7.36835	7.74499	7.52946	7.20929	6.82528	6.77285	7.56355	7.16429	7.32103	7.12806	7.53147	6.97637	8.1536	8.00161
AT1G23140	2.82725	2.90174	2.75028	2.79083	2.70908	2.42427	4.01637	4.21265	4.11765	3.70514	4.24497	3.77614	2.62047	2.89683	2.68694	2.9465	2.7088	2.85568	4.19871	4.35359	4.09922	4.02166	4.2855
AT1G23149	3.65714	3.90152	3.36707	3.9649	3.81872	3.51089	4.49279	4.79592	4.32798	4.39884	4.97335	4.15271	3.67044	3.45575	2.83904	3.36956	3.22676	3.39442	4.70236	5.18299	4.53104	4.5727	4.70062
AT1G23170	3.28532	3.39668	3.32114	3.19393	3.22637	3.47084	4.75559	5.00568	4.91732	4.61713	5.13196	4.54472	3.00269	3.29711	3.03649	3.2543	3.31867	3.04684	4.65031	4.93451	4.8525	4.7331	4.75386
AT1G23180	5.17049	5.0111	5.13199	4.99477	4.97478	5.07637	4.51136	4.38166	4.2888	4.70473	4.50769	4.58139	5.25728	5.15498	5.34606	5.24042	5.27927	5.20655	4.47387	4.59813	4.40403	4.30409	4.48721
AT1G23190	7.29311	7.30703	7.25422	7.2953	7.35855	7.26214	7.04037	7.17231	7.04811	7.11264	7.10751	6.99774	7.37784	7.38315	7.38494	7.25377	7.29566	7.39395	7.1201	7.10164	7.06721	7.05079	7.16252
AT1G23200	0.525556	1.36319	1.06909	1.45461	1.19597	1.24544	1.89975	2.03249	2.05537	2.33463	1.92305	2.17033	1.39759	1.0016	1.61695	0.604258	1.20605	1.08847	2.39351	2.58304	2.67331	2.18936	2.86384
AT1G23205	2.82635	3.16118	3.12127	3.06484	3.1713	3.00982	1.57242	1.52451	1.66847	1.71864	1.36558	2.06456	3.54151	3.29545	3.7296	3.19738	3.66942	3.5964	2.07106	2.1124	2.50919	2.30179	1.7785
AT1G23220	3.62266	3.72639	3.85408	3.99182	3.92552	3.70727	4.8135	5.06684	5.01401	4.60628	5.00123	4.62707	4.0104	4.11652	3.91871	3.856	3.68532	3.75095	4.79878	5.09101	4.7875	5.18677	5.09617
AT1G23230	5.64339	5.48355	5.41202	5.45667	5.50914	5.59222	5.65595	5.76945	5.7365	5.80266	5.66782	5.62221	5.45221	5.34926	5.55534	5.63021	5.5823	5.51153	5.77981	5.61837	5.74953	5.59231	5.81225
AT1G23260	4.59205	4.62417	4.47161	4.5823	4.59262	4.50399	5.16224	5.3038	5.24126	5.00147	5.17462	4.8982	4.50696	4.4807	4.42029	4.51641	4.61533	4.33056	5.06385	5.252	5.09636	5.39691	5.07033
AT1G23280	5.64177	5.69416	5.79466	5.57426	5.57662	5.51811	4.94132	4.65925	4.77926	5.05362	4.64248	5.15389	5.81579	5.81885	6.03769	5.95497	5.74927	6.04419	5.28884	5.05738	5.19683	4.80516	5.06939
AT1G23290	7.79275	7.84174	7.96072	7.94902	8.03662	7.4137	7.48015	7.94062	7.30597	7.66499	7.85625	7.32964	8.62161	8.30884	8.02605	7.65026	7.87509	7.83676	7.65441	7.62215	7.47269	7.73467	7.51328
AT1G23310	9.37331	9.41761	9.33632	9.37849	9.24152	9.55115	9.63766	9.67355	9.73034	9.52942	9.64875	9.59391	9.25275	9.13894	9.23649	9.44205	9.31408	9.38524	9.26685	9.63556	9.19659	9.81703	9.71516
AT1G23330	3.57373	3.53783	3.62808	3.59892	3.58461	3.68233	3.96115	4.18661	4.22682	3.95435	3.92227	3.99371	3.56207	3.64444	3.49345	3.47983	3.57157	3.35751	3.84157	4.12915	3.9037	3.82639	4.17598
AT1G23340	2.05101	1.48402	1.79626	1.70902	1.48873	1.90455	1.14927	0.512058	0.580703	1.19959	0.0885537	1.44687	0.902316	1.63171	1.49682	2.00345	1.8135	1.41338	1.15416	0.357125	1.22125	0.603558	0.972694
AT1G23360	3.6636	3.46137	3.57878	3.57105	3.63861	3.36632	3.59558	3.44729	3.37247	3.34483	3.65969	3.29238	3.37722	3.81298	3.6	3.76588	3.5529	3.72662	3.23168	3.32491	3.15799	3.65524	3.58127
AT1G23380	2.68353	2.32415	2.73213	2.40119	2.33568	2.10595	2.61517	2.44597	2.48582	2.71209	2.70733	2.90824	2.38158	2.26676	2.09637	2.41178	2.31569	1.76877	2.44601	1.7385	2.53363	2.18224	2.21983
AT1G23390	7.05306	7.13762	6.93792	7.09507	7.05085	7.48715	6.62534	6.76681	6.64545	7.22173	7.28783	7.15649	6.53355	6.18264	6.10972	6.26262	6.58122	6.30222	6.15119	6.60697	6.10169	7.74526	6.21859
AT1G23400	5.62043	5.60962	5.72985	5.69672	5.57722	5.82833	4.72241	4.37246	4.63098	4.9669	4.71744	4.89578	5.52685	5.35957	5.47293	5.7469	5.67506	5.60782	4.56147	4.63053	4.45481	4.96276	4.87616
AT1G23410	4.01373	3.85052	4.09075	3.84979	3.95942	3.56003	3.25893	3.4209	3.04365	3.1371	3.19873	3.14462	4.44661	4.34958	4.03729	3.83589	3.84495	4.11231	3.64032	3.29181	3.42924	3.14292	3.28231
AT1G23440	5.09352	5.25905	4.82067	5.23131	5.13581	5.32571	6.13108	6.25001	6.3509	5.85819	6.26163	5.93575	5.07666	5.03106	4.87433	4.62184	4.82697	4.82233	5.86069	6.22757	5.81785	6.30392	5.97763
AT1G23450	-0.070487	-0.293695	0.692157	-0.62238	-0.637651	0.623487	0.457028	0.355467	0.575379	0.131345	0.498207	0.662152	-0.477084	0.225735	0.54568	0.27624	0.130264	0.314672	1.10363	0.444168	0.409105	0.566233	0.868123
AT1G23460	3.76442	3.4583	3.54935	3.41521	3.34411	3.69272	3.90519	3.69051	3.76349	3.92533	3.56679	3.94728	3.28199	3.302	3.26877	3.8318	3.65065	3.22945	3.79755	3.56775	3.63289	3.38592	3.76692
AT1G23465	-0.00979945	-0.0203848	-1.50858	0.0749721	0.213709	-0.232321	-0.263556	-0.045857	-0.0911885	-0.200675	0.305054	-0.227635	0.487692	-0.369731	-0.544114	-1.01565	-0.315108	0.0284846	0.14785	-0.58336	-0.278637	-0.947913	-0.566321
AT1G23480	5.11392	4.98652	5.12216	5.08486	5.10414	5.26574	4.86159	4.24927	4.52188	4.60881	4.48508	4.68244	4.83689	5.21186	4.74147	5.07687	4.92703	5.23219	4.76517	4.68826	4.76154	4.53383	4.54145
AT1G23490	7.68098	7.83883	7.52256	7.91256	7.8918	7.60359	7.83455	8.19346	8.17482	7.81279	8.28341	7.75251	8.01347	7.82427	7.72229	7.5886	7.7146	7.79784	7.95512	8.2631	7.92126	8.44404	7.97934
AT1G23530	1.07802	1.2738	1.43915	0.988506	1.45968	1.19165	0.9433	1.71713	0.969208	1.17736	1.13096	1.58629	1.30816	1.65788	1.51477	1.07166	1.35968	0.890952	1.25115	0.823663	1.31719	1.42921	1.53324
AT1G23540	0.69667	0.0993133	0.536827	0.481107	-0.780331	0.538934	-0.727061	-0.927629	-0.20691	-0.845064	-2.16807	-1.47109	-0.0534693	-0.268447	-0.0661042	-1.00516	-0.149072	-0.436714	-0.607313	-0.718288	-0.204728	-1.33471	-0.892989
AT1G23550	1.3366	1.52988	1.06508	1.0609	1.33937	0.967891	3.7718	3.59424	3.53353	3.13657	3.61188	3.04807	2.13212	2.26931	1.83201	2.19476	1.72707	1.81236	4.02311	4.23706	3.70128	3.7863	3.83112
AT1G23560	2.56414	2.37172	2.56775	2.45737	2.05197	2.49268	4.21688	3.68325	3.98712	3.67937	3.07242	4.12942	1.24922	1.4636	0.993566	0.722209	1.51485	1.53539	3.53191	3.4505	3.28633	2.47596	2.9134
AT1G23710	3.57515	3.74085	3.641	3.55507	3.47082	3.64273	5.41291	5.49012	5.248	5.17491	5.13172	5.08239	3.47245	3.08282	2.75584	2.92312	2.97787	3.16344	5.13705	5.63059	5.11339	5.5736	5.15459
AT1G23720	7.09317	6.8153	7.07021	6.79913	6.85526	7.25729	7.39023	7.81802	7.84726	8.04794	7.19709	8.09723	5.90662	6.01243	6.66137	6.08519	6.97612	6.35	7.03861	6.73663	7.54218	6.74032	6.44627
AT1G23730	4.05537	4.24685	4.25165	4.75156	4.63648	4.31027	5.83211	5.86941	6.35406	4.76105	5.15998	5.1934	4.13103	3.26444	3.49536	4.47611	3.49139	3.90488	4.45945	5.17202	4.93477	4.96573	5.3855
AT1G23740	6.19597	6.30117	6.14087	6.29357	6.19518	6.26685	5.37851	5.46055	5.25785	5.4241	5.48911	5.27939	6.27384	6.10549	6.25597	6.06684	6.15972	6.10011	5.24969	5.47693	5.0077	5.61364	5.54164
AT1G23750	2.996	3.21078	2.91026	3.43611	3.12136	3.30155	2.95988	2.8577	2.91767	2.80896	2.44543	2.8622	3.30611	3.10107	2.97015	3.19197	3.14923	3.1914	2.84854	2.66397	2.83514	2.90507	2.97539
AT1G23760	3.3322	2.67181	3.07454	2.95911	2.90696	3.11861	2.88742	3.4112	2.91573	3.45482	2.93036	3.26426	2.72837	2.89066	2.91346	2.39919	2.675	2.6861	2.72682	2.06901	2.35604	2.48328	2.34319
AT1G23780	5.19989	5.26145	5.15587	5.13725	5.19133	5.2182	5.32694	5.4482	5.31877	5.39029	5.40209	5.27653	5.4446	5.27593	5.29523	5.07246	5.18895	5.23215	5.31085	5.46827	5.26169	5.38342	5.43695
AT1G23790	2.71977	2.37151	2.73976	2.42709	2.28991	2.10898	2.24628	1.70838	2.36015	2.2184	1.81285	2.21015	2.39506	2.66923	2.82268	2.64919	2.64445	2.16386	2.467	2.03116	2.49636	1.88423	2.57749
AT1G23800	4.65981	4.4839	4.53152	4.61016	4.71841	4.66798	4.56126	4.6478	4.57243	4.50788	4.48068	4.39831	4.92649	5.05999	4.70247	4.81172	4.72359	4.92623	5.0968	4.76954	5.123	4.58379	5.0079
AT1G23820	7.07553	7.14018	6.98434	7.01634	7.08544	6.8404	6.56027	6.69835	6.49303	6.6605	6.86891	6.42793	7.61994	7.49338	7.40324	7.22333	7.1331	7.12835	6.86837	6.74578	6.64569	6.68533	6.8257
AT1G23830	2.60082	2.61373	2.55531	2.62642	2.48977	2.35781	3.47142	3.6838	3.58656	3.13117	2.99022	3.33768	2.09253	1.82343	2.10221	2.16703	1.91616	1.95683	3.0413	3.37262	2.94329	3.31114	2.99359
AT1G23840	-0.634782	0.693497	0.502881	0.763597	0.970995	0.760411	2.447	2.90881	2.76879	1.93776	2.2055	1.9507	0.826139	0.777088	0.604259	-0.515272	-0.063662	0.667612	2.23253	2.52876	1.87396	2.28081	2.36248
AT1G23850	2.88469	2.80325	3.02821	3.0791	3.02206	3.052	5.19807	5.35698	5.46156	4.54142	4.76723	4.67145	3.01168	3.0937	2.80545	2.66258	2.97914	2.91624	4.65223	4.7535	4.82772	4.79946	5.04841
AT1G23860	4.66984	4.49411	4.6305	4.63048	4.71203	4.47711	4.76634	5.23832	5.15129	4.90113	5.03625	4.87116	4.91782	4.57827	4.81747	4.49412	4.77959	4.31854	4.5941	4.96597	4.68363	4.92156	4.71092
AT1G23870	5.81615	5.80097	5.90684	5.92476	5.86567	6.19696	6.1454	5.98548	6.05439	6.25314	5.98304	6.26566	5.4747	5.50803	5.36641	5.79123	5.79521	5.53389	5.7097	5.43822	5.78422	5.82021	5.33892
AT1G23880	2.09556	2.3463	2.05809	2.20551	2.55169	2.30314	1.56301	1.5205	2.07531	1.76281	1.43789	1.98582	2.21671	2.37782	2.55725	2.36098	2.18922	2.69746	1.75056	1.37044	1.65895	1.37734	1.7395
AT1G23890	2.84989	3.02127	2.92149	3.17943	3.17645	2.90901	2.89806	2.87308	2.80279	2.97151	2.85276	3.25109	2.90558	3.1356	3.11055	2.88191	3.0772	2.68432	2.80235	2.27309	2.75428	2.6261	2.9119
AT1G23900	5.84085	5.79863	5.78649	5.72102	5.6005	5.87752	6.56371	6.43972	6.42645	6.37716	6.36842	6.36174	5.57022	5.75964	5.72306	5.9296	5.77793	5.9032	6.4969	6.49007	6.46089	6.31495	6.62614
AT1G23935	1.70248	0.829325	1.8068	1.23888	0.818415	1.32306	1.34011	0.982147	1.38947	1.69232	1.24043	1.2912	0.68919	1.38471	1.4885	1.90046	1.49223	1.12458	1.62563	0.443851	1.49049	0.446911	1.64802
AT1G23940	0.734218	0.867091	1.19279	0.432777	0.453304	0.582053	1.10741	0.553524	0.634007	0.423174	0.437643	1.26196	0.0976303	0.954558	0.96203	0.875974	1.3247	0.765813	0.753286	0.317425	1.13369	0.400839	0.754383
AT1G23950	5.18608	5.20365	5.19855	5.28093	5.28019	5.11079	4.9949	5.25602	5.11373	5.12939	5.20979	5.0382	5.41107	5.2113	5.21482	5.14918	5.17631	5.26437	4.97877	5.11117	5.00156	5.22876	5.07995
AT1G23960	5.11175	5.17409	4.96883	5.12389	5.21437	5.11188	5.56129	5.48241	5.51774	5.44158	5.60459	5.41013	5.10855	5.22111	4.95665	5.18433	5.10855	5.15431	5.44166	5.5997	5.48323	5.76305	5.382
AT1G23970	3.52495	3.53497	3.65269	4.00439	3.72286	3.60946	3.63574	3.76681	3.92884	3.70127	3.94374	3.68525	3.82277	3.61609	3.61724	3.57816	3.65516	3.68028	3.78381	3.87986	3.74766	4.04892	3.65986
AT1G23980	2.3298	2.16771	1.87201	2.12094	1.9345	2.15654	1.26541	1.25091	1.57331	1.76019	1.73009	1.42817	2.30468	2.19488	1.9631	2.1055	2.35059	1.98509	1.89262	1.48495	1.71811	1.58119	1.55093
AT1G24020	7.86203	7.7031	7.5373	7.8551	8.02152	7.11627	7.06342	6.99406	6.95154	6.83125	7.25873	6.6065	8.25468	8.15194	7.6791	7.96382	7.88195	7.67764	7.24268	7.06949	6.9189	7.20007	7.6714
AT1G24030	1.6772	0.890496	1.92006	1.64847	1.15793	1.34765	1.35917	0.623711	1.51252	1.29136	0.437612	2.0606	1.17738	1.82243	1.11034	1.62564	1.5191	1.49789	1.28428	0.692073	1.41164	0.875523	1.4369
AT1G24040	3.87609	3.91218	3.87456	3.94084	3.91798	4.00229	3.84704	3.57173	3.80482	3.74049	3.79516	3.61083	3.90865	3.8195	3.80457	4.15216	4.01653	3.95436	3.56637	3.61679	3.39857	3.89265	3.65406
AT1G24050	5.59939	5.68923	5.67852	5.68847	5.7776	5.44074	5.53895	5.96208	5.71935	5.71758	5.8953	5.61475	6.0381	5.78661	5.74428	5.58083	5.61734	5.63781	5.7394	5.72969	5.67507	5.92293	5.63535
AT1G24070	1.95951	1.6474	1.68913	1.1812	1.8342	2.12512	1.98811	1.25725	0.823045	1.49725	1.52789	1.77711	1.8425	1.96878	2.19021	2.37111	2.14724	2.16656	0.975336	0.944752	0.894869	0.972255	2.23618
AT1G24090	2.31892	2.30014	2.07453	1.92188	2.28122	1.73667	1.3211	1.11148	0.799186	1.70521	1.32089	1.1336	2.80963	2.73267	2.67123	2.58979	2.35855	2.65995	1.84876	1.11956	1.59484	1.36855	1.58139
AT1G24095	1.87765	2.36434	2.26191	1.76137	2.15769	1.90418	2.54897	3.04711	2.88416	2.66934	2.86848	2.26156	2.60573	2.3093	2.32762	2.47385	2.27469	2.0776	3.25798	2.98048	2.83783	2.86887	2.64373
AT1G24100	6.31711	5.96228	6.18893	6.06608	6.05869	6.06683	8.1215	8.2473	8.35837	7.58007	7.77925	7.66226	6.12788	6.20345	6.27514	6.07794	6.19308	6.08164	7.47259	7.78879	7.48259	7.85327	7.92465
AT1G24120	4.53058	4.3689	4.65885	4.4789	4.46499	4.49195	4.17588	3.78804	4.0436	4.13905	3.896	4.14909	4.52095	4.20369	4.44546	4.4138	4.48918	4.46082	4.02596	3.79452	4.02126	3.99157	4.00534
AT1G24140	1.34965	1.45537	1.19482	1.20034	0.995681	0.983787	3.99317	4.57414	4.08334	3.91732	4.10208	3.80982	0.95032	0.855799	0.668909	-0.0670949	0.927268	1.20962	4.38628	4.78945	4.37376	4.74703	4.21916
AT1G24145	0.34165	0.26322	0.449727	-0.195229	-0.0414962	0.354528	3.6975	4.17421	3.77268	2.98636	3.35115	3.10174	0.539485	0.143708	0.365509	1.03907	0.895189	1.30245	3.54893	3.99956	3.8726	4.39681	4.24325
AT1G24147	1.42968	1.3038	1.1536	-0.142915	0.869989	0.760505	3.27476	3.84716	2.97098	2.14789	2.70828	2.53623	1.56354	0.978694	0.168489	1.93785	1.67674	1.57084	2.93402	3.23006	2.39273	3.58691	3.68063
AT1G24148	2.12799	2.52146	2.17111	2.21227	2.36969	2.4383	1.63777	1.15512	1.08806	2.14684	1.8604	2.02744	2.41616	2.61603	2.02403	2.93525	2.62269	2.82809	1.84382	1.84879	1.49536	2.21755	1.92684
AT1G24150	3.8339	3.74323	4.00322	3.92377	4.03788	4.24569	5.81677	5.73017	5.73577	5.63937	5.38636	5.55627	3.66281	3.66315	3.65885	3.56316	3.59846	3.84036	5.78471	5.9272	5.80383	5.59384	5.71209
AT1G24160	6.01314	5.83989	6.10548	6.0353	5.91169	6.12641	5.54547	5.09897	5.36017	5.50417	5.29368	5.56927	5.51637	5.68915	5.80247	6.09867	6.00945	6.11844	5.34428	5.4313	5.31376	5.28348	5.39014
AT1G24170	6.17847	6.35185	6.08635	6.16334	6.2352	6.10575	5.3298	5.67997	5.44772	5.58662	5.76442	5.47203	6.68092	6.64652	6.45709	6.12417	6.23572	6.35667	5.66959	5.76876	5.421	5.7415	5.44137
AT1G24180	6.92224	6.84277	6.92391	7.04149	6.88639	6.85453	7.29011	7.43646	7.52685	7.24145	7.27227	7.30808	6.97647	7.08094	7.02016	6.74142	6.83009	6.9692	7.35863	7.38348	7.37767	7.32571	7.3188
AT1G24190	5.42316	5.34008	5.53489	5.34498	5.22839	5.57592	5.76508	5.289	5.61552	5.58189	5.00176	5.65785	5.00409	5.08428	5.40121	5.60498	5.45223	5.44072	5.64795	5.54009	5.59159	5.06806	5.768
AT1G24210	-0.0670468	0.312091	-0.110259	0.0853761	0.178144	-0.0458587	0.337309	0.380215	0.214747	-0.327674	0.480686	-0.270258	0.255009	-0.0381228	0.284545	0.0946745	0.600239	0.185823	0.728428	0.202249	0.342229	0.888294	-0.0631242
AT1G24240	3.06029	3.22021	3.26319	3.43018	3.2061	3.11276	2.8499	2.86442	2.54337	3.02153	3.10667	2.79316	3.32153	3.42077	3.14882	3.36794	3.25953	3.28599	2.99998	3.07615	3.02534	3.20192	2.92963
AT1G24260	1.85676	2.369	1.77741	3.15374	2.92381	2.72748	1.3099	1.68527	1.3938	0.671746	0.922942	0.763896	2.21678	2.51483	2.52183	2.22044	2.82462	3.53022	1.02756	1.59688	0.945871	2.11459	2.05128
AT1G24265	1.80487	1.76575	2.35338	1.79566	1.90016	1.83354	1.0389	1.12332	0.848671	1.6193	1.63781	1.09739	2.46178	2.11482	2.39688	1.91565	2.19978	2.25425	1.18025	1.02061	1.32093	1.03974	1.26545
AT1G24267	5.43855	5.48445	5.4668	5.36342	5.34804	5.31684	5.90485	6.37013	6.16735	5.90002	6.15903	5.85494	5.45968	5.54665	5.58987	5.42495	5.46051	5.57972	5.83143	6.24795	5.94524	6.06928	6.14295
AT1G24270	-0.534119	-0.811096	-1.29918	-0.193864	-0.715793	-0.63307	1.51805	1.75412	2.167	0.563163	1.55566	1.01018	-0.0852586	-0.0823861	-0.21232	0.353245	-0.409439	0.339384	0.7632	1.63629	1.41003	2.12761	1.6575
AT1G24280	5.78372	5.82578	5.7664	6.02983	6.01011	5.8925	5.2288	5.3547	5.46439	5.34083	5.4189	5.44857	6.07382	6.07884	6.15573	6.04016	5.99945	6.15647	5.37032	5.23626	5.35377	5.35759	5.38896
AT1G24290	2.61785	2.54618	2.4515	2.50021	2.58065	2.70068	1.77606	2.29552	2.47003	2.25539	2.47103	2.25824	2.59745	2.48284	2.71645	2.63623	2.63457	2.31807	2.1585	2.00903	2.08474	2.54111	2.45221
AT1G24300	5.64382	5.40082	5.52681	5.4077	5.32101	5.61311	5.66317	5.86003	5.86447	5.80315	5.65978	5.82452	5.38735	5.37739	5.62264	5.60776	5.57545	5.6103	5.78888	5.90595	5.83136	5.64992	5.79545
AT1G24310	4.85448	4.73702	4.78107	4.7761	4.79804	4.6545	4.15535	4.43834	4.27825	4.57056	4.59453	4.41404	5.04656	4.89885	5.10266	4.85166	4.88253	4.93018	4.56671	4.37256	4.61366	4.43212	4.44807
AT1G24320	4.04114	3.64399	3.99041	3.60285	3.55692	3.71188	3.78047	2.87123	3.34646	2.91172	2.39007	3.00909	2.64146	2.56572	2.27658	2.1798	2.45059	2.08691	3.13308	2.9268	3.16324	2.38277	2.33675
AT1G24330	1.74364	1.4062	1.29104	1.44526	1.13367	1.39153	1.92211	1.71355	1.98473	1.6983	1.73493	1.78192	1.51254	1.5336	1.93508	1.74916	1.51767	1.57948	1.68384	1.76846	1.70383	1.70434	1.6026
AT1G24340	4.37578	4.21343	4.38175	4.15902	4.18527	4.41642	4.53265	4.35754	4.39454	4.5295	4.29849	4.5015	4.03093	3.75119	3.96575	4.12868	4.2606	4.15423	4.21989	4.19843	4.21129	4.29325	4.01543
AT1G24350	3.84048	4.13197	3.98666	4.20724	4.39116	4.02338	4.9282	5.32515	5.32416	4.81097	5.10349	4.75829	4.26661	4.04066	3.95473	4.16155	4.24181	3.96937	4.79094	5.32512	4.78787	5.29359	4.74154
AT1G24360	7.38526	7.37917	7.33581	7.32448	7.44868	7.04716	7.32607	7.58252	7.41451	7.47527	7.58684	7.30052	7.70278	7.67017	7.49357	7.2996	7.35433	7.32049	7.47038	7.60096	7.50469	7.58906	7.45195
AT1G24400	1.97153	2.0141	1.76484	2.00329	1.87777	2.23547	1.87043	1.89149	2.08743	1.96681	1.94828	1.91013	2.15551	2.1179	2.09716	1.9802	1.75837	1.73512	1.87508	2.10912	1.80865	1.92928	2.35423
AT1G24430	1.90619	1.97073	2.44965	2.18602	2.20073	2.2946	1.54849	1.69274	1.48851	2.0638	1.51041	1.96927	2.19642	2.17013	1.59878	1.0297	1.8539	1.68703	1.94712	2.42229	2.2766	1.70126	1.21232
[truncated: 18,519 more rows]
