# Supplementary material for: Downy Mildew effector HaRxL21 interacts with the transcriptional repressor TOPLESS to promote pathogen susceptibility
Source: PLoS Pathog. 2020 Aug 12;16(8):e1008835. doi: 10.1371/journal.ppat.1008835 (PMC7446885; doi:10.1371/journal.ppat.1008835)
Supplement: S3 Table — Differentially expressed genes after RNA-seq analysis. Contrast indicates in which pair-wise comparison the gene is differentially expressed. Adj.pval indicates significance after limma-voom pipeline and Benjamini Hochberg false discovery rate correction. FC = log2 fold change. Arabidopsis gene descriptions are based on Araport 11 annotation. (XLSX) [file ppat.1008835.s015.xlsx]

## Sheet: All DEGs
Supplementary Table 3. Differentially expressed genes after RNA-seq analysis. Contrast indicates in which pair-wise comparison the gene is differentially expressed. Adj.pval indicates significance after limma-voom pipeline and Benjamini Hochberg false discovery rate correction. FC = log2 fold change. Arabidopsis gene descriptions are based on Araport 11 annotation.
Target	Contrast	adj.pval	log2FC	Direction of Change	Arabidopsis gene name and description
AT1G01250	RxL21.flg22-RxL21.mock	1.25688e-05	-1.22813	down_regulated RxL21.flg22-RxL21.mock	DA1-related protein 6.
AT1G01320	RxL21.flg22-RxL21.mock	1.03895e-09	-1.41501	down_regulated RxL21.flg22-RxL21.mock	REDUCED CHLOROPLAST COVERAGE 1 (REC1). Located in the nucleus and cytosol. Contributes to establishing the size of the chloroplast compartment.
AT1G01430	RxL21.flg22-RxL21.mock	3.52023e-12	-1.3187	down_regulated RxL21.flg22-RxL21.mock	TRICHOME BIREFRINGENCE-LIKE 25 (TBL25). member of Putative Na+/H+ antiporter family
AT1G01453	RxL21.flg22-RxL21.mock	3.69572e-05	-1.61762	down_regulated RxL21.flg22-RxL21.mock	nodulin MtN21-like transporter family protein
AT1G01580	RxL21.flg22-RxL21.mock	0.000935445	-1.85393	down_regulated RxL21.flg22-RxL21.mock	FERRIC REDUCTION OXIDASE 2 (FRO2). FAD-binding Berberine family protein.
AT1G02300	RxL21.flg22-RxL21.mock	6.66979e-11	-1.23967	down_regulated RxL21.flg22-RxL21.mock	(ATCATHB1). Chitinase family protein.
AT1G02340	RxL21.flg22-RxL21.mock	2.48388e-08	-1.44988	down_regulated RxL21.flg22-RxL21.mock	LONG HYPOCOTYL IN FAR-RED (HFR1). Encodes a protein of the chloroplastic NAD(P)H dehydrogenase complex (NDH Complex) involved in respiration, photosystem I (PSI) cyclic electron transport and CO2 uptake. The product of this gene appears to be essential for the stable formation of the NDH Complex. The mRNA is cell-to-cell mobile.
AT1G02570	RxL21.flg22-RxL21.mock	2.15162e-06	-1.94591	down_regulated RxL21.flg22-RxL21.mock	Auxin-responsive family protein.
AT1G02705	RxL21.flg22-RxL21.mock	1.91093e-07	-1.21756	down_regulated RxL21.flg22-RxL21.mock	encodes a member of the ERF (ethylene response factor) subfamily B-3 of ERF/AP2 transcription factor family (ERF1). The protein contains one AP2 domain. There are 18 members in this subfamily including ATERF-1, ATERF-2, AND ATERF-5. EREBP like protein that binds GCC box of ethylene regulated promoters such as basic chitinases. Constitutive expression of ERF1 phenocopies ethylene over production. …
AT1G03055	RxL21.flg22-RxL21.mock	1.63591e-05	-1.05373	down_regulated RxL21.flg22-RxL21.mock	DWARF27 (D27). Peroxidase superfamily protein.
AT1G03300	RxL21.flg22-RxL21.mock	1.63212e-08	-1.29515	down_regulated RxL21.flg22-RxL21.mock	DOMAIN OF UNKNOWN FUNCTION 724 1 (ATDUF1). xyloglucan endotransglucosylase/hydrolase 8.
AT1G03310	RxL21.flg22-RxL21.mock	1.70157e-10	-1.27297	down_regulated RxL21.flg22-RxL21.mock	DEBRANCHING ENZYME 1 (DBE1). Encodes a prolyl-4 hydroxylase that can hydroxylate poly(L-proline)and other proline rich peptides, including those with sequences corresponding to those in arabinogalactan proteins and extensins. The mRNA is cell-to-cell mobile.
AT1G03820	RxL21.flg22-RxL21.mock	1.30585e-09	-1.53967	down_regulated RxL21.flg22-RxL21.mock	Encodes a member of Heat Stress Transcription Factor(Hsf) family that is a substrate of the MPK3/MPK6 signaling and regulates stress responses.
AT1G04240	RxL21.flg22-RxL21.mock	2.65939e-11	-1.29811	down_regulated RxL21.flg22-RxL21.mock	SHORT HYPOCOTYL 2 (SHY2);INDOLE-3-ACETIC ACID INDUCIBLE 3 (IAA3). SHY2/IAA3 regulates multiple auxin responses in roots. It is induced rapidly by IAA, and has been shown to be phosphorylated by oat phytochrome A in vitro.
AT1G04680	RxL21.flg22-RxL21.mock	4.804e-12	-1.12518	down_regulated RxL21.flg22-RxL21.mock	Encodes ARL, a gene similar to ARGOS involved in cell expansion-dependent organ growth. Upregulated by brassinosteroid. Acts downstream of BRI1. The mRNA is cell-to-cell mobile.
AT1G05280	RxL21.flg22-RxL21.mock	2.53284e-05	-1.21108	down_regulated RxL21.flg22-RxL21.mock	Encodes a glucosyltransferase that conjugates isoleucic acid and modulates plant defense and senescence.
AT1G05530	RxL21.flg22-RxL21.mock	8.15211e-09	-2.78961	down_regulated RxL21.flg22-RxL21.mock	UDP-GLUCOSYL TRANSFERASE 75B2 (UGT75B2). hypothetical protein.
AT1G05540	RxL21.flg22-RxL21.mock	9.52156e-07	-1.22723	down_regulated RxL21.flg22-RxL21.mock	DUF295 ORGANELLAR A 1 (ATDOA1). Transducin/WD40 repeat-like superfamily protein.
AT1G05990	RxL21.flg22-RxL21.mock	5.55465e-06	-1.22061	down_regulated RxL21.flg22-RxL21.mock	ROOT HAIR SPECIFIC 2 (RHS2). RING/U-box superfamily protein.
AT1G06120	RxL21.flg22-RxL21.mock	2.33046e-06	-1.48998	down_regulated RxL21.flg22-RxL21.mock	HXXXD-type acyl-transferase family protein.
AT1G06143	RxL21.flg22-RxL21.mock	0.00188837	-5.02587	down_regulated RxL21.flg22-RxL21.mock	intracellular protein transporter, putative (DUF641).
AT1G06350	RxL21.flg22-RxL21.mock	2.14969e-08	-1.4902	down_regulated RxL21.flg22-RxL21.mock	DELTA 9 DESATURASE 4 (ADS4). Member of Receptor kinase-like protein family. Controls the separation step of floral organ abscission. The mRNA is cell-to-cell mobile.
AT1G06360	RxL21.flg22-RxL21.mock	4.81071e-09	-1.41783	down_regulated RxL21.flg22-RxL21.mock	A member of the NPY family genes (NPY1/AT4G31820, NPY2/AT2G14820, NPY3/AT5G67440, NPY4/AT2G23050, NPY5/AT4G37590). Encodes a protein with similarity to NHP3. Contains BTB/POZ domain. Promoter region has canonical auxin response element binding site and Wus binding site. Co-localizes to the late endosome with PID. Regulates cotyledon development through control of PIN1 polarity in concert with PID…
AT1G06475	RxL21.flg22-RxL21.mock	1.79828e-06	-1.18292	down_regulated RxL21.flg22-RxL21.mock	Functions in the biosynthesis of 4-hydroxy indole-3-carbonyl nitrile (4-OH-ICN), a cyanogenic phytoalexin in Arabidopsis. CYP82C2 acts as a hydroxylase on indole-3-carbonyl nitrile to generate 4-OH-ICN.
AT1G06980	RxL21.flg22-RxL21.mock	3.91438e-05	-1.50557	down_regulated RxL21.flg22-RxL21.mock	Encodes a catalytically active cinnamyl alcohol dehydrogenase which uses p-coumaryl aldehyde as a preferred substrate. It can also use sinapyl, caffeyl, coniferyl and d-hydroxyconiferyl aldehydes as substrates.
AT1G07050	RxL21.flg22-RxL21.mock	1.68936e-05	-1.53619	down_regulated RxL21.flg22-RxL21.mock	FITNESS (FITNESS). pfkB-like carbohydrate kinase family protein.
AT1G07450	RxL21.flg22-RxL21.mock	0.00021346	-1.14294	down_regulated RxL21.flg22-RxL21.mock	Mannose-binding lectin superfamily protein.
AT1G07490	RxL21.flg22-RxL21.mock	0.0115542	-1.89012	down_regulated RxL21.flg22-RxL21.mock	ROTUNDIFOLIA LIKE 3 (RTFL3).
AT1G07550	RxL21.flg22-RxL21.mock	0.000306851	-1.73953	down_regulated RxL21.flg22-RxL21.mock	Leucine-rich repeat protein kinase family protein.
AT1G07680	RxL21.flg22-RxL21.mock	7.06333e-07	-2.16996	down_regulated RxL21.flg22-RxL21.mock	transmembrane protein.
AT1G08090	RxL21.flg22-RxL21.mock	7.12797e-09	-2.29742	down_regulated RxL21.flg22-RxL21.mock	NITRATE TRANSPORTER 2:1 (ATNRT2:1). High-affinity nitrate transporter.
AT1G08610	RxL21.flg22-RxL21.mock	1.15049e-09	-1.21783	down_regulated RxL21.flg22-RxL21.mock	Pentatricopeptide repeat (PPR) superfamily protein.
AT1G08990	RxL21.flg22-RxL21.mock	8.28786e-07	-1.0241	down_regulated RxL21.flg22-RxL21.mock	PLANT GLYCOGENIN-LIKE STARCH INITIATION PROTEIN 5 (PGSIP5). subtilase family protein.
AT1G09240	RxL21.flg22-RxL21.mock	1.87813e-05	-1.16928	down_regulated RxL21.flg22-RxL21.mock	NICOTIANAMINE SYNTHASE 3 (NAS3). Peroxidase superfamily protein.
AT1G09310	RxL21.flg22-RxL21.mock	5.38265e-08	-1.05886	down_regulated RxL21.flg22-RxL21.mock	Encodes ARGOS (Auxin-Regulated Gene Involved in Organ Size). Inducible by auxin. Involved in lateral organ size control. Transgenic plants expressing sense or antisense ARGOS cDNA display enlarged or reduced aerial organs, respectively. The alteration in organ size is attributable mainly to changes in cell number and the duration of organ growth.
AT1G09350	RxL21.flg22-RxL21.mock	6.39602e-06	-1.80539	down_regulated RxL21.flg22-RxL21.mock	GALACTINOL SYNTHASE 3 (GolS3). Predicted to encode a galactinol synthase
AT1G09900	RxL21.flg22-RxL21.mock	4.61269e-09	-1.25323	down_regulated RxL21.flg22-RxL21.mock	transmembrane protein.
AT1G10360	RxL21.flg22-RxL21.mock	4.7047e-08	-1.04823	down_regulated RxL21.flg22-RxL21.mock	GLUTATHIONE S-TRANSFERASE TAU 18 (GSTU18). heterotrimeric G-protein gamma subunit 2(AGG2)
AT1G10550	RxL21.flg22-RxL21.mock	1.77681e-07	-1.4009	down_regulated RxL21.flg22-RxL21.mock	XYLOGLUCAN:XYLOGLUCOSYL TRANSFERASE 33 (XTH33). Encodes a member of the proline-rich extensin-like receptor kinase (PERK) family. This family consists of 15 predicted receptor kinases (PMID: 15653807).
AT1G10640	RxL21.flg22-RxL21.mock	2.02853e-07	-1.78329	down_regulated RxL21.flg22-RxL21.mock	Toll-Interleukin-Resistance (TIR) domain-containing protein.
AT1G11545	RxL21.flg22-RxL21.mock	3.09155e-11	-1.275	down_regulated RxL21.flg22-RxL21.mock	XYLOGLUCAN ENDOTRANSGLUCOSYLASE/HYDROLASE 8 (XTH8). hypothetical protein.
AT1G11600	RxL21.flg22-RxL21.mock	1.02737e-05	-1.08057	down_regulated RxL21.flg22-RxL21.mock	CYTOCHROME P450, FAMILY 77, SUBFAMILY B, POLYPEPTIDE 1 (CYP77B1). Sulfite exporter TauE/SafE family protein.
AT1G11655	RxL21.flg22-RxL21.mock	2.2681e-07	-2.55394	down_regulated RxL21.flg22-RxL21.mock	putative beta-galactosidase (BGAL3 gene)
AT1G11700	RxL21.flg22-RxL21.mock	3.88382e-09	-1.07869	down_regulated RxL21.flg22-RxL21.mock	Encodes a protein with UDP-D-glucose 4-epimerase activity.
AT1G12040	RxL21.flg22-RxL21.mock	7.08654e-07	-1.1775	down_regulated RxL21.flg22-RxL21.mock	LEUCINE-RICH REPEAT/EXTENSIN 1 (LRX1). Glycosyl hydrolase superfamily protein.
AT1G12090	RxL21.flg22-RxL21.mock	1.93001e-09	-1.26771	down_regulated RxL21.flg22-RxL21.mock	EXTENSIN-LIKE PROTEIN (ELP). purple acid phosphatase 3.
AT1G12845	RxL21.flg22-RxL21.mock	1.00366e-06	-1.03134	down_regulated RxL21.flg22-RxL21.mock	alpha/beta-Hydrolases superfamily protein.
AT1G13420	RxL21.flg22-RxL21.mock	2.27742e-06	-1.1141	down_regulated RxL21.flg22-RxL21.mock	SULFOTRANSFERASE 4B (ST4B). TRP-like ion channel protein (Protein of unknown function, DUF599).
AT1G13650	RxL21.flg22-RxL21.mock	1.68756e-06	-1.70617	down_regulated RxL21.flg22-RxL21.mock	Chloroplast NADH dehydrogenase assembly protein. Mutants are defective in the accumulation of subcomplex A.
AT1G13700	RxL21.flg22-RxL21.mock	1.20067e-06	-1.18174	down_regulated RxL21.flg22-RxL21.mock	6-PHOSPHOGLUCONOLACTONASE 1 (PGL1). Encodes a plasma membrane localized ammonium transporter. Contains a cytosolic trans-activation domain essential for ammonium uptake. The mRNA is cell-to-cell mobile.
AT1G13970	RxL21.flg22-RxL21.mock	1.11199e-06	-1.39765	down_regulated RxL21.flg22-RxL21.mock	A member of Arabidopsis BAG (Bcl-2-associated athanogene) proteins, plant homologs of mammalian regulators of apoptosis. Plant BAG proteins are multi-functional and remarkably similar to their animal counterparts, as they regulate apoptotic-like processes ranging from pathogen attack, to abiotic stress, to plant development.
AT1G14150	RxL21.flg22-RxL21.mock	4.51434e-07	-1.13456	down_regulated RxL21.flg22-RxL21.mock	PHOTOSYNTHETIC NDH SUBCOMPLEX L 2 (PnsL2). RING/U-box superfamily protein.
AT1G14185	RxL21.flg22-RxL21.mock	8.95263e-06	-1.10004	down_regulated RxL21.flg22-RxL21.mock	Glucose-methanol-choline (GMC) oxidoreductase family protein.
AT1G14345	RxL21.flg22-RxL21.mock	3.19137e-09	-1.28545	down_regulated RxL21.flg22-RxL21.mock	EEIG1/EHBP1 protein amino-terminal domain protein.
AT1G14350	RxL21.flg22-RxL21.mock	4.14407e-07	-1.08338	down_regulated RxL21.flg22-RxL21.mock	FOUR LIPS (FLP). ATP-dependent Clp protease ATP-binding subunit.
AT1G14520	RxL21.flg22-RxL21.mock	1.16966e-08	-1.80361	down_regulated RxL21.flg22-RxL21.mock	MYO-INOSITOL OXYGENASE 1 (MIOX1)Encodes MIOX1.
AT1G14700	RxL21.flg22-RxL21.mock	3.82582e-11	-1.56626	down_regulated RxL21.flg22-RxL21.mock	PURPLE ACID PHOSPHATASE 3 (PAP3). other_RNA.
AT1G14960	RxL21.flg22-RxL21.mock	2.4849e-09	-1.98586	down_regulated RxL21.flg22-RxL21.mock	BRASSIKIN1 (BKN1). Polyketide cyclase/dehydrase and lipid transport superfamily protein.
AT1G15080	RxL21.flg22-RxL21.mock	1.8924e-08	-1.06307	down_regulated RxL21.flg22-RxL21.mock	LIPID PHOSPHATE PHOSPHATASE 2 (LPP2). Encodes glutathione transferase belonging to the tau class of GSTs. Naming convention according to Wagner et al. (2002).
AT1G15250	RxL21.flg22-RxL21.mock	1.23357e-07	-1.02333	down_regulated RxL21.flg22-RxL21.mock	transmembrane protein.
AT1G15260	RxL21.flg22-RxL21.mock	5.93757e-10	-1.24623	down_regulated RxL21.flg22-RxL21.mock	member of CYP79F The mRNA is cell-to-cell mobile.
AT1G15290	RxL21.flg22-RxL21.mock	1.98442e-10	-1.22341	down_regulated RxL21.flg22-RxL21.mock	REDUCED CHLOROPLAST COVERAGE 3 (REC3). Encodes PIRL1, a member of the Plant Intracellular Ras-group-related LRRs (Leucine rich repeat proteins). PIRLs are a distinct, plant-specific class of intracellular LRRs that likely mediate protein interactions, possibly in the context of signal transduction. PIRL1 (AT5G05850) and PIRL9 (AT3G11330) are genetically redundant and are required for differentiat…
AT1G15460	RxL21.flg22-RxL21.mock	4.34918e-05	-1.1068	down_regulated RxL21.flg22-RxL21.mock	REQUIRES HIGH BORON 4 (BOR4). Eukaryotic aspartyl protease family protein.
AT1G15510	RxL21.flg22-RxL21.mock	4.89969e-09	-1.35778	down_regulated RxL21.flg22-RxL21.mock	EARLY CHLOROPLAST BIOGENESIS2 (ECB2). DCL protein (DUF3223).
AT1G15550	RxL21.flg22-RxL21.mock	4.77602e-06	-1.04187	down_regulated RxL21.flg22-RxL21.mock	GIBBERELLIN 3-OXIDASE 1 (GA3OX1). Tonoplast localized pH dependent, low affinity nitrogen transporter.In shoots, expressed in leaf veins and mesophyll. In roots, GUS activity was detected in root vascular stele. More highly expressed in roots.
AT1G15640	RxL21.flg22-RxL21.mock	3.84269e-05	-1.01935	down_regulated RxL21.flg22-RxL21.mock	transmembrane protein.
AT1G16400	RxL21.flg22-RxL21.mock	5.45137e-07	-1.10647	down_regulated RxL21.flg22-RxL21.mock	CYTOCHROME P450, FAMILY 79, SUBFAMILY F, POLYPEPTIDE 2 (CYP79F2). RING/U-box superfamily protein.
AT1G16410	RxL21.flg22-RxL21.mock	4.17854e-11	-1.90256	down_regulated RxL21.flg22-RxL21.mock	CYTOCHROME P450 79F1 (CYP79F1). Microtubule associated protein involved in cortical microtubule organization.
AT1G16530	RxL21.flg22-RxL21.mock	5.90601e-05	-1.25334	down_regulated RxL21.flg22-RxL21.mock	ASYMMETRIC LEAVES 2-LIKE 9 (ASL9). receptor like protein 33.
AT1G16730	RxL21.flg22-RxL21.mock	1.06846e-05	-1.00173	down_regulated RxL21.flg22-RxL21.mock	UNKNOWN PROTEIN 6 (UP6). proline-rich family protein.
AT1G17970	RxL21.flg22-RxL21.mock	9.6033e-10	-1.06485	down_regulated RxL21.flg22-RxL21.mock	(CTL15). RING/U-box superfamily protein.
AT1G18650	RxL21.flg22-RxL21.mock	2.56523e-09	-1.03011	down_regulated RxL21.flg22-RxL21.mock	PLASMODESMATA CALLOSE-BINDING PROTEIN 3 (PDCB3). Receptor-like protein kinase-related family protein.
AT1G19340	RxL21.flg22-RxL21.mock	1.44533e-08	-1.33441	down_regulated RxL21.flg22-RxL21.mock	Flavin-binding monooxygenase family protein.
AT1G19350	RxL21.flg22-RxL21.mock	2.48813e-09	-1.11216	down_regulated RxL21.flg22-RxL21.mock	BRI1-EMS-SUPPRESSOR 1 (BES1). RING/U-box superfamily protein.
AT1G19450	RxL21.flg22-RxL21.mock	9.02591e-12	-1.08509	down_regulated RxL21.flg22-RxL21.mock	leucine-rich repeat transmembrane protein kinase family protein.
AT1G19720	RxL21.flg22-RxL21.mock	2.39729e-05	-1.05745	down_regulated RxL21.flg22-RxL21.mock	receptor like protein 38.
AT1G19940	RxL21.flg22-RxL21.mock	2.59596e-08	-1.7302	down_regulated RxL21.flg22-RxL21.mock	GLYCOSYL HYDROLASE 9B5 (GH9B5). Member of a family of proteins related to PUP1, a purine transporter. May be involved in the transport of purine and purine derivatives such as cytokinins, across the plasma membrane.
AT1G20010	RxL21.flg22-RxL21.mock	1.56946e-10	-1.09726	down_regulated RxL21.flg22-RxL21.mock	TUBULIN BETA-5 CHAIN (TUB5). GRAS family transcription factor family protein.
AT1G20015	RxL21.flg22-RxL21.mock	0.00418494	-1.00351	down_regulated RxL21.flg22-RxL21.mock	Homeodomain-like transcriptional regulator.
AT1G20070	RxL21.flg22-RxL21.mock	1.94401e-07	-1.03364	down_regulated RxL21.flg22-RxL21.mock	Encodes one of three A. thaliana ATP-sulfurylases. APS is the first enzyme of sulfate assimilation that catalyzes the formation of adenosine-5'-phosphosulfate from ATP and sulfate.
AT1G20190	RxL21.flg22-RxL21.mock	2.1334e-06	-1.18798	down_regulated RxL21.flg22-RxL21.mock	EXPANSIN 11 (EXPA11). transmembrane protein.
AT1G20650	RxL21.flg22-RxL21.mock	9.2048e-08	-1.07825	down_regulated RxL21.flg22-RxL21.mock	ALTERED SEED GERMINATION 5 (ASG5). Encodes a serine/arginine rich-like protein, SR45a. Involved in the regulation of stress-responsive alternative splicing.
AT1G20823	RxL21.flg22-RxL21.mock	4.64923e-08	-1.02671	down_regulated RxL21.flg22-RxL21.mock	(ATATL80). encodes a protein similar to IAA amino acid conjugate hydrolase
AT1G21360	RxL21.flg22-RxL21.mock	1.00866e-07	-1.25238	down_regulated RxL21.flg22-RxL21.mock	GLYCOLIPID TRANSFER PROTEIN 2 (GLTP2). alpha/beta-Hydrolases superfamily protein.
AT1G22160	RxL21.flg22-RxL21.mock	4.10594e-08	-1.5613	down_regulated RxL21.flg22-RxL21.mock	senescence-associated family protein (DUF581).
AT1G22370	RxL21.flg22-RxL21.mock	3.65907e-07	-1.43106	down_regulated RxL21.flg22-RxL21.mock	UDP-GLUCOSYL TRANSFERASE 85A5 (UGT85A5). Transmembrane proteins 14C.
AT1G22380	RxL21.flg22-RxL21.mock	1.01053e-06	-1.43774	down_regulated RxL21.flg22-RxL21.mock	UDP-GLUCOSYL TRANSFERASE 85A3 (UGT85A3). calcium exchanger 7.
AT1G22470	RxL21.flg22-RxL21.mock	0.000370433	-1.00217	down_regulated RxL21.flg22-RxL21.mock	Sucrose transporter gene induced in response to nematodes; member of Sucrose-proton symporter family. The mRNA is cell-to-cell mobile.
AT1G22550	RxL21.flg22-RxL21.mock	4.2176e-11	-1.5092	down_regulated RxL21.flg22-RxL21.mock	(NPF5.16).
AT1G22630	RxL21.flg22-RxL21.mock	4.26657e-08	-1.30344	down_regulated RxL21.flg22-RxL21.mock	cysteine-rich receptor-like protein kinase 17.
AT1G22740	RxL21.flg22-RxL21.mock	4.41861e-07	-1.12151	down_regulated RxL21.flg22-RxL21.mock	RAB GTPASE HOMOLOG G3B (RABG3B). Encodes a CLAVATA2 (CLV2)-related gene. Complements the clv2 mutant when expressed under the control of the CLV2 promoter.
AT1G22990	RxL21.flg22-RxL21.mock	0.000449989	-1.07929	down_regulated RxL21.flg22-RxL21.mock	HEAVY METAL ASSOCIATED ISOPRENYLATED PLANT PROTEIN 22 (HIPP22). UDP-arabinopyranose mutase.
AT1G23030	RxL21.flg22-RxL21.mock	3.72091e-12	-1.08022	down_regulated RxL21.flg22-RxL21.mock	PLANT U-BOX PROTEIN 11 (PUB11). Has been identified as a translated small open reading frame by ribosome profiling.
AT1G23205	RxL21.flg22-RxL21.mock	4.62323e-10	-1.41532	down_regulated RxL21.flg22-RxL21.mock	cytochrome c biogenesis protein family.
AT1G23540	RxL21.flg22-RxL21.mock	0.000212475	-1.31117	down_regulated RxL21.flg22-RxL21.mock	PROLINE-RICH EXTENSIN-LIKE RECEPTOR KINASE 12 (PERK12). Plasma membrane localized receptor kinase. Binds NAD+ and induces expression of disease resistance genes.
AT1G24260	RxL21.flg22-RxL21.mock	0.000117818	-1.4116	down_regulated RxL21.flg22-RxL21.mock	SEPALLATA3 (SEP3). Encodes a Pi starvation-responsive protein AtPS3. A member of the phosphate starvation-induced glycerol-3-phosphate permease gene family: AT3G47420(G3Pp1), AT4G25220(G3Pp2), AT1G30560(G3Pp3), AT4G17550(G3Pp4) and AT2G13100(G3Pp5). Its expression is responsive to phosphate (Pi) and not phosphite (Phi) in roots and shoots.
AT1G24620	RxL21.flg22-RxL21.mock	0.000423554	-1.04807	down_regulated RxL21.flg22-RxL21.mock	CALMODULIN LIKE 25 (CML25). putative cytochrome P450
AT1G25240	RxL21.flg22-RxL21.mock	2.56426e-07	-3.87577	down_regulated RxL21.flg22-RxL21.mock	(PICALM9A). ENTH/VHS/GAT family protein.
AT1G26360	RxL21.flg22-RxL21.mock	1.31149e-07	-3.63514	down_regulated RxL21.flg22-RxL21.mock	METHYL ESTERASE 13 (MES13). UDP-Glycosyltransferase superfamily protein.
AT1G26540	RxL21.flg22-RxL21.mock	1.55536e-08	-1.45079	down_regulated RxL21.flg22-RxL21.mock	Sec14p-like phosphatidylinositol transfer family protein.
AT1G26560	RxL21.flg22-RxL21.mock	3.62402e-10	-1.20027	down_regulated RxL21.flg22-RxL21.mock	BETA GLUCOSIDASE 40 (BGLU40).
AT1G26600	RxL21.flg22-RxL21.mock	2.26791e-05	-1.1123	down_regulated RxL21.flg22-RxL21.mock	CLAVATA3/ESR-RELATED 9 (CLE9). Expression is upregulated in the shoot of cax1/cax3 mutant.
AT1G27140	RxL21.flg22-RxL21.mock	3.26616e-05	-1.06036	down_regulated RxL21.flg22-RxL21.mock	GLUTATHIONE S-TRANSFERASE TAU 14 (GSTU14). Secreted peptide which functions in plant growth and pathogen defense.
AT1G27940	RxL21.flg22-RxL21.mock	5.02766e-06	-1.01369	down_regulated RxL21.flg22-RxL21.mock	ATP-BINDING CASSETTE B13 (ABCB13). Amino acid permease which transports basic amino acids.
AT1G28130	RxL21.flg22-RxL21.mock	7.24646e-12	-1.25931	down_regulated RxL21.flg22-RxL21.mock	GRETCHEN HAGEN 3.17 (GH3.17). Encodes a small molecular weight g-protein.
AT1G28570	RxL21.flg22-RxL21.mock	1.92469e-09	-1.21946	down_regulated RxL21.flg22-RxL21.mock	Core-2/I-branching beta-1,6-N-acetylglucosaminyltransferase family protein.
AT1G28610	RxL21.flg22-RxL21.mock	9.22161e-10	-1.117	down_regulated RxL21.flg22-RxL21.mock	Encodes AOX1a, an isoform of alternative oxidase that is expressed in rosettes, flowers, and root. The alternative oxidase of plant mitochondria transfers electrons from the ubiquinone pool to oxygen without energy conservations. It is regulated through transcriptional control and by pyruvate. Plays a role in shoot acclimation to low temperature. Also is capable of ameliorating reactive oxygen sp…
AT1G28660	RxL21.flg22-RxL21.mock	3.69331e-10	-1.41186	down_regulated RxL21.flg22-RxL21.mock	GDSL-motif esterase/acyltransferase/lipase. Enzyme group with broad substrate specificity that may catalyze acyltransfer or hydrolase reactions with lipid and non-lipid substrates.
AT1G28670	RxL21.flg22-RxL21.mock	2.89392e-12	-1.28265	down_regulated RxL21.flg22-RxL21.mock	(ARAB-1). Arabidopsis thaliana lipase
AT1G29020	RxL21.flg22-RxL21.mock	1.46969e-10	-1.69957	down_regulated RxL21.flg22-RxL21.mock	Calcium-binding EF-hand family protein.
AT1G29025	RxL21.flg22-RxL21.mock	7.80152e-11	-1.70028	down_regulated RxL21.flg22-RxL21.mock	actin cross-linking protein (DUF569).
AT1G29170	RxL21.flg22-RxL21.mock	2.24044e-09	-1.07146	down_regulated RxL21.flg22-RxL21.mock	(WAVE2). transposable_element_gene.;copia-like retrotransposon family, has a 3.9e-195 P-value blast match to GB:AAA57005 Hopscotch polyprotein (Ty1_Copia-element) (Zea mays);(source:TAIR10)
AT1G29179	RxL21.flg22-RxL21.mock	5.43354e-08	-1.76102	down_regulated RxL21.flg22-RxL21.mock	alpha/beta-Hydrolases superfamily protein.
AT1G29395	RxL21.flg22-RxL21.mock	0.000291841	-1.6221	down_regulated RxL21.flg22-RxL21.mock	COLD REGULATED 314 INNER MEMBRANE 1 (COR413IM1). protein ALWAYS EARLY 1.
AT1G29450	RxL21.flg22-RxL21.mock	5.03393e-07	-1.05132	down_regulated RxL21.flg22-RxL21.mock	SMALL AUXIN UPREGULATED RNA 64 (SAUR64). cytochrome P450, family 82, subfamily F, polypeptide 1.
AT1G29460	RxL21.flg22-RxL21.mock	1.70033e-05	-1.28786	down_regulated RxL21.flg22-RxL21.mock	SMALL AUXIN UPREGULATED RNA 65 (SAUR65). Encodes RMG1 (Resistance Methylated Gene 1), a NB-LRR disease resistance protein with a Toll/interleukin-1 receptor (TIR) domain at its N terminus. RMG1 is expressed at high levels in response to flg22 and in naive met1/nrpd2 relative to wild-type plants. Expression of this gene is controlled by DNA methylation in its promoter region. The RMG1 promoter reg…
AT1G29510	RxL21.flg22-RxL21.mock	6.2085e-08	-1.06714	down_regulated RxL21.flg22-RxL21.mock	SMALL AUXIN UPREGULATED RNA 67 (SAUR67). Mutation of the PDS1 locus disrupts the activity of p-hydroxyphenylpyruvate dioxygenase (HPPDase), the first committed step in the synthesis of both plastoquinone and tocopherols in plants.
AT1G29660	RxL21.flg22-RxL21.mock	7.01639e-13	-1.80116	down_regulated RxL21.flg22-RxL21.mock	GDSL-motif esterase/acyltransferase/lipase. Enzyme group with broad substrate specificity that may catalyze acyltransfer or hydrolase reactions with lipid and non-lipid substrates.
AT1G30280	RxL21.flg22-RxL21.mock	3.82386e-09	-1.40662	down_regulated RxL21.flg22-RxL21.mock	AUXILIN-LIKE7 (AUXILIN-LIKE7). Encodes a member of the TBL (TRICHOME BIREFRINGENCE-LIKE) gene family containing a plant-specific DUF231 (domain of unknown function) domain. TBL gene family has 46 members, two of which (TBR/AT5G06700 and TBL3/AT5G01360) have been shown to be involved in the synthesis and deposition of secondary wall cellulose, presumably by influencing the esterification state of …
AT1G30530	RxL21.flg22-RxL21.mock	4.15995e-08	-1.05312	down_regulated RxL21.flg22-RxL21.mock	UDP-GLUCOSYL TRANSFERASE 78D1 (UGT78D1). encodes a pectin methylesterase
AT1G31173	RxL21.flg22-RxL21.mock	0.000211756	-1.84949	down_regulated RxL21.flg22-RxL21.mock	MICRORNA167D (MIR167D). Encodes a microRNA that targets ARF family members ARF6 and ARF8.
AT1G31320	RxL21.flg22-RxL21.mock	5.58237e-08	-1.6962	down_regulated RxL21.flg22-RxL21.mock	LOB DOMAIN-CONTAINING PROTEIN 4 (LBD4). S-adenosyl-L-methionine-dependent methyltransferases superfamily protein.
AT1G31920	RxL21.flg22-RxL21.mock	1.67531e-08	-1.12691	down_regulated RxL21.flg22-RxL21.mock	PLAC8 family protein.
AT1G32900	RxL21.flg22-RxL21.mock	6.54058e-09	-1.56742	down_regulated RxL21.flg22-RxL21.mock	GRANULE BOUND STARCH SYNTHASE 1 (GBSS1). DBH-like monooxygenase.
AT1G33540	RxL21.flg22-RxL21.mock	1.768e-07	-1.44774	down_regulated RxL21.flg22-RxL21.mock	SERINE CARBOXYPEPTIDASE-LIKE 18 (scpl18). Serine carboxypeptidase-like 18.
AT1G33930	RxL21.flg22-RxL21.mock	6.42651e-06	-1.08659	down_regulated RxL21.flg22-RxL21.mock	IMMUNE ASSOCIATED NUCLEOTIDE BINDING 6 (IAN6). member of WRKY Transcription Factor; Group III
AT1G34040	RxL21.flg22-RxL21.mock	3.39924e-10	-1.82628	down_regulated RxL21.flg22-RxL21.mock	ATTAR3. Pyridoxal phosphate (PLP)-dependent transferases superfamily protein.
AT1G34060	RxL21.flg22-RxL21.mock	4.05683e-07	-1.61099	down_regulated RxL21.flg22-RxL21.mock	TRYPTOPHAN AMINOTRANSFERASE RELATED 4 (TAR4). Encodes a mitogen-activated map kinase kinase (there are nine in Arabidopsis) involved in innate immunity. This protein activates MPK3/MPK6 and early-defense genes redundantly with MKK5. In plants with both MKK5 and MKK4 levels reduced by RNAi plants, floral organs do not abscise suggestion a role for both proteins in mediating floral organ abscission…
AT1G34510	RxL21.flg22-RxL21.mock	3.82451e-06	-1.28503	down_regulated RxL21.flg22-RxL21.mock	RING/U-box superfamily protein.
AT1G34520	RxL21.flg22-RxL21.mock	5.13452e-05	-1.69261	down_regulated RxL21.flg22-RxL21.mock	mutant has Late flowering; Early senescence; Matrix Metalloproteinase
AT1G34540	RxL21.flg22-RxL21.mock	8.37014e-05	-2.00135	down_regulated RxL21.flg22-RxL21.mock	CYTOCHROME P450, FAMILY 94, SUBFAMILY D, POLYPEPTIDE 1 (CYP94D1).
AT1G34580	RxL21.flg22-RxL21.mock	1.17001e-05	-1.55932	down_regulated RxL21.flg22-RxL21.mock	DYNAMIN-like 1B.
AT1G35140	RxL21.flg22-RxL21.mock	9.13392e-05	-1.41635	down_regulated RxL21.flg22-RxL21.mock	PHOSPHATE-INDUCED 1 (PHI-1). Encodes a member of the calcineurin B-like calcium sensor gene family. Mediates salt tolerance by regulating ion homeostasis in Arabidopsis.
AT1G35290	RxL21.flg22-RxL21.mock	1.00501e-08	-2.23432	down_regulated RxL21.flg22-RxL21.mock	ACYL-LIPID THIOESTERASE 1 (ALT1). alpha carbonic anhydrase 2.
AT1G35310	RxL21.flg22-RxL21.mock	3.70556e-05	-1.46114	down_regulated RxL21.flg22-RxL21.mock	MLP-LIKE PROTEIN 168 (MLP168). Encodes a protein disulfide isomerase-like (PDIL) protein, a member of a multigene family within the thioredoxin (TRX) superfamily. This protein also belongs to the adenosine 5'-phosphosulfate reductase-like (APRL) group.
AT1G42550	RxL21.flg22-RxL21.mock	3.22888e-10	-1.18989	down_regulated RxL21.flg22-RxL21.mock	PLASTID MOVEMENT IMPAIRED1 (PMI1). transmembrane protein.
AT1G43605	RxL21.flg22-RxL21.mock	1.06833e-08	-1.89929	down_regulated RxL21.flg22-RxL21.mock	Encodes a Type One Protein Phosphatase that acts as a nucleocytoplasmic negative regulator of tip growth. Mutants affect pollen germination, pollen tube growth, and root hair growth. It acts genetically downstream of ANX1 (AT3G04690) and ANX2 (AT5G28680) and is functionally redundant with TOPP8 (AT5G27840).
AT1G44030	RxL21.flg22-RxL21.mock	0.000303672	-1.54584	down_regulated RxL21.flg22-RxL21.mock	Cysteine/Histidine-rich C1 domain family protein.
AT1G44050	RxL21.flg22-RxL21.mock	1.74701e-05	-1.01281	down_regulated RxL21.flg22-RxL21.mock	Encodes a proline transporter with affinity for gly betaine, proline, and GABA. Protein is expressed most highly in the roots.
AT1G45015	RxL21.flg22-RxL21.mock	1.60174e-07	-1.25554	down_regulated RxL21.flg22-RxL21.mock	MD-2-related lipid recognition domain-containing protein.
AT1G45191	RxL21.flg22-RxL21.mock	9.15536e-10	-1.39427	down_regulated RxL21.flg22-RxL21.mock	BETA GLUCOSIDASE 1 (BGLU1). indeterminate(ID)-domain 7.
AT1G45201	RxL21.flg22-RxL21.mock	1.58993e-12	-1.50819	down_regulated RxL21.flg22-RxL21.mock	TRIACYLGLYCEROL LIPASE-LIKE 1 (TLL1). Fasciclin-like arabinogalactan protein. Possibly involved in embryogenesis and seed development.
AT1G45230	RxL21.flg22-RxL21.mock	4.21459e-11	-1.07237	down_regulated RxL21.flg22-RxL21.mock	beta glucosidase 17.
AT1G45616	RxL21.flg22-RxL21.mock	8.30278e-08	-2.48826	down_regulated RxL21.flg22-RxL21.mock	RECEPTOR LIKE PROTEIN 6 (RLP6).
AT1G47520	RxL21.flg22-RxL21.mock	1.13505e-06	-1.0451	down_regulated RxL21.flg22-RxL21.mock	Encodes a capase involved in stress induced cell death.
AT1G47580	RxL21.flg22-RxL21.mock	1.86957e-06	-1.05225	down_regulated RxL21.flg22-RxL21.mock	DYW DOMAIN PROTEIN 1 (DYW1).
AT1G48750	RxL21.flg22-RxL21.mock	3.4305e-08	-1.24209	down_regulated RxL21.flg22-RxL21.mock	Uncharacterized conserved protein UCP031279.
AT1G49010	RxL21.flg22-RxL21.mock	1.40678e-08	-1.09433	down_regulated RxL21.flg22-RxL21.mock	(MYBS1). Protein kinase superfamily protein.
AT1G49130	RxL21.flg22-RxL21.mock	9.37074e-08	-1.83674	down_regulated RxL21.flg22-RxL21.mock	B-BOX DOMAIN PROTEIN 17 (BBX17). Unknown protein, knockout shows increased sensitivity to Al stress.
AT1G49380	RxL21.flg22-RxL21.mock	4.92126e-11	-1.27969	down_regulated RxL21.flg22-RxL21.mock	cytochrome c biogenesis protein family.
AT1G49500	RxL21.flg22-RxL21.mock	4.33702e-06	-1.15482	down_regulated RxL21.flg22-RxL21.mock	Encodes PPI2 (proton pump interactor 2), a homologue of PPI1, a protein that interacts with the plasma membrane H+ ATPase AHA1.
AT1G49860	RxL21.flg22-RxL21.mock	1.51399e-09	-1.64976	down_regulated RxL21.flg22-RxL21.mock	GLUTATHIONE S-TRANSFERASE (CLASS PHI) 14 (GSTF14). transmembrane protein.
AT1G50040	RxL21.flg22-RxL21.mock	8.1494e-07	-1.10406	down_regulated RxL21.flg22-RxL21.mock	Encodes a protein similar to glycerol kinase, which converts glycerol to glycerol 3-phosphate and performs a rate-limiting step in glycerol metabolism. This gene is required for both general and specific resistance against bacteria and fungi. Arabidopsis thaliana glycerol kinase (GLR1) mRNA.Involved in flagellin-induced non-host resistance to Pseudomonas. Coronatine partially suppresses flagellin…
AT1G50280	RxL21.flg22-RxL21.mock	1.30423e-06	-1.53517	down_regulated RxL21.flg22-RxL21.mock	BTB/POZ PROTEIN HYPERSENSITIVE TO ABA 1 (BPH1). glycine-rich protein.
AT1G50732	RxL21.flg22-RxL21.mock	2.54664e-07	-1.18862	down_regulated RxL21.flg22-RxL21.mock	Mutants in this gene are unable to express female sterility in response to beta-aminobutyric acid, as wild type plants do. non-consensus AT donor splice site at exon 7, TA donor splice site at exon 10, AT acceptor splice at exon 13.
AT1G50830	RxL21.flg22-RxL21.mock	0.00115296	-1.01204	down_regulated RxL21.flg22-RxL21.mock	zinc induced facilitator-like 1.
AT1G50930	RxL21.flg22-RxL21.mock	0.000105557	-1.63785	down_regulated RxL21.flg22-RxL21.mock	VASCULAR-RELATED UNKNOWN PROTEIN 2 (VUP2). Serine/Threonine-kinase.
AT1G51080	RxL21.flg22-RxL21.mock	6.14882e-07	-1.50569	down_regulated RxL21.flg22-RxL21.mock	PPPDE putative thiol peptidase family protein.
AT1G51090	RxL21.flg22-RxL21.mock	0.00174062	-1.02147	down_regulated RxL21.flg22-RxL21.mock	(ATHMAD1). transmembrane protein.
AT1G51100	RxL21.flg22-RxL21.mock	3.86406e-11	-1.23715	down_regulated RxL21.flg22-RxL21.mock	CHLORORESPIRATORY REDUCTION 41 (CRR41). putative cytochrome P450 The mRNA is cell-to-cell mobile.
AT1G51140	RxL21.flg22-RxL21.mock	8.02554e-09	-1.00438	down_regulated RxL21.flg22-RxL21.mock	FLOWERING BHLH 3 (FBH3).
AT1G51380	RxL21.flg22-RxL21.mock	4.87413e-07	-1.03374	down_regulated RxL21.flg22-RxL21.mock	receptor like protein 7.
AT1G51870	RxL21.flg22-RxL21.mock	4.42209e-06	-1.31479	down_regulated RxL21.flg22-RxL21.mock	Phototropic-responsive NPH3 family protein.
AT1G51940	RxL21.flg22-RxL21.mock	1.61312e-08	-1.19934	down_regulated RxL21.flg22-RxL21.mock	LYSM-CONTAINING RECEPTOR-LIKE KINASE 3 (LYK3). Calcium-binding EF-hand family protein.
AT1G52290	RxL21.flg22-RxL21.mock	3.617e-11	-1.06648	down_regulated RxL21.flg22-RxL21.mock	PROLINE-RICH EXTENSIN-LIKE RECEPTOR KINASE 15 (PERK15). Major facilitator superfamily protein.
AT1G52660	RxL21.flg22-RxL21.mock	1.48303e-05	-1.00251	down_regulated RxL21.flg22-RxL21.mock	Encodes a sugar-porter family protein that unlike the closely related gene, SFP1, is not induced during leaf senescence.
AT1G52700	RxL21.flg22-RxL21.mock	2.20822e-08	-1.62744	down_regulated RxL21.flg22-RxL21.mock	CAP (Cysteine-rich secretory proteins, Antigen 5, and Pathogenesis-related 1 protein) superfamily protein.
AT1G52750	RxL21.flg22-RxL21.mock	5.66444e-11	-1.31102	down_regulated RxL21.flg22-RxL21.mock	Encodes a thylakoid membrane protein involved in the accumulation of the cytochrome b6/f complex.
AT1G52830	RxL21.flg22-RxL21.mock	7.444e-06	-1.99412	down_regulated RxL21.flg22-RxL21.mock	INDOLE-3-ACETIC ACID 6 (IAA6). WRKY75 is one of several transcription factors induced during Pi deprivation. It is nuclear localized and regulated differentially during Pi starvation. RNAi mediated suppression of WRKY75 made the plants more susceptible to Pi stress as indicated by the higher accumulation of anthocyanin during Pi starvation.
AT1G53130	RxL21.flg22-RxL21.mock	7.74702e-07	-1.32769	down_regulated RxL21.flg22-RxL21.mock	GRIM REAPER (GRI). Core-2/I-branching beta-1,6-N-acetylglucosaminyltransferase family protein.
AT1G53542	RxL21.flg22-RxL21.mock	2.41999e-05	-1.07613	down_regulated RxL21.flg22-RxL21.mock	hypothetical protein.
AT1G53800	RxL21.flg22-RxL21.mock	1.48889e-08	-1.09279	down_regulated RxL21.flg22-RxL21.mock	muscle M-line assembly protein.
AT1G53830	RxL21.flg22-RxL21.mock	5.81653e-11	-1.68857	down_regulated RxL21.flg22-RxL21.mock	PECTIN METHYLESTERASE 2 (PME2). Member of CKL gene family (CKL-C group).
AT1G53887	RxL21.flg22-RxL21.mock	4.44958e-08	-1.33247	down_regulated RxL21.flg22-RxL21.mock	Encodes a cytochrome p450 enzyme that catalyzes the initial conversion of aldoximes to thiohydroximates in the synthesis of glucosinolates not derived from tryptophan. Also has a role in auxin homeostasis.
AT1G54120	RxL21.flg22-RxL21.mock	8.16815e-08	-1.74834	down_regulated RxL21.flg22-RxL21.mock	RING/U-box superfamily protein.
AT1G54820	RxL21.flg22-RxL21.mock	9.84618e-08	-1.33177	down_regulated RxL21.flg22-RxL21.mock	ZCF37 mRNA, complete cds The mRNA is cell-to-cell mobile.
AT1G54940	RxL21.flg22-RxL21.mock	4.11258e-06	-1.36012	down_regulated RxL21.flg22-RxL21.mock	PLANT GLYCOGENIN-LIKE STARCH INITIATION PROTEIN 4 (PGSIP4). Encodes GL2-expression modulator (GEM). Involved in the spatial control of cell division, patterning and differentiation of Arabidopsis root epidermal cells. GEM interacts with CDT1, a DNA replication protein and TTG1 (TRANSPARENT TESTA GLABRA1), a WD40-repeat protein involved in GL2-dependent cell fate decision. GEM seems to participate…
AT1G54970	RxL21.flg22-RxL21.mock	1.86889e-08	-1.7801	down_regulated RxL21.flg22-RxL21.mock	PROLINE-RICH PROTEIN 1 (PRP1). ubiquitous enzyme that repairs oxidatively damaged proteins. Methionine sulfoxide reductase activity. Mutant lacking reductase activity showed increased protein oxidation, nitration and glycation of specific amino acid residues during darkness.
AT1G55200	RxL21.flg22-RxL21.mock	3.50798e-07	-1.15338	down_regulated RxL21.flg22-RxL21.mock	Encodes a 3-methyladenine-DNA glycosylase. Arabdiopsis cDNA complements the methyl methanesulfonate-sensitive phenotype of an Escherichia coli double mutant deficient in 3-methyladenine glycosylases (DNA-3-methyladenine glycosidases I and II, EC 3.2.2.20 and 3.2.2.21, respectively, encoded by tag and alkA).
AT1G55260	RxL21.flg22-RxL21.mock	3.03224e-12	-1.17971	down_regulated RxL21.flg22-RxL21.mock	GLYCOSYLPHOSPHATIDYLINOSITOL-ANCHORED LIPID PROTEIN TRANSFER 6 (LTPG6). DNA binding protein.
AT1G55330	RxL21.flg22-RxL21.mock	1.71927e-09	-1.40645	down_regulated RxL21.flg22-RxL21.mock	ARABINOGALACTAN PROTEIN 21 (AGP21). hypothetical protein.
AT1G55370	RxL21.flg22-RxL21.mock	1.35906e-10	-1.59429	down_regulated RxL21.flg22-RxL21.mock	NDH-DEPENDENT CYCLIC ELECTRON FLOW 5 (NDF5). SAUR-like auxin-responsive protein family.
AT1G55865	RxL21.flg22-RxL21.mock	0.000217904	-1.16351	down_regulated RxL21.flg22-RxL21.mock	B-cell lymphoma 6 protein.
AT1G56650	RxL21.flg22-RxL21.mock	0.00244189	-1.67304	down_regulated RxL21.flg22-RxL21.mock	MYELOBLASTOSIS PROTEIN 75 (MYB75). Encodes a putative MYB domain containing transcription factor involved in anthocyanin metabolism and radical scavenging.
AT1G56670	RxL21.flg22-RxL21.mock	3.56826e-08	-1.32776	down_regulated RxL21.flg22-RxL21.mock	Translation elongation factor EF1B/ribosomal protein S6 family protein.
AT1G56720	RxL21.flg22-RxL21.mock	2.66516e-09	-1.02582	down_regulated RxL21.flg22-RxL21.mock	CYS, MET, PRO, and GLY protein 1.
AT1G57590	RxL21.flg22-RxL21.mock	7.31773e-12	-1.60118	down_regulated RxL21.flg22-RxL21.mock	PECTIN ACETYESTERASE 2 (PAE2).
AT1G58037	RxL21.flg22-RxL21.mock	6.15784e-06	-1.74603	down_regulated RxL21.flg22-RxL21.mock	member of WRKY Transcription Factor; Group II-b
AT1G59720	RxL21.flg22-RxL21.mock	6.84004e-08	-1.06639	down_regulated RxL21.flg22-RxL21.mock	CHLORORESPIRATORY REDUCTION28 (CRR28).
AT1G59725	RxL21.flg22-RxL21.mock	9.45734e-06	-1.28999	down_regulated RxL21.flg22-RxL21.mock	Encodes a mitochondrial serine O-acetyltransferase involved in sulfur assimilation and cysteine biosynthesis. Expressed in the vascular system.
AT1G60160	RxL21.flg22-RxL21.mock	5.84442e-10	-1.24103	down_regulated RxL21.flg22-RxL21.mock	K TRANSPORTER12 (KT12). Calcium-dependent lipid-binding (CaLB domain) family protein.
AT1G60590	RxL21.flg22-RxL21.mock	5.96396e-06	-1.64659	down_regulated RxL21.flg22-RxL21.mock	Encodes the heterotrimeric G-protein beta subunit and is involved in organ shape. A significant fraction of the protein is found in the ER. Mutants carrying null alleles express similar fruit phenotypes, as seen in er plants, but differ from er in that the stem is only slightly shorter than that in the wild type, the pedicel is slightly longer than that in the wild type, and the leaves are rounde…
AT1G61050	RxL21.flg22-RxL21.mock	1.17494e-06	-1.85671	down_regulated RxL21.flg22-RxL21.mock	peptidoglycan-binding LysM domain-containing protein.
AT1G61840	RxL21.flg22-RxL21.mock	2.25039e-09	-2.73373	down_regulated RxL21.flg22-RxL21.mock	Cysteine/Histidine-rich C1 domain family protein.
AT1G62440	RxL21.flg22-RxL21.mock	9.09992e-12	-1.89214	down_regulated RxL21.flg22-RxL21.mock	LEUCINE-RICH REPEAT/EXTENSIN 2 (LRX2). 2-oxoglutarate (2OG) and Fe(II)-dependent oxygenase superfamily protein.
AT1G62510	RxL21.flg22-RxL21.mock	0.000113635	-1.17545	down_regulated RxL21.flg22-RxL21.mock	Encodes a protein with phytyl ester synthesis and diacylglycerol acyltransferase activities that is involved in the deposition of free phytol and free fatty acids in the form of phytyl esters in chloroplasts, a process involved in maintaining the integrity of the photosynthetic membrane during abiotic stress and senescence.
AT1G62560	RxL21.flg22-RxL21.mock	4.07709e-08	-1.10517	down_regulated RxL21.flg22-RxL21.mock	FLAVIN-MONOOXYGENASE GLUCOSINOLATE S-OXYGENASE 3 (FMO GS-OX3). AFG1-like ATPase family protein.
AT1G62580	RxL21.flg22-RxL21.mock	4.04416e-06	-1.08533	down_regulated RxL21.flg22-RxL21.mock	NITRIC OXIDE-DEPENDENT GUANYLATE CYCLASE 1 (NOGC1). Encodes a flavin monooxygenase that binds NO, has a higher affinity for NO than for O(2) and can generate cGMP from GTP in vitro in an NO-dependent manner.
AT1G62630	RxL21.flg22-RxL21.mock	1.30217e-06	-1.21221	down_regulated RxL21.flg22-RxL21.mock	Leucine-rich receptor-like protein kinase family protein.
AT1G62710	RxL21.flg22-RxL21.mock	2.10849e-07	-1.20494	down_regulated RxL21.flg22-RxL21.mock	BETA VACUOLAR PROCESSING ENZYME (BETA-VPE). vacuolar sorting-associated protein (DUF946).
AT1G62720	RxL21.flg22-RxL21.mock	0.000131471	-1.01901	down_regulated RxL21.flg22-RxL21.mock	NOVEL GENE 1 (NG1). It encodes a protein whose sequence is similar to cytokinin oxidase/dehydrogenase, which catalyzes the degradation of cytokinins.
AT1G62870	RxL21.flg22-RxL21.mock	7.22727e-07	-1.13989	down_regulated RxL21.flg22-RxL21.mock	Encodes a Type-A response regulator that is responsive to cytokinin treatment. Its C-ter domain is very short in comparison to other Arabidopsis ARRs (17 total). Arr6 protein is stabilized by cytokinin.
AT1G63600	RxL21.flg22-RxL21.mock	6.72132e-07	-3.25107	down_regulated RxL21.flg22-RxL21.mock	RNA-binding protein, putative, contains Pfam profile: PF00076 RNA recognition motif. (a.k.a. RRM, RBD, or RNP domain) (2 copies). Contains PAM PABC binding domain.
AT1G64220	RxL21.flg22-RxL21.mock	1.4943e-08	-1.50374	down_regulated RxL21.flg22-RxL21.mock	TRANSLOCASE OF OUTER MEMBRANE 7 KDA SUBUNIT 2 (TOM7-2). a member of the plasma membrane intrinsic protein subfamily PIP2. localizes to the plasma membrane and exhibits water transport activity in Xenopus oocyte. expressed specifically in the vascular bundles and protein level increases slightly during leaf dev. When expressed in yeast cells can conduct hydrogen peroxide into those cells.
AT1G64253	RxL21.flg22-RxL21.mock	0.000692504	-1.05178	down_regulated RxL21.flg22-RxL21.mock	agamous-like MADS-box protein.
AT1G64355	RxL21.flg22-RxL21.mock	1.41382e-10	-1.13433	down_regulated RxL21.flg22-RxL21.mock	Encodes a member of the basic leucine zipper transcription factor family, involved in ABA signalling during seed maturation and germination. The Arabidopsis abscisic acid (ABA)-insensitive abi5 mutants have pleiotropic defects in ABA response, including decreased sensitivity to ABA inhibition of germination and altered expression of some ABA-regulated genes. Comparison of seed and ABA-inducible v…
AT1G64390	RxL21.flg22-RxL21.mock	1.19344e-11	-1.3282	down_regulated RxL21.flg22-RxL21.mock	GLYCOSYL HYDROLASE 9C2 (GH9C2). disease resistance protein (TIR-NBS-LRR class).
AT1G64590	RxL21.flg22-RxL21.mock	6.1038e-05	-1.11926	down_regulated RxL21.flg22-RxL21.mock	NAD(P)-binding Rossmann-fold superfamily protein.
AT1G64640	RxL21.flg22-RxL21.mock	1.36961e-11	-1.35958	down_regulated RxL21.flg22-RxL21.mock	EARLY NODULIN-LIKE PROTEIN 8 (ENODL8). LATERAL BRANCHING OXIDOREDUCTASE (LBO), encodes an oxidoreductase-like enzyme of the 2-oxoglutarate and Fe(II)-dependent dioxygenase superfamily. It is involved in the biosynthesis of strigolactones.
AT1G64770	RxL21.flg22-RxL21.mock	1.67149e-10	-1.02827	down_regulated RxL21.flg22-RxL21.mock	PHOTOSYNTHETIC NDH SUBCOMPLEX B 2 (PnsB2). Cysteine/Histidine-rich C1 domain family protein.
AT1G64780	RxL21.flg22-RxL21.mock	1.01671e-12	-1.60455	down_regulated RxL21.flg22-RxL21.mock	AMMONIUM TRANSPORTER 1;2 (AMT1;2). Encodes an ammonium transporter protein believed to act as a high affinity transporter. It is expressed in the root, primarily in endodermal and cortical cells, and contributes to ammonium uptake in the root.
AT1G64860	RxL21.flg22-RxL21.mock	3.43986e-10	-1.06399	down_regulated RxL21.flg22-RxL21.mock	SIGMA FACTOR A (SIGA). Glycosyl hydrolase superfamily protein.
AT1G65010	RxL21.flg22-RxL21.mock	0.00015718	-1.02787	down_regulated RxL21.flg22-RxL21.mock	HSP20-like chaperones superfamily protein.
AT1G65060	RxL21.flg22-RxL21.mock	2.34943e-10	-1.77569	down_regulated RxL21.flg22-RxL21.mock	4-COUMARATE:COA LIGASE 3 (4CL3). hypothetical protein.
AT1G65310	RxL21.flg22-RxL21.mock	8.57629e-12	-1.66418	down_regulated RxL21.flg22-RxL21.mock	XYLOGLUCAN ENDOTRANSGLUCOSYLASE/HYDROLASE 17 (XTH17). member of WRKY Transcription Factor; Group III
AT1G65890	RxL21.flg22-RxL21.mock	6.5507e-05	-1.61996	down_regulated RxL21.flg22-RxL21.mock	ACYL ACTIVATING ENZYME 12 (AAE12). Encodes a type I metacaspase. Two Arabidopsis metacaspases, AT1G02170 (MC1) and AT4G25110 (MC2) antagonistically control programmed cell death in Arabidopsis. MC1 is a positive regulator of cell death and requires conserved caspase-like putative catalytic residues for its function. MC2 negatively regulates cell death. This function is independent of the putative…
AT1G65900	RxL21.flg22-RxL21.mock	6.78858e-10	-1.21701	down_regulated RxL21.flg22-RxL21.mock	RING/U-box superfamily protein.
AT1G66130	RxL21.flg22-RxL21.mock	8.21283e-10	-1.30401	down_regulated RxL21.flg22-RxL21.mock	encodes an amino acid transporter that transports aromatic and neutral amino acids, IAA, and 2,4-D. Expressed in all tissues with highest abundance in flowers and cauline leaves. a member of a small gene family in Arabidopsis and represents a new class of amino acid transporters.
AT1G66800	RxL21.flg22-RxL21.mock	2.28471e-11	-2.12793	down_regulated RxL21.flg22-RxL21.mock	Its expression is enriched in non-root hair cells and this enrichment is associated with increase in the transcription-associated mark trimethylation of H3 lysine 4 (H3K4me3) and decrease in the Polycomb silencing-associated mark trimethylation of H3 lysine 27 (H3K27me3) in non-root hair cells relative to root-hair cells. Protein sequence is similar to Eucalyptus gunnii alcohol dehydrogenase of u…
AT1G66840	RxL21.flg22-RxL21.mock	5.97845e-05	-1.07297	down_regulated RxL21.flg22-RxL21.mock	PLASTID MOVEMENT IMPAIRED 2 (PMI2). Encodes a transcription factor that specifically binds to DRE/CRT cis elements (responsive to drought and low-temperature stress). Belongs to the DREB subfamily A-2 of ERF/AP2 transcription factor family (DREB2A). There are eight members in this subfamily including DREB2B. The protein contains one AP2 domain. Overexpression of transcriptional activation domain …
AT1G67040	RxL21.flg22-RxL21.mock	1.25175e-06	-1.18696	down_regulated RxL21.flg22-RxL21.mock	TON1 RECRUITING MOTIF 22 (TRM22). F-box family protein.
AT1G67750	RxL21.flg22-RxL21.mock	7.22038e-13	-1.71223	down_regulated RxL21.flg22-RxL21.mock	Pectate lyase family protein.
AT1G68190	RxL21.flg22-RxL21.mock	9.89278e-06	-1.26059	down_regulated RxL21.flg22-RxL21.mock	B-BOX DOMAIN PROTEIN 27 (BBX27). curculin-like (mannose-binding) lectin family protein, low similarity to Ser/Thr protein kinase (Zea mays) GI:2598067; contains Pfam profile PF01453: Lectin (probable mannose binding) but not the protein kinase domain of the Z. mays protein
AT1G68520	RxL21.flg22-RxL21.mock	1.37696e-08	-1.58951	down_regulated RxL21.flg22-RxL21.mock	B-BOX DOMAIN PROTEIN 14 (BBX14). Boric acid channel. Essential for efficient boron uptake and plant development under boron limitation. Also functions in arsenite transport and tolerance. Localized preferentially in outer membrane domains of root cells.
AT1G68540	RxL21.flg22-RxL21.mock	3.03257e-08	-1.03266	down_regulated RxL21.flg22-RxL21.mock	TETRAKETIDE ALPHA-PYRONE REDUCTASE 2 (TKPR2). peptidyl-prolyl cis-trans isomerase.
AT1G68560	RxL21.flg22-RxL21.mock	9.29025e-12	-1.01745	down_regulated RxL21.flg22-RxL21.mock	ALPHA-XYLOSIDASE 1 (XYL1). Protein kinase superfamily protein.
AT1G68780	RxL21.flg22-RxL21.mock	2.25343e-09	-1.16877	down_regulated RxL21.flg22-RxL21.mock	Hyp O-arabinosyltransferase-like protein.
AT1G69780	RxL21.flg22-RxL21.mock	2.52454e-09	-1.15568	down_regulated RxL21.flg22-RxL21.mock	(ATHB13). Monomeric G protein. Expressed in root epidermal cells that are destined to become atrichoblasts. Also expressed during pollen development and in the pollen tube tip.
AT1G70260	RxL21.flg22-RxL21.mock	8.33567e-09	-3.11283	down_regulated RxL21.flg22-RxL21.mock	USUALLY MULTIPLE ACIDS MOVE IN AND OUT TRANSPORTERS 36 (UMAMIT36). Thionin-like gene involved in resistance against the beet cyst nematode (Heterodera schachtii).
AT1G70270	RxL21.flg22-RxL21.mock	0.0076532	-1.20787	down_regulated RxL21.flg22-RxL21.mock	ARM repeat superfamily protein.
AT1G70280	RxL21.flg22-RxL21.mock	2.45516e-12	-1.25757	down_regulated RxL21.flg22-RxL21.mock	Encodes a bZIP G-box binding protein whose expression is induced by ABA. It has been shown to bind to Adh that contains the G-box and is induced by cold and water deprivation. GBF3 has been shown to be expressed mostly in the root and dark-grown leaves. GBF3 can act as homodimers and as heterodimers with GFB1, GBF2 and GBF4. In addition, GBF3!?s DNA binding activity is enhanced by GIP1, GPRI1 and…
AT1G70720	RxL21.flg22-RxL21.mock	1.40665e-06	-2.12933	down_regulated RxL21.flg22-RxL21.mock	Plant invertase/pectin methylesterase inhibitor superfamily protein.
AT1G70890	RxL21.flg22-RxL21.mock	4.04695e-06	-1.02201	down_regulated RxL21.flg22-RxL21.mock	MLP-LIKE PROTEIN 43 (MLP43). DNA ligase-like protein, putative (DUF1645).
AT1G71015	RxL21.flg22-RxL21.mock	2.43399e-06	-1.10559	down_regulated RxL21.flg22-RxL21.mock	ELCH-like protein.
AT1G71380	RxL21.flg22-RxL21.mock	3.27622e-05	-1.1448	down_regulated RxL21.flg22-RxL21.mock	CELLULASE 3 (CEL3). Putative AT-hook DNA-binding family protein.
AT1G72030	RxL21.flg22-RxL21.mock	2.69311e-06	-1.02378	down_regulated RxL21.flg22-RxL21.mock	AT4G00300 has been split into two loci based on new cDNA evidence provided by Aleksander Riise Hansen of University of Copenhagen: AT4G00300.2 becomes AT4G00300.1; a new locus AT4G00295 is created. See comments field for AT4G00295 annotation.
AT1G72200	RxL21.flg22-RxL21.mock	2.50726e-08	-1.47749	down_regulated RxL21.flg22-RxL21.mock	ARABIDOPSIS T??XICOS EN LEVADURA 11 (ATL11). NDH-dependent cyclic electron flow 5.
AT1G72610	RxL21.flg22-RxL21.mock	2.98925e-09	-1.45659	down_regulated RxL21.flg22-RxL21.mock	GERMIN-LIKE PROTEIN 1 (GER1). Natural antisense transcript overlaps with AT1G07130.
AT1G73120	RxL21.flg22-RxL21.mock	1.90145e-07	-1.72846	down_regulated RxL21.flg22-RxL21.mock	Cytochrome bd ubiquinol oxidase, 14kDa subunit.
AT1G73300	RxL21.flg22-RxL21.mock	6.30127e-07	-1.52871	down_regulated RxL21.flg22-RxL21.mock	SERINE CARBOXYPEPTIDASE-LIKE 2 (scpl2)
AT1G73340	RxL21.flg22-RxL21.mock	1.7935e-09	-2.39174	down_regulated RxL21.flg22-RxL21.mock	ABIETANE DITERPENE OXIDASE 1 (ADTO1). Member of MAP Kinase Kinase. Likely functions in a stress-activated MAPK pathway. Can phosphorylate the MAPK AtMPK4, in response to stress. Gets phosphorylated by MEKK1 in response to wounding.
AT1G73600	RxL21.flg22-RxL21.mock	5.69829e-15	-2.70472	down_regulated RxL21.flg22-RxL21.mock	PHOSPHOETHANOLAMINE METHYLTRANSFERASE3 (NMT3); (DEG26). Encodes a S-adenosyl-L-methionine-dependent phosphoethanolamine N-methyltransferase whose expression is responsive to both phosphate (Pi) and phosphite (Phi) in roots. It catalyzes the three sequential P-base methylation of phosphoethanolamine to phosphocholine. Homologous biochemical function to NMT1 (At3g18000). Double mutants of NMT1 and …
AT1G74290	RxL21.flg22-RxL21.mock	4.17878e-07	-1.50353	down_regulated RxL21.flg22-RxL21.mock	Lipase class 3-related protein.
AT1G74670	RxL21.flg22-RxL21.mock	2.31215e-06	-1.54656	down_regulated RxL21.flg22-RxL21.mock	GA-STIMULATED ARABIDOPSIS 6 (GASA6). Gibberellin-regulated family protein.
AT1G74830	RxL21.flg22-RxL21.mock	1.86622e-08	-1.73542	down_regulated RxL21.flg22-RxL21.mock	bacteriophage N4 adsorption B protein.
AT1G75750	RxL21.flg22-RxL21.mock	6.57079e-08	-1.06846	down_regulated RxL21.flg22-RxL21.mock	GAST1 PROTEIN HOMOLOG 1 (GASA1). transmembrane protein.
AT1G75770	RxL21.flg22-RxL21.mock	9.30748e-09	-1.30215	down_regulated RxL21.flg22-RxL21.mock	member of CYP81G
AT1G75780	RxL21.flg22-RxL21.mock	9.57716e-14	-1.39739	down_regulated RxL21.flg22-RxL21.mock	TUBULIN BETA-1 CHAIN (TUB1). beta tubulin gene downregulated by phytochrome A (phyA)-mediated far-red light high-irradiance and the phytochrome B (phyB)-mediated red light high-irradiance responses
AT1G75900	RxL21.flg22-RxL21.mock	8.4775e-13	-1.35248	down_regulated RxL21.flg22-RxL21.mock	GDSL-motif esterase/acyltransferase/lipase. Enzyme group with broad substrate specificity that may catalyze acyltransfer or hydrolase reactions with lipid and non-lipid substrates.
AT1G75960	RxL21.flg22-RxL21.mock	3.37457e-08	-1.1544	down_regulated RxL21.flg22-RxL21.mock	1-acyl-sn-glycerol-3-phosphate acyltransferase.
AT1G76110	RxL21.flg22-RxL21.mock	2.60043e-10	-1.5561	down_regulated RxL21.flg22-RxL21.mock	encodes a member of the DREB subfamily A-5 of ERF/AP2 transcription factor family. The protein contains one AP2 domain. There are 16 members in this subfamily including RAP2.1, RAP2.9 and RAP2.10. Overexpression leands to delayed senescence and delayed flowering.
AT1G76620	RxL21.flg22-RxL21.mock	3.6038e-08	-1.57733	down_regulated RxL21.flg22-RxL21.mock	Serine/Threonine-kinase, putative (Protein of unknown function, DUF547).
AT1G76952	RxL21.flg22-RxL21.mock	4.74238e-05	-1.54155	down_regulated RxL21.flg22-RxL21.mock	INFLORESCENCE DEFICIENT IN ABSCISSION (IDA)-LIKE 5 (IDL5). Encodes a member of the A1 subgroup of the MEKK (MAPK/ERK kinase kinase) family. MEKK is another name for Mitogen-Activated Protein Kinase Kinase Kinase (MAPKKK or MAP3K). This subgroup has four members: At4g08500 (MEKK1, also known as ARAKIN, MAP3Kb1, MAPKKK8), At4g08480 (MEKK2, also known as MAP3Kb4, MAPKKK9), At4g08470 (MEKK3, also kno…
AT1G77200	RxL21.flg22-RxL21.mock	1.79428e-06	-1.26691	down_regulated RxL21.flg22-RxL21.mock	Protein kinase family protein.
AT1G77400	RxL21.flg22-RxL21.mock	2.82379e-08	-1.1558	down_regulated RxL21.flg22-RxL21.mock	extensin-like protein.
AT1G77640	RxL21.flg22-RxL21.mock	0.000224596	-1.0722	down_regulated RxL21.flg22-RxL21.mock	Encodes a protein with similarity to flavonol synthases that is involved in the detoxifcation polycyclic aromatic hydrocarbons.One of 4 paralogs encoding a 2-oxoglutarate/Fe(II)-dependent oxygenases that hydroxylates JA to 12-OH-JA.
AT1G77870	RxL21.flg22-RxL21.mock	9.89618e-07	-1.52778	down_regulated RxL21.flg22-RxL21.mock	MEMBRANE-ANCHORED UBIQUITIN-FOLD PROTEIN 5 PRECURSOR (MUB5). Encodes a putative RING-H2 finger protein RHA1a.
AT1G78206	RxL21.flg22-RxL21.mock	0.000601464	-1.80111	down_regulated RxL21.flg22-RxL21.mock	MICRORNA775A (MIR775A).
AT1G78230	RxL21.flg22-RxL21.mock	6.14976e-09	-1.35124	down_regulated RxL21.flg22-RxL21.mock	Uncharacterized protein family (UPF0497).
AT1G78450	RxL21.flg22-RxL21.mock	1.14368e-07	-1.9429	down_regulated RxL21.flg22-RxL21.mock	O-glucosyltransferase rumi-like protein (DUF821).
AT1G78930	RxL21.flg22-RxL21.mock	3.36901e-09	-1.1442	down_regulated RxL21.flg22-RxL21.mock	(MTERF16). S-adenosyl-L-methionine-dependent methyltransferases superfamily protein.
AT1G78970	RxL21.flg22-RxL21.mock	2.17834e-10	-1.69992	down_regulated RxL21.flg22-RxL21.mock	LUPEOL SYNTHASE 1 (LUP1). Transducin/WD40 repeat-like superfamily protein.
AT1G78995	RxL21.flg22-RxL21.mock	2.96064e-08	-1.2823	down_regulated RxL21.flg22-RxL21.mock	ovate family protein 2.
AT1G79890	RxL21.flg22-RxL21.mock	8.90953e-08	-1.18857	down_regulated RxL21.flg22-RxL21.mock	EXORDIUM like 5.
AT1G80130	RxL21.flg22-RxL21.mock	2.48836e-11	-1.84916	down_regulated RxL21.flg22-RxL21.mock	Tetratricopeptide repeat (TPR)-like superfamily protein.
AT2G01610	RxL21.flg22-RxL21.mock	9.59943e-09	-1.73382	down_regulated RxL21.flg22-RxL21.mock	ankyrin repeat/KH domain protein (DUF1442).
AT2G01755	RxL21.flg22-RxL21.mock	7.06999e-10	-1.16251	down_regulated RxL21.flg22-RxL21.mock	other_RNA.
AT2G01760	RxL21.flg22-RxL21.mock	5.34613e-10	-1.34013	down_regulated RxL21.flg22-RxL21.mock	RESPONSE REGULATOR 14 (RR14). Natural antisense transcript overlaps with AT5G01730.
AT2G01870	RxL21.flg22-RxL21.mock	4.35995e-06	-1.03165	down_regulated RxL21.flg22-RxL21.mock	beta tubulin
AT2G01890	RxL21.flg22-RxL21.mock	2.72686e-07	-1.29649	down_regulated RxL21.flg22-RxL21.mock	PURPLE ACID PHOSPHATASE 8 (PAP8). Catalyses trans-cis isomerization and lactonization in the biosynthesis of coumarins in roots.
AT2G01918	RxL21.flg22-RxL21.mock	3.14138e-08	-1.45082	down_regulated RxL21.flg22-RxL21.mock	PSBQ-LIKE 3 (PQL3).
AT2G02630	RxL21.flg22-RxL21.mock	1.32417e-07	-1.54736	down_regulated RxL21.flg22-RxL21.mock	Encodes a putative LysM-containing receptor-like kinase. LYK5 is a major chitin receptor and forms a chitin-induced complex with related kinase CERK1. Based on protein sequence alignment analysis, it was determined as a pseudo kinase due to a lack of the ATP-binding P-loop in the kinase domain.
AT2G03090	RxL21.flg22-RxL21.mock	1.00534e-09	-1.48387	down_regulated RxL21.flg22-RxL21.mock	EXPANSIN 15 (EXP15); (ATHEXP ALPHA 1.3). Member of Alpha-Expansin Gene Family. Involved in the formation of nematode-induced syncytia in roots of Arabidopsis thaliana.
AT2G03310	RxL21.flg22-RxL21.mock	1.08034e-05	-1.16903	down_regulated RxL21.flg22-RxL21.mock	Disease resistance protein (TIR-NBS-LRR class) family.
AT2G03420	RxL21.flg22-RxL21.mock	2.7385e-11	-1.38954	down_regulated RxL21.flg22-RxL21.mock	Encodes a calmodulin-regulated Ca(2+)-ATPase that improves salt tolerance in yeast. Localized to the vacuole. Lesion mimic phenotype when mutation in the gene is combined with a mutation in ACA11. Lesion mimic phenotype of double knockout can be suppressed by nutritional supplements that increase anion levels (e.g. 15 mM Nitrate, Chloride, or Phosphate).
AT2G03550	RxL21.flg22-RxL21.mock	2.40252e-07	-1.16574	down_regulated RxL21.flg22-RxL21.mock	member of Heat Stress Transcription Factor (Hsf) family The mRNA is cell-to-cell mobile.
AT2G03710	RxL21.flg22-RxL21.mock	1.63736e-06	-1.05935	down_regulated RxL21.flg22-RxL21.mock	SEPALLATA 4 (SEP4). early nodulin-like protein.
AT2G03720	RxL21.flg22-RxL21.mock	6.24418e-08	-1.69248	down_regulated RxL21.flg22-RxL21.mock	MORPHOGENESIS OF ROOT HAIR 6 (MRH6). Encodes a cytosolic protein with transglucosidase and amylomaltase activity. It is an essential component of the pathway from starch to sucrose and cellular metabolism in leaves at night. The protein binds to heteroglycans and utilizes glucose, mannose and xylose as acceptors. Fucose and galactose can also act as acceptors but less efficiently than the previou…
AT2G03750	RxL21.flg22-RxL21.mock	4.84024e-08	-1.17312	down_regulated RxL21.flg22-RxL21.mock	hypothetical protein.
AT2G04090	RxL21.flg22-RxL21.mock	5.88095e-12	-2.17845	down_regulated RxL21.flg22-RxL21.mock	MATE efflux family protein.
AT2G04680	RxL21.flg22-RxL21.mock	0.000405382	-1.10299	down_regulated RxL21.flg22-RxL21.mock	Encodes a protein containing a U-box and an ARM domain. This protein has E3 ubiquitin ligase activity based on in vitro assays.
AT2G04790	RxL21.flg22-RxL21.mock	7.54898e-07	-1.34055	down_regulated RxL21.flg22-RxL21.mock	encodes a novel subunit of the chloroplast NAD(P)H dehydrogenase complex, involved in cyclic electron flow around photosystem I to produce ATP.
AT2G06850	RxL21.flg22-RxL21.mock	8.63678e-09	-1.12706	down_regulated RxL21.flg22-RxL21.mock	XYLOGLUCAN ENDOTRANSGLUCOSYLASE/HYDROLASE 4 (XTH4). urea-proton symporter DEGRADATION OF UREA 3 (DUR3).
AT2G07213	RxL21.flg22-RxL21.mock	0.00842104	-1.1386	down_regulated RxL21.flg22-RxL21.mock	Natural antisense transcript overlaps with AT2G07215.
AT2G10940	RxL21.flg22-RxL21.mock	5.60641e-10	-1.42705	down_regulated RxL21.flg22-RxL21.mock	Encodes a protein with strong similarity to isoamylase (EC:3.2.1.68) however lacks critical residues known to be important for activity. Appears to co localize with ISA1 in the chloroplast isoamylase complex. Mutations in this gene cause the loss of detectable isoamylase activity and the disruption of normal starch structure. It has been postulated that AtISA2 interacts with AtISA1 to form the Is…
AT2G12190	RxL21.flg22-RxL21.mock	1.15245e-06	-1.18677	down_regulated RxL21.flg22-RxL21.mock	transmembrane protein.
AT2G13910	RxL21.flg22-RxL21.mock	1.38067e-08	-1.62754	down_regulated RxL21.flg22-RxL21.mock	Polyketide cyclase/dehydrase and lipid transport superfamily protein.
AT2G14920	RxL21.flg22-RxL21.mock	0.000796642	-1.08327	down_regulated RxL21.flg22-RxL21.mock	SULFOTRANSFERASE 4A (ST4A). Carbohydrate-binding X8 domain superfamily protein.
AT2G14960	RxL21.flg22-RxL21.mock	3.48232e-08	-1.9655	down_regulated RxL21.flg22-RxL21.mock	GH3.1. Encodes a protein similar to IAA-amido synthases. Lines carrying an insertion in this gene are hypersensitive to auxin.
AT2G15970	RxL21.flg22-RxL21.mock	5.25758e-08	-1.00684	down_regulated RxL21.flg22-RxL21.mock	COLD REGULATED 413 PLASMA MEMBRANE 1 (COR413-PM1). SNF7 family protein.
AT2G16580	RxL21.flg22-RxL21.mock	0.00112159	-1.22425	down_regulated RxL21.flg22-RxL21.mock	SMALL AUXIN UPREGULATED RNA 8 (SAUR8). transmembrane protein.
AT2G16980	RxL21.flg22-RxL21.mock	2.5124e-08	-1.4528	down_regulated RxL21.flg22-RxL21.mock	Major facilitator superfamily protein.
AT2G17070	RxL21.flg22-RxL21.mock	0.000155353	-1.84804	down_regulated RxL21.flg22-RxL21.mock	Ankyrin repeat family protein.
AT2G17230	RxL21.flg22-RxL21.mock	1.5398e-10	-1.27029	down_regulated RxL21.flg22-RxL21.mock	EXORDIUM LIKE 5 (EXL5). Encodes a member of the DREB subfamily A-5 of ERF/AP2 transcription factor family. The protein contains one AP2 domain. Involved in defense and freezing stress responses. There are 16 members in this subfamily including RAP2.1, RAP2.9 and RAP2.10. The mRNA is cell-to-cell mobile.
AT2G17300	RxL21.flg22-RxL21.mock	8.0629e-09	-1.08565	down_regulated RxL21.flg22-RxL21.mock	member of CYP706A
AT2G17780	RxL21.flg22-RxL21.mock	1.57324e-06	-1.00234	down_regulated RxL21.flg22-RxL21.mock	MID1-COMPLEMENTING ACTIVITY 2 (MCA2). Encodes a R2R3 type Myb transcription factor whose expression is strongly induced by abscisic acid. Mediates abscisic acid signaling during drought stress response.
AT2G17972	RxL21.flg22-RxL21.mock	1.40009e-10	-1.20479	down_regulated RxL21.flg22-RxL21.mock	transmembrane protein.
AT2G18300	RxL21.flg22-RxL21.mock	7.92831e-08	-1.6688	down_regulated RxL21.flg22-RxL21.mock	HOMOLOG OF BEE2 INTERACTING WITH IBH 1 (HBI1). transmembrane protein.
AT2G18328	RxL21.flg22-RxL21.mock	5.31651e-09	-1.09301	down_regulated RxL21.flg22-RxL21.mock	RAD-LIKE 4 (RL4). Pectinacetylesterase family protein.
AT2G18470	RxL21.flg22-RxL21.mock	4.83637e-07	-2.19242	down_regulated RxL21.flg22-RxL21.mock	PROLINE-RICH EXTENSIN-LIKE RECEPTOR KINASE 4 (PERK4).
AT2G18890	RxL21.flg22-RxL21.mock	2.7596e-10	-1.56334	down_regulated RxL21.flg22-RxL21.mock	glycosyl hydrolase 9B8.
AT2G19970	RxL21.flg22-RxL21.mock	1.42524e-10	-1.45939	down_regulated RxL21.flg22-RxL21.mock	CAP (Cysteine-rich secretory proteins, Antigen 5, and Pathogenesis-related 1 protein) superfamily protein.
AT2G19990	RxL21.flg22-RxL21.mock	6.99492e-11	-2.18186	down_regulated RxL21.flg22-RxL21.mock	PR-1 HOMOLOG 1 (PRH1). Encodes a PR-1-like protein homolog that is differentially expressed in resistant compared to susceptible cultivars by powdery mildew infection.
AT2G20180	RxL21.flg22-RxL21.mock	6.85066e-09	-1.01211	down_regulated RxL21.flg22-RxL21.mock	PHYTOCHROME INTERACTING FACTOR 3-LIKE 5 (PIL5). hypothetical protein.
AT2G20340	RxL21.flg22-RxL21.mock	4.12247e-08	-1.47912	down_regulated RxL21.flg22-RxL21.mock	AROMATIC ALDEHYDE SYNTHASE (AAS). hypothetical protein (DUF789).
AT2G20520	RxL21.flg22-RxL21.mock	1.80108e-08	-3.10449	down_regulated RxL21.flg22-RxL21.mock	FASCICLIN-LIKE ARABINOGALACTAN 6 (FLA6)fasciclin-like arabinogalactan-protein 6 (Fla6). Possibly involved in embryogenesis and seed development.
AT2G20670	RxL21.flg22-RxL21.mock	0.000635949	-1.02863	down_regulated RxL21.flg22-RxL21.mock	oxysterol-binding 4B-like protein.
AT2G20724	RxL21.flg22-RxL21.mock	2.5231e-06	-1.40387	down_regulated RxL21.flg22-RxL21.mock	encodes a protein containing an F-box domain and physically interacts with SCF subunit SKP1/ASK1. The protein also exhibits similarity in sequence to phloem protein 2 (PP2) from cucumber.
AT2G20750	RxL21.flg22-RxL21.mock	7.63221e-09	-1.5465	down_regulated RxL21.flg22-RxL21.mock	EXPANSIN B1 (EXPB1). Encodes REDUCED CHLOROPLAST COVERAGE 3 (REC3). Contributes to establishing the size of the chloroplast compartment.
AT2G21530	RxL21.flg22-RxL21.mock	5.35374e-09	-1.08667	down_regulated RxL21.flg22-RxL21.mock	RING/U-box superfamily protein.
AT2G21590	RxL21.flg22-RxL21.mock	1.38681e-08	-1.19393	down_regulated RxL21.flg22-RxL21.mock	(APL4). Ankyrin-repeat containing protein.
AT2G21770	RxL21.flg22-RxL21.mock	1.98602e-06	-1.28049	down_regulated RxL21.flg22-RxL21.mock	CELLULOSE SYNTHASE A9 (CESA9).
AT2G21830	RxL21.flg22-RxL21.mock	2.17296e-13	-1.40339	down_regulated RxL21.flg22-RxL21.mock	Cysteine/Histidine-rich C1 domain family protein.
AT2G21880	RxL21.flg22-RxL21.mock	5.2417e-08	-1.20811	down_regulated RxL21.flg22-RxL21.mock	RAB GTPASE HOMOLOG 7A (RAB7A). member of Cytochromes b5 The mRNA is cell-to-cell mobile.
AT2G22122	RxL21.flg22-RxL21.mock	6.69836e-08	-1.22113	down_regulated RxL21.flg22-RxL21.mock	Encodes a member of the Tmemb_14 family that is predicted to be localized to the membranes of the secretory pathway. The mRNA is cell-to-cell mobile.
AT2G22870	RxL21.flg22-RxL21.mock	2.25365e-10	-1.07193	down_regulated RxL21.flg22-RxL21.mock	EMBRYO DEFECTIVE 2001 (EMB2001). GDSL-motif esterase/acyltransferase/lipase. Enzyme group with broad substrate specificity that may catalyze acyltransfer or hydrolase reactions with lipid and non-lipid substrates.
AT2G22920	RxL21.flg22-RxL21.mock	5.47639e-09	-1.16056	down_regulated RxL21.flg22-RxL21.mock	SERINE CARBOXYPEPTIDASE-LIKE 12 (SCPL12). beta-glucosidase 47.
AT2G23000	RxL21.flg22-RxL21.mock	1.29463e-08	-1.60761	down_regulated RxL21.flg22-RxL21.mock	SERINE CARBOXYPEPTIDASE-LIKE 10 (scpl10). ChiC encodes a Class V chitinase that is a part of glycoside hydrolase family 18 based on CAZy groupings. It appears to primarily act as an exochitinase in vitro where it predominantly cleaves a chitobiose (GlcNAc)2 residue from the non-reducing end of a chitin oligosaccharide. However, it shows some minor endochitinase activity in vitro, as well. A putat…
AT2G23030	RxL21.flg22-RxL21.mock	2.31253e-07	-1.05702	down_regulated RxL21.flg22-RxL21.mock	SNF1-RELATED PROTEIN KINASE 2.9 (SNRK2.9). Encodes a member of SNF1-related protein kinases (SnRK2)
AT2G23130	RxL21.flg22-RxL21.mock	4.67579e-09	-1.24297	down_regulated RxL21.flg22-RxL21.mock	ARABINOGALACTAN PROTEIN 17 (AGP17).
AT2G23410	RxL21.flg22-RxL21.mock	1.8121e-05	-1.23369	down_regulated RxL21.flg22-RxL21.mock	CIS-PRENYLTRANSFERASE (CPT). Encodes a member of the glycerophosphodiester phosphodiesterase (GDPD) family. Has glycerophosphodiester phosphodiesterase activity. Functions in maintaining cellular phosphate homeostasis under phosphate starvation. The mRNA is cell-to-cell mobile.
AT2G23430	RxL21.flg22-RxL21.mock	8.85228e-10	-1.12924	down_regulated RxL21.flg22-RxL21.mock	(ICK1). Pollen Ole e 1 allergen and extensin family protein.
AT2G23630	RxL21.flg22-RxL21.mock	1.25222e-07	-1.10256	down_regulated RxL21.flg22-RxL21.mock	SKU5 SIMILAR 16 (sks16). Avr9/Cf-9 rapidly elicited protein.
AT2G24350	RxL21.flg22-RxL21.mock	8.33897e-06	-1.08749	down_regulated RxL21.flg22-RxL21.mock	Involved in cation (Na and K) homeostasis.
AT2G24645	RxL21.flg22-RxL21.mock	1.24724e-06	-1.26314	down_regulated RxL21.flg22-RxL21.mock	Encodes a glutamine-fructose-6-phosphate transaminase that likely plays a role in UDP-N-acetylglucosamine biosynthesis.
AT2G24980	RxL21.flg22-RxL21.mock	8.03037e-05	-1.01344	down_regulated RxL21.flg22-RxL21.mock	EXTENSIN 6 (EXT6). Plant cell wall (CWI) and vacuolar invertases (VI) play important roles in carbohydrate metabolism, stress responses and sugar signaling.
AT2G25160	RxL21.flg22-RxL21.mock	5.7327e-11	-3.13834	down_regulated RxL21.flg22-RxL21.mock	CYTOCHROME P450, FAMILY 82, SUBFAMILY F, POLYPEPTIDE 1 (CYP82F1). encodes a member of the ERF (ethylene response factor) subfamily B-1 of ERF/AP2 transcription factor family. The protein contains one AP2 domain. There are 15 members in this subfamily including ATERF-3, ATERF-4, ATERF-7, and leafy petiole.
AT2G25625	RxL21.flg22-RxL21.mock	1.71783e-07	-1.40384	down_regulated RxL21.flg22-RxL21.mock	CHLOROPLAST VESICULATION (CV). encodes a member of the ERF (ethylene response factor) subfamily B-3 of ERF/AP2 transcription factor family. The protein contains one AP2 domain. There are 18 members in this subfamily including ATERF-1, ATERF-2, AND ATERF-5.
AT2G25820	RxL21.flg22-RxL21.mock	0.000390085	-1.23962	down_regulated RxL21.flg22-RxL21.mock	ETHYLENE AND SALT INDUCIBLE 2 (ESE2). Encodes a member of the DREB subfamily A-4 of ERF/AP2 transcription factor family.
AT2G26215	RxL21.flg22-RxL21.mock	0.000297038	-1.3571	down_regulated RxL21.flg22-RxL21.mock	acyl-CoA-binding protein ACBP3. Localized extracellularly in transiently expressed tobacco BY-2 cells and onion epidermal cells. Binds arachidonyl-CoA with high affinity. Microarray data shows up-regulation of many biotic- and abiotic-stress-related genes in an ACBP3 OE-1 in comparison to wild type.
AT2G26710	RxL21.flg22-RxL21.mock	5.6917e-09	-1.17974	down_regulated RxL21.flg22-RxL21.mock	PHYB ACTIVATION TAGGED SUPPRESSOR 1 (BAS1). transmembrane protein.
AT2G27402	RxL21.flg22-RxL21.mock	9.58758e-10	-1.1721	down_regulated RxL21.flg22-RxL21.mock	plastid transcriptionally active protein.
AT2G27420	RxL21.flg22-RxL21.mock	2.2117e-06	-2.16363	down_regulated RxL21.flg22-RxL21.mock	Lupeol synthase. Converts oxidosqualene to multiple triterpene alcohols and a triterpene diols. This conversion proceeds through the formation of a 17&#946;-dammarenyl cation.
AT2G27990	RxL21.flg22-RxL21.mock	4.46406e-06	-1.10825	down_regulated RxL21.flg22-RxL21.mock	BEL1-LIKE HOMEODOMAIN 8 (BLH8). hypothetical protein.
AT2G28140	RxL21.flg22-RxL21.mock	5.09127e-08	-1.72043	down_regulated RxL21.flg22-RxL21.mock	P-loop containing nucleoside triphosphate hydrolases superfamily protein.
AT2G28160	RxL21.flg22-RxL21.mock	2.11701e-08	-1.05055	down_regulated RxL21.flg22-RxL21.mock	FER-LIKE IRON DEFICIENCY INDUCED TRANSCRIPTION FACTOR (FIT). encodes a 3-Phosphoglycerate dehydrogenase The mRNA is cell-to-cell mobile.
AT2G28250	RxL21.flg22-RxL21.mock	3.72142e-07	-1.02104	down_regulated RxL21.flg22-RxL21.mock	(NCRK). Encodes a member of the GATA factor family of zinc finger transcription factors.
AT2G28470	RxL21.flg22-RxL21.mock	4.76681e-08	-1.05722	down_regulated RxL21.flg22-RxL21.mock	BETA-GALACTOSIDASE 8 (BGAL8). homeobox protein 24.
AT2G28500	RxL21.flg22-RxL21.mock	3.73138e-08	-1.44602	down_regulated RxL21.flg22-RxL21.mock	LOB DOMAIN-CONTAINING PROTEIN 11 (LBD11). arabinogalactan protein 26.
AT2G28850	RxL21.flg22-RxL21.mock	4.05538e-15	-2.37918	down_regulated RxL21.flg22-RxL21.mock	CYTOCHROME P450, FAMILY 710, SUBFAMILY A, POLYPEPTIDE 3 (CYP710A3)
AT2G28860	RxL21.flg22-RxL21.mock	8.24932e-09	-2.49772	down_regulated RxL21.flg22-RxL21.mock	CYTOCHROME P450, FAMILY 710, SUBFAMILY A, POLYPEPTIDE 4 (CYP710A4)
AT2G28900	RxL21.flg22-RxL21.mock	3.06589e-09	-1.2936	down_regulated RxL21.flg22-RxL21.mock	OUTER PLASTID ENVELOPE PROTEIN 16-1 (OEP16-1). encodes an isoform of 4-coumarate:CoA ligase (4CL), which is involved in the last step of the general phenylpropanoid pathway. mRNA levels are not induced in response to wounding or to fungal infection by P. parasitica. mRNA is expressed in flowers, to a lesser degree in mature leaves and siliques and marginally in seedling roots and bolting stems of…
AT2G29000	RxL21.flg22-RxL21.mock	0.00146192	-1.22103	down_regulated RxL21.flg22-RxL21.mock	secE/sec61-gamma protein transport protein.
AT2G29010	RxL21.flg22-RxL21.mock	5.13066e-06	-1.20601	down_regulated RxL21.flg22-RxL21.mock	pseudogene of Leucine-rich repeat protein kinase family protein.
AT2G29090	RxL21.flg22-RxL21.mock	7.63291e-09	-1.4063	down_regulated RxL21.flg22-RxL21.mock	CYTOCHROME P450, FAMILY 707, SUBFAMILY A, POLYPEPTIDE 2 (CYP707A2). SAUR-like auxin-responsive protein family.
AT2G29300	RxL21.flg22-RxL21.mock	1.21212e-06	-1.85323	down_regulated RxL21.flg22-RxL21.mock	transmembrane protein.
AT2G29310	RxL21.flg22-RxL21.mock	5.98439e-07	-1.17395	down_regulated RxL21.flg22-RxL21.mock	Encodes a protein predicted to act as a carboxylesterase. It has similarity to the SABP2 methyl salicylate esterase from tobacco. This protein does not act on methyl IAA, methyl JA, MeSA, MeGA4, or MEGA9 in vitro.
AT2G29320	RxL21.flg22-RxL21.mock	1.40557e-09	-1.53419	down_regulated RxL21.flg22-RxL21.mock	Encodes a protein with similarity to squalene synthase which catalyzes the first committed step in sterol biosynthesis. To date no experimental evidence exists that SQS2 functions as a squalene synthase and some experiments indicate it does not have this function.
AT2G29370	RxL21.flg22-RxL21.mock	1.14417e-05	-2.07467	down_regulated RxL21.flg22-RxL21.mock	NAD(P)-binding Rossmann-fold superfamily protein.
AT2G30790	RxL21.flg22-RxL21.mock	0.000400296	-1.20063	down_regulated RxL21.flg22-RxL21.mock	PHOTOSYSTEM II SUBUNIT P-2 (PSBP-2). Major facilitator superfamily protein.
AT2G31190	RxL21.flg22-RxL21.mock	3.69014e-09	-1.04094	down_regulated RxL21.flg22-RxL21.mock	ROOT UV-B SENSITIVE 2 (RUS2). alpha/beta-Hydrolases superfamily protein.
AT2G32179	RxL21.flg22-RxL21.mock	3.87898e-07	-1.5467	down_regulated RxL21.flg22-RxL21.mock	DUF4050 family protein.
AT2G32290	RxL21.flg22-RxL21.mock	1.78441e-06	-2.01492	down_regulated RxL21.flg22-RxL21.mock	BETA-AMYLASE 6 (BAM6). a chloroplast trans-acting factor of the psbD light-responsive promoter.TCP gene involved in heterochronic control of leaf differentiation.
AT2G32530	RxL21.flg22-RxL21.mock	4.05541e-12	-1.9973	down_regulated RxL21.flg22-RxL21.mock	CELLULOSE SYNTHASE-LIKE B3 (CSLB03). SWAP (Suppressor-of-White-APricot)/surp domain-containing protein.
AT2G32540	RxL21.flg22-RxL21.mock	1.00108e-11	-1.87402	down_regulated RxL21.flg22-RxL21.mock	CELLULOSE SYNTHASE-LIKE B4 (CSLB04). HMG (high mobility group) box protein with ARID/BRIGHT DNA-binding domain-containing protein.
AT2G32990	RxL21.flg22-RxL21.mock	1.90985e-10	-1.11322	down_regulated RxL21.flg22-RxL21.mock	GLYCOSYL HYDROLASE 9B8 (GH9B8). Encodes BI-1, a homolog of mammalian Bax inhibitor 1. Functions as an attenuator of biotic and abiotic types of cell death. Bax-induced cell death can be downregulated by ectopically expressing AtBI in planta. The mRNA is cell-to-cell mobile.
AT2G33330	RxL21.flg22-RxL21.mock	5.65948e-12	-1.27043	down_regulated RxL21.flg22-RxL21.mock	PLASMODESMATA-LOCATED PROTEIN 3 (PDLP3). Acts as a xylogalacturonan xylosyltransferase within the XGA biosynthesis pathway. Involved in pectin biosynthesis.
AT2G33570	RxL21.flg22-RxL21.mock	2.0711e-11	-1.04857	down_regulated RxL21.flg22-RxL21.mock	GALACTAN SYNTHASE 1 (GALS1). somatic embryogenesis receptor-like kinase 5.
AT2G34010	RxL21.flg22-RxL21.mock	1.62782e-07	-1.44618	down_regulated RxL21.flg22-RxL21.mock	TCP INTERACTOR CONTAINING EAR MOTIF PROTEIN 4 (TIE4). Expression is upregulated in the shoot of cax1/cax3 mutant. The mRNA is cell-to-cell mobile.
AT2G34490	RxL21.flg22-RxL21.mock	3.14683e-12	-1.67904	down_regulated RxL21.flg22-RxL21.mock	CYTOCHROME P450, FAMILY 710, SUBFAMILY A, POLYPEPTIDE 2 (CYP710A2). Protein kinase superfamily protein.
AT2G34510	RxL21.flg22-RxL21.mock	5.91659e-13	-1.23659	down_regulated RxL21.flg22-RxL21.mock	(ATHB-1) Protein of unknown function, DUF642. Found in cellulose enriched cell wall fractions.
AT2G34620	RxL21.flg22-RxL21.mock	1.80799e-08	-1.22904	down_regulated RxL21.flg22-RxL21.mock	(MTERF10). beta-1,4-N-acetylglucosaminyltransferase family protein.
AT2G34655	RxL21.flg22-RxL21.mock	0.00195968	-1.44769	down_regulated RxL21.flg22-RxL21.mock	DA1-related protein 3.
AT2G35075	RxL21.flg22-RxL21.mock	0.00020784	-1.15102	down_regulated RxL21.flg22-RxL21.mock	Eukaryotic aspartyl protease family protein.
AT2G35130	RxL21.flg22-RxL21.mock	1.0509e-06	-1.2912	down_regulated RxL21.flg22-RxL21.mock	PENTATRICOPEPTIDE REPEAT 66 (PPR_66). similar to Eucalyptus gunnii alcohol dehydrogenase of unknown physiological function (GI:1143445), Vigna unguiculata (gi:1854445), NOT a cinnamyl-alcohol dehydrogenase The mRNA is cell-to-cell mobile.
AT2G35570	RxL21.flg22-RxL21.mock	0.000828705	-1.11426	down_regulated RxL21.flg22-RxL21.mock	hypothetical protein (DUF868).
AT2G35859	RxL21.flg22-RxL21.mock	0.000294498	-1.12784	down_regulated RxL21.flg22-RxL21.mock	Encodes chalcone synthase (CHS), a key enzyme involved in the biosynthesis of flavonoids. Required for the accumulation of purple anthocyanins in leaves and stems. Also involved in the regulation of auxin transport and the modulation of root gravitropism. The mRNA is cell-to-cell mobile.
AT2G35860	RxL21.flg22-RxL21.mock	1.35658e-11	-1.15716	down_regulated RxL21.flg22-RxL21.mock	FASCICLIN-LIKE ARABINOGALACTAN PROTEIN 16 PRECURSOR (FLA16). Per1-like family protein.
AT2G36050	RxL21.flg22-RxL21.mock	7.06157e-07	-1.20196	down_regulated RxL21.flg22-RxL21.mock	OVATE FAMILY PROTEIN 15 (OFP15). Encodes a putative RING-H2 finger protein RHA1b. The mRNA is cell-to-cell mobile.
AT2G36760	RxL21.flg22-RxL21.mock	0.00240982	-1.12943	down_regulated RxL21.flg22-RxL21.mock	UDP-GLUCOSYL TRANSFERASE 73C2 (UGT73C2). Encodes a DUF642 cell wall protein.
AT2G36990	RxL21.flg22-RxL21.mock	8.28129e-10	-1.20891	down_regulated RxL21.flg22-RxL21.mock	RNAPOLYMERASE SIGMA-SUBUNIT F (SIGF). Contains an N-terminal tripartite nucleotide binding site and a C-terminal tandem array of leucine-rich repeats. Confers resistance to Pseudomonas syringae strains that carry the avirulence genes avrB and avrRpm1.
AT2G37100	RxL21.flg22-RxL21.mock	1.32584e-07	-1.04602	down_regulated RxL21.flg22-RxL21.mock	O-Glycosyl hydrolases family 17 protein.
AT2G37380	RxL21.flg22-RxL21.mock	9.25437e-10	-1.1628	down_regulated RxL21.flg22-RxL21.mock	MEMBRANE-ASSOCIATED KINASE REGULATOR 3 (MAKR3). Cupredoxin superfamily protein.
AT2G37450	RxL21.flg22-RxL21.mock	8.4589e-09	-1.2001	down_regulated RxL21.flg22-RxL21.mock	USUALLY MULTIPLE ACIDS MOVE IN AND OUT TRANSPORTERS 13 (UMAMIT13). Ribosomal protein L18ae family.
AT2G37640	RxL21.flg22-RxL21.mock	9.398e-10	-1.5974	down_regulated RxL21.flg22-RxL21.mock	EXPANSIN3 (EXPA3); (ATHEXP ALPHA 1.9). Member of Alpha-Expansin Gene Family. Involved in the formation of nematode-induced syncytia in roots of Arabidopsis thaliana.
AT2G37700	RxL21.flg22-RxL21.mock	0.000107607	-1.08318	down_regulated RxL21.flg22-RxL21.mock	NAC (No Apical Meristem) domain transcriptional regulator superfamily protein.
AT2G38170	RxL21.flg22-RxL21.mock	4.29824e-17	-2.10781	down_regulated RxL21.flg22-RxL21.mock	CATION EXCHANGER 1 (CAX1);RARE COLD INDUCIBLE 4 (RCI4). Encodes a high affinity vacuolar calcium antiporter. The residue His 338 is critical to Ca2+ transport activity. Disruption of CAX1 reduces manganese and zinc of shoot tissue and results in a decrease in the activity of vacuolar V-type proton ATPase.
AT2G38480	RxL21.flg22-RxL21.mock	1.46969e-10	-1.34354	down_regulated RxL21.flg22-RxL21.mock	CASP-LIKE PROTEIN 4B1 (CASPL4B1). Galactose oxidase/kelch repeat superfamily protein.
AT2G38720	RxL21.flg22-RxL21.mock	2.25537e-06	-1.05046	down_regulated RxL21.flg22-RxL21.mock	MICROTUBULE-ASSOCIATED PROTEIN 65-5 (MAP65-5). CAP (Cysteine-rich secretory proteins, Antigen 5, and Pathogenesis-related 1 protein) superfamily protein.
AT2G38750	RxL21.flg22-RxL21.mock	2.19122e-08	-1.34817	down_regulated RxL21.flg22-RxL21.mock	ANNEXIN 4 (ANNAT4). Encodes a plant-specific protein of unknown function that appears to be conserved among angiosperms. The mRNA is cell-to-cell mobile.
AT2G38760	RxL21.flg22-RxL21.mock	8.19063e-09	-1.25339	down_regulated RxL21.flg22-RxL21.mock	ANNEXIN 3 (ANNAT3). Late embryogenesis abundant protein.
AT2G39010	RxL21.flg22-RxL21.mock	9.74103e-08	-1.02288	down_regulated RxL21.flg22-RxL21.mock	PLASMA MEMBRANE INTRINSIC PROTEIN 2E (PIP2E). high-affinity nickel-transport family protein.
AT2G39040	RxL21.flg22-RxL21.mock	3.39481e-05	-1.00422	down_regulated RxL21.flg22-RxL21.mock	encodes a Sec1 protein and expressed throughout the plant. physically interacts with Syntaxin1 and is required for cytokinesis.
AT2G39370	RxL21.flg22-RxL21.mock	6.75993e-05	-1.07533	down_regulated RxL21.flg22-RxL21.mock	MEMBRANE-ASSOCIATED KINASE REGULATOR 4 (MAKR4). VQ motif-containing protein.
AT2G40610	RxL21.flg22-RxL21.mock	5.59274e-06	-1.50474	down_regulated RxL21.flg22-RxL21.mock	EXPANSIN A8 (ATEXPA8). Member of Alpha-Expansin Gene Family. Involved in the formation of nematode-induced syncytia in roots of Arabidopsis thaliana.
AT2G40840	RxL21.flg22-RxL21.mock	1.64626e-10	-1.10548	down_regulated RxL21.flg22-RxL21.mock	DISPROPORTIONATING ENZYME 2 (DPE2). ortholog of sugar beet HS1 PRO-1 2.
AT2G41312	RxL21.flg22-RxL21.mock	1.78678e-08	-1.70225	down_regulated RxL21.flg22-RxL21.mock	SHORT OPEN READING FRAME 13 (SORF13). encodes a member of the ERF (ethylene response factor) subfamily B-4 of ERF/AP2 transcription factor family (RAP2.6). The protein contains one AP2 domain. There are 7 members in this subfamily.
AT2G41560	RxL21.flg22-RxL21.mock	1.63575e-10	-1.10077	down_regulated RxL21.flg22-RxL21.mock	AUTOINHIBITED CA(2+)-ATPASE, ISOFORM 4 (ACA4). Drought-responsive family protein.
AT2G41950	RxL21.flg22-RxL21.mock	6.19328e-12	-1.22647	down_regulated RxL21.flg22-RxL21.mock	DNA-directed RNA polymerase subunit beta.
AT2G42140	RxL21.flg22-RxL21.mock	0.000139985	-1.40057	down_regulated RxL21.flg22-RxL21.mock	Subunit of chloroplast RNA polymerase, confers the ability to recognize promoter sequences on the core enzyme
AT2G42170	RxL21.flg22-RxL21.mock	3.268e-08	-1.31047	down_regulated RxL21.flg22-RxL21.mock	plasma membrane intrinsic protein 1.
AT2G42380	RxL21.flg22-RxL21.mock	5.10388e-09	-1.51753	down_regulated RxL21.flg22-RxL21.mock	(BZIP34).
AT2G42395	RxL21.flg22-RxL21.mock	7.95459e-07	-1.15527	down_regulated RxL21.flg22-RxL21.mock	hypothetical protein.
AT2G42900	RxL21.flg22-RxL21.mock	1.59678e-05	-1.10831	down_regulated RxL21.flg22-RxL21.mock	Activated by OXS2 under the treatment of salt.
AT2G43010	RxL21.flg22-RxL21.mock	1.57689e-08	-1.3475	down_regulated RxL21.flg22-RxL21.mock	PHYTOCHROME INTERACTING FACTOR 4 (PIF4). N-acetyl-l-glutamate synthase 2.
AT2G43050	RxL21.flg22-RxL21.mock	1.74309e-09	-1.53791	down_regulated RxL21.flg22-RxL21.mock	(ATPMEPCRD). Zinc-finger domain of monoamine-oxidase A repressor R1 protein.
AT2G43100	RxL21.flg22-RxL21.mock	1.62885e-07	-1.02286	down_regulated RxL21.flg22-RxL21.mock	ISOPROPYLMALATE ISOMERASE 2 (IPMI2). beta glucosidase 27.
AT2G43200	RxL21.flg22-RxL21.mock	1.50618e-10	-1.31265	down_regulated RxL21.flg22-RxL21.mock	Major facilitator superfamily protein.
AT2G43220	RxL21.flg22-RxL21.mock	1.32986e-05	-1.06065	down_regulated RxL21.flg22-RxL21.mock	Cysteine/Histidine-rich C1 domain family protein.
AT2G43880	RxL21.flg22-RxL21.mock	2.97488e-09	-1.53623	down_regulated RxL21.flg22-RxL21.mock	Pectin lyase-like superfamily protein.
AT2G44230	RxL21.flg22-RxL21.mock	3.30879e-09	-1.30411	down_regulated RxL21.flg22-RxL21.mock	beta glucosidase 40.
AT2G44740	RxL21.flg22-RxL21.mock	2.21252e-08	-1.63036	down_regulated RxL21.flg22-RxL21.mock	CYCLIN P4;1 (CYCP4;1). putative cytochrome P450 The mRNA is cell-to-cell mobile.
AT2G45400	RxL21.flg22-RxL21.mock	1.33697e-12	-1.3149	down_regulated RxL21.flg22-RxL21.mock	BRI1-5 ENHANCED 1 (BEN1). GDSL-motif esterase/acyltransferase/lipase. Enzyme group with broad substrate specificity that may catalyze acyltransfer or hydrolase reactions with lipid and non-lipid substrates.
AT2G45470	RxL21.flg22-RxL21.mock	4.32889e-09	-1.01782	down_regulated RxL21.flg22-RxL21.mock	FASCICLIN-LIKE ARABINOGALACTAN PROTEIN 8 (FLA8). Peroxidase superfamily protein.
AT2G46570	RxL21.flg22-RxL21.mock	6.85916e-06	-1.16888	down_regulated RxL21.flg22-RxL21.mock	LACCASE 6 (LAC6).
AT2G46640	RxL21.flg22-RxL21.mock	2.29674e-11	-1.83698	down_regulated RxL21.flg22-RxL21.mock	TILLER ANGLE CONTROL 1 (TAC1). Encodes TAC1 (Tiller Angle Control 1). Influences axillary branch growth angle. Inflorescence stems of TAC1 mutants are vertically oriented and have axillary shoots with narrow branch angles.
AT2G46860	RxL21.flg22-RxL21.mock	6.91888e-09	-1.45783	down_regulated RxL21.flg22-RxL21.mock	PYROPHOSPHORYLASE 3 (PPa3). Methyltransferase-related protein.
AT2G46880	RxL21.flg22-RxL21.mock	0.000245216	-1.394	down_regulated RxL21.flg22-RxL21.mock	PURPLE ACID PHOSPHATASE 14 (PAP14). Ankyrin repeat family protein.
AT2G47010	RxL21.flg22-RxL21.mock	2.3925e-07	-1.0012	down_regulated RxL21.flg22-RxL21.mock	transferring glycosyl group transferase (DUF604).
AT2G47220	RxL21.flg22-RxL21.mock	6.9586e-08	-1.1158	down_regulated RxL21.flg22-RxL21.mock	DOMAIN OF UNKNOWN FUNCTION 724 5 (DUF5).
AT2G47260	RxL21.flg22-RxL21.mock	1.5266e-09	-1.00628	down_regulated RxL21.flg22-RxL21.mock	WRKY DNA-BINDING PROTEIN 23 (WRKY23). Membrane-associated and ATP-independent metalloprotease; EGY1 protein contains eight trans-membrane domains at its C-terminus, and carries out beta-casein degradation in an ATP-independent manner. EGY1 is required for development of both thylakoid grana and a well-organized lamellae system in chloroplast. Additionally, EGY1 is required for the accumulation of…
AT2G47360	RxL21.flg22-RxL21.mock	2.14499e-08	-1.00687	down_regulated RxL21.flg22-RxL21.mock	UDP-D-glucuronate carboxy-lyase-like protein.
AT2G47910	RxL21.flg22-RxL21.mock	4.85136e-10	-1.1341	down_regulated RxL21.flg22-RxL21.mock	CHLORORESPIRATORY REDUCTION 6 (CRR6). Encodes KCS20, a member of the 3-ketoacyl-CoA synthase family involved in the biosynthesis of VLCFA (very long chain fatty acids). The mRNA is cell-to-cell mobile.
AT2G47930	RxL21.flg22-RxL21.mock	2.27822e-10	-1.34498	down_regulated RxL21.flg22-RxL21.mock	ARABINOGALACTAN PROTEIN 26 (AGP26). Belongs to a large family of putative transcriptional activators with NAC domain. Transcript level increases in response to wounding and abscisic acid. ATAF1 attentuates ABA signaling and sythesis. Mutants are hyposensitive to ABA. The mRNA is cell-to-cell mobile.
AT2G48080	RxL21.flg22-RxL21.mock	1.06215e-11	-3.02142	down_regulated RxL21.flg22-RxL21.mock	ATALKBH10A (ALKBH10A)oxidoreductase, 2OG-Fe(II) oxygenase family protein.
AT3G01260	RxL21.flg22-RxL21.mock	1.31408e-05	-1.49066	down_regulated RxL21.flg22-RxL21.mock	RING/U-box superfamily protein.
AT3G01440	RxL21.flg22-RxL21.mock	2.38979e-08	-1.39527	down_regulated RxL21.flg22-RxL21.mock	PHOTOSYNTHETIC NDH SUBCOMPLEX L 3 (PnsL3). Encodes a receptor like kinase involved in ABA-mediated seedling development and drought tolerance.RDK1 is an atypical or pseudokinase and has no phosphorylation activity. Its expression is upregulated in response to ABA.interacts with ABI1 and other PP2C phosphatases.
AT3G01600	RxL21.flg22-RxL21.mock	0.000181339	-1.10161	down_regulated RxL21.flg22-RxL21.mock	NAC DOMAIN CONTAINING PROTEIN 44 (NAC044). Encodes a golgi localized QcSNARE involved in response to salt and osmotic stress. Overexpression confers increased resistance to NaCl, mannitol and LiCl. SFT12 may act by mediating vacuolar sequestration of NaCl and other ions.
AT3G01730	RxL21.flg22-RxL21.mock	0.000325636	-1.12073	down_regulated RxL21.flg22-RxL21.mock	Mutants exhibit shorter root hairs under phosphate-deficient conditions.
AT3G02020	RxL21.flg22-RxL21.mock	4.33245e-10	-1.19727	down_regulated RxL21.flg22-RxL21.mock	ASPARTATE KINASE 3 (AK3).
AT3G02500	RxL21.flg22-RxL21.mock	8.05918e-10	-2.60128	down_regulated RxL21.flg22-RxL21.mock	Regulated by heat shock.
AT3G02620	RxL21.flg22-RxL21.mock	2.96665e-12	-2.24843	down_regulated RxL21.flg22-RxL21.mock	ACYL-ACYL CARRIER PROTEIN DESATURASE4 (AAD4)Plant stearoyl-acyl-carrier-protein desaturase family protein.
AT3G02885	RxL21.flg22-RxL21.mock	3.63889e-09	-1.63101	down_regulated RxL21.flg22-RxL21.mock	GAST1 PROTEIN HOMOLOG 5 (GASA5). hypothetical protein.
AT3G02930	RxL21.flg22-RxL21.mock	4.74097e-07	-1.3124	down_regulated RxL21.flg22-RxL21.mock	HXXXD-type acyl-transferase family protein.
AT3G03190	RxL21.flg22-RxL21.mock	2.85859e-06	-1.17658	down_regulated RxL21.flg22-RxL21.mock	GLUTATHIONE S-TRANSFERASE F11 (GSTF11). HSP20-like chaperones superfamily protein.
AT3G03280	RxL21.flg22-RxL21.mock	2.90826e-06	-1.90429	down_regulated RxL21.flg22-RxL21.mock	hypothetical protein.
AT3G03770	RxL21.flg22-RxL21.mock	1.33932e-09	-1.00328	down_regulated RxL21.flg22-RxL21.mock	Member of IQ67 (CaM binding) domain containing family.
AT3G03820	RxL21.flg22-RxL21.mock	1.49248e-07	-2.17985	down_regulated RxL21.flg22-RxL21.mock	SMALL AUXIN UP RNA 29 (SAUR29). encodes a monofunctional aspartate kinase
AT3G03840	RxL21.flg22-RxL21.mock	5.8938e-05	-1.76571	down_regulated RxL21.flg22-RxL21.mock	SMALL AUXIN UP RNA 27 (SAUR27). Encodes a cytochrome P450. Involved in tryptophan metabolism. Converts Trp to indole-3-acetaldoxime (IAOx), a precursor to IAA and indole glucosinolates. The mRNA is cell-to-cell mobile.
AT3G04550	RxL21.flg22-RxL21.mock	3.51614e-09	-1.14947	down_regulated RxL21.flg22-RxL21.mock	RUBISCO ACCUMULATION FACTOR 1 (RAF1). Encodes an equilibrative nucleoside transporter AtENT3. Mutations of this locus allow mutants to grow on uridine analogue fluorouridine.
AT3G04960	RxL21.flg22-RxL21.mock	1.62911e-05	-1.02594	down_regulated RxL21.flg22-RxL21.mock	H3K27me3 demethylase involved in temperature and photoperiod dependent repressing of flowering.
AT3G05180	RxL21.flg22-RxL21.mock	2.04685e-10	-1.39623	down_regulated RxL21.flg22-RxL21.mock	Chloroplast localized mitochondrial calcium uniporter.
AT3G05410	RxL21.flg22-RxL21.mock	8.68168e-09	-1.11143	down_regulated RxL21.flg22-RxL21.mock	SRC2 specifically binds the peptide PIEPPPHH, and moves from ER to a vacuole fraction where it gets internalized. Involved in Protein Storage Vacuole targeting. The mRNA is cell-to-cell mobile.
AT3G05900	RxL21.flg22-RxL21.mock	7.17584e-08	-1.36998	down_regulated RxL21.flg22-RxL21.mock	member of CYP705A
AT3G05910	RxL21.flg22-RxL21.mock	1.91025e-12	-1.06107	down_regulated RxL21.flg22-RxL21.mock	PECTIN ACETYESTERASE 12 (ATPAE12). BOR2 is involved in efficient borate crosslinking of rhamnogalacturonan II in cell walls under boron limitation.
AT3G06145	RxL21.flg22-RxL21.mock	8.30765e-08	-1.25014	down_regulated RxL21.flg22-RxL21.mock	member of Alpha-Expansin Gene Family. Naming convention from the Expansin Working Group (Kende et al, 2004. Plant Mol Bio)
AT3G06160	RxL21.flg22-RxL21.mock	6.01753e-07	-1.47444	down_regulated RxL21.flg22-RxL21.mock	member of ATH subfamily The mRNA is cell-to-cell mobile.
AT3G06460	RxL21.flg22-RxL21.mock	1.34085e-07	-1.60774	down_regulated RxL21.flg22-RxL21.mock	ELO HOMOLOG 1 (ELO1).
AT3G06530	RxL21.flg22-RxL21.mock	1.94457e-07	-1.06606	down_regulated RxL21.flg22-RxL21.mock	hypothetical protein.
AT3G06770	RxL21.flg22-RxL21.mock	4.42393e-13	-1.807	down_regulated RxL21.flg22-RxL21.mock	Pectin lyase-like superfamily protein.
AT3G06868	RxL21.flg22-RxL21.mock	1.75345e-09	-1.51378	down_regulated RxL21.flg22-RxL21.mock	encodes a member of the DREB subfamily A-6 of ERF/AP2 transcription factor family. The protein contains one AP2 domain. There are 8 members in this subfamily including RAP2.4. The mRNA is cell-to-cell mobile.
AT3G06880	RxL21.flg22-RxL21.mock	3.88874e-08	-2.1349	down_regulated RxL21.flg22-RxL21.mock	Transducin/WD40 repeat-like superfamily protein.
AT3G07340	RxL21.flg22-RxL21.mock	2.96665e-12	-1.48698	down_regulated RxL21.flg22-RxL21.mock	CRY2-INTERACTING BHLH 3 (CIB3). Plant invertase/pectin methylesterase inhibitor superfamily protein.
AT3G07490	RxL21.flg22-RxL21.mock	2.94843e-08	-2.53614	down_regulated RxL21.flg22-RxL21.mock	ARF-GAP DOMAIN 11 (AGD11). A member of ARF GAP domain (AGD), A thaliana has 15 members, grouped into four classes.
AT3G08860	RxL21.flg22-RxL21.mock	6.43106e-12	-2.45105	down_regulated RxL21.flg22-RxL21.mock	PYRIMIDINE 4 (PYD4). UDP-Glycosyltransferase superfamily protein.
AT3G09162	RxL21.flg22-RxL21.mock	3.19787e-06	-1.37977	down_regulated RxL21.flg22-RxL21.mock	Leucine-rich repeat protein kinase family protein.
AT3G10040	RxL21.flg22-RxL21.mock	4.84405e-06	-1.43816	down_regulated RxL21.flg22-RxL21.mock	HYPOXIA RESPONSE ATTENUATOR1 (HRA1). hypothetical protein.
AT3G10525	RxL21.flg22-RxL21.mock	1.25305e-09	-1.16181	down_regulated RxL21.flg22-RxL21.mock	LOSS OF GIANT CELLS FROM ORGANS (LGO). transposable_element_gene.;copia-like retrotransposon family, has a 7.7e-236 P-value blast match to GB:AAA57005 Hopscotch polyprotein (Ty1_Copia-element) (Zea mays);(source:TAIR10)
AT3G10870	RxL21.flg22-RxL21.mock	1.3123e-07	-1.00792	down_regulated RxL21.flg22-RxL21.mock	METHYL ESTERASE 17 (MES17). Peroxidase superfamily protein.
AT3G11370	RxL21.flg22-RxL21.mock	8.1512e-11	-2.27705	down_regulated RxL21.flg22-RxL21.mock	Cysteine/Histidine-rich C1 domain family protein.
AT3G12110	RxL21.flg22-RxL21.mock	1.52485e-11	-1.22547	down_regulated RxL21.flg22-RxL21.mock	ACTIN-11 (ACT11). phospholipase-like protein (PEARLI 4) family protein.
AT3G12610	RxL21.flg22-RxL21.mock	6.6892e-08	-1.11729	down_regulated RxL21.flg22-RxL21.mock	DNA-DAMAGE REPAIR/TOLERATION 100 (DRT100).
AT3G12685	RxL21.flg22-RxL21.mock	2.71362e-07	-1.18026	down_regulated RxL21.flg22-RxL21.mock	Encodes a chloroplast thylakoid membrane protein. Required for the assembly/accumulation of the NAD(P)H dehydrogenase complex of the photosynthetic electron transport chain.
AT3G13672	RxL21.flg22-RxL21.mock	1.12287e-06	-1.70006	down_regulated RxL21.flg22-RxL21.mock	(SINA2). Phototropic-responsive NPH3 family protein.
AT3G14060	RxL21.flg22-RxL21.mock	4.16397e-10	-1.73227	down_regulated RxL21.flg22-RxL21.mock	hypothetical protein.
AT3G14210	RxL21.flg22-RxL21.mock	1.03089e-05	-1.06401	down_regulated RxL21.flg22-RxL21.mock	EPITHIOSPECIFIER MODIFIER 1 (ESM1). RmlC-like jelly roll fold protein.
AT3G14450	RxL21.flg22-RxL21.mock	1.06371e-10	-1.47204	down_regulated RxL21.flg22-RxL21.mock	CTC-INTERACTING DOMAIN 9 (CID9). Phosphorylase superfamily protein.
AT3G15115	RxL21.flg22-RxL21.mock	3.71232e-09	-1.18481	down_regulated RxL21.flg22-RxL21.mock	plant/protein.
AT3G15370	RxL21.flg22-RxL21.mock	0.00026331	-1.07205	down_regulated RxL21.flg22-RxL21.mock	EXPANSIN 12 (EXPA12). Encoding a precursor protein of a secreted peptide that is responsive to flg22 stimulus. Finetuning role in modulation of immunity through the regulation of SA and JA biosynthesis and signalling pathways.
AT3G15570	RxL21.flg22-RxL21.mock	5.44887e-08	-1.23934	down_regulated RxL21.flg22-RxL21.mock	Phototropic-responsive NPH3 family protein.
AT3G15650	RxL21.flg22-RxL21.mock	5.45659e-07	-1.43244	down_regulated RxL21.flg22-RxL21.mock	Encodes an ER-localized plant hormone-responsive gene and appears to act redundantly with ARGOS and ARL during organ growth. Over-expression modifies plant sensitivity to ethylene, leading to improved drought tolerance.
AT3G15720	RxL21.flg22-RxL21.mock	4.41795e-07	-1.40889	down_regulated RxL21.flg22-RxL21.mock	Component of R gene-mediated disease resistance in Arabidopsis thaliana with homology to eukaryotic lipases.
AT3G16370	RxL21.flg22-RxL21.mock	1.50491e-09	-1.06127	down_regulated RxL21.flg22-RxL21.mock	member of Response Regulator: B- Type
AT3G16560	RxL21.flg22-RxL21.mock	8.51409e-13	-1.30632	down_regulated RxL21.flg22-RxL21.mock	Protein phosphatase 2C family protein.
AT3G16570	RxL21.flg22-RxL21.mock	9.6304e-07	-1.2114	down_regulated RxL21.flg22-RxL21.mock	RAPID ALKALINIZATION FACTOR 23 (RALF23). encodes a member of the ERF (ethylene response factor) subfamily B-3 of ERF/AP2 transcription factor family. The protein contains one AP2 domain. There are 18 members in this subfamily including ATERF-1, ATERF-2, AND ATERF-5.
AT3G17170	RxL21.flg22-RxL21.mock	9.42792e-11	-1.25988	down_regulated RxL21.flg22-RxL21.mock	REGULATOR OF FATTY-ACID COMPOSITION 3 (RFC3). Encodes a zinc finger protein involved in high light and cold acclimation. Overexpression of this putative transcription factor increases the expression level of 9 cold-responsive genes and represses the expression level of 15 cold-responsive genes, including CBF genes. Also, lines overexpressing this gene exhibits a small but reproducible increase in…
AT3G17930	RxL21.flg22-RxL21.mock	7.97768e-11	-1.08453	down_regulated RxL21.flg22-RxL21.mock	DEFECTIVE ACCUMULATION OF CYTOCHROME B6/F COMPLEX (DAC). Encodes a functional methionine gamma-lyase, a cytosolic enzyme catalyzes the degradation of methionine into methanethiol, alpha-ketobutyrate and ammonia. The catabolism of excess methionine is important to methionine homeostasis. The mRNA is cell-to-cell mobile.
AT3G18050	RxL21.flg22-RxL21.mock	1.60949e-08	-1.17152	down_regulated RxL21.flg22-RxL21.mock	NAD(P)H-quinone oxidoreductase subunit, putative (DUF581).
AT3G18110	RxL21.flg22-RxL21.mock	4.97966e-09	-1.065	down_regulated RxL21.flg22-RxL21.mock	EMBRYO DEFECTIVE 1270 (EMB1270). O-acyltransferase (WSD1-like) family protein.
AT3G18610	RxL21.flg22-RxL21.mock	9.36097e-07	-1.0153	down_regulated RxL21.flg22-RxL21.mock	NUCLEOLIN LIKE 2 (NUC-L2). Disease resistance protein (TIR-NBS-LRR class) family.
AT3G19000	RxL21.flg22-RxL21.mock	5.86517e-14	-1.30377	down_regulated RxL21.flg22-RxL21.mock	2-oxoglutarate (2OG) and Fe(II)-dependent oxygenase superfamily protein.
AT3G19370	RxL21.flg22-RxL21.mock	4.64173e-05	-1.22747	down_regulated RxL21.flg22-RxL21.mock	Bifunctional inhibitor/lipid-transfer protein/seed storage 2S albumin superfamily protein.
AT3G19720	RxL21.flg22-RxL21.mock	3.67965e-12	-1.01842	down_regulated RxL21.flg22-RxL21.mock	ACCUMULATION AND REPLICATION OF CHLOROPLAST 5 (ARC5). Encodes a cysteine-rich receptor-like protein kinase.
AT3G19850	RxL21.flg22-RxL21.mock	4.21489e-09	-1.69359	down_regulated RxL21.flg22-RxL21.mock	Phototropic-responsive NPH3 family protein.
AT3G20100	RxL21.flg22-RxL21.mock	4.21323e-14	-1.40044	down_regulated RxL21.flg22-RxL21.mock	CYTOCHROME P450, FAMILY 705, SUBFAMILY A, POLYPEPTIDE 19 (CYP705A19). member of CYP705A
AT3G20110	RxL21.flg22-RxL21.mock	4.4443e-10	-1.16474	down_regulated RxL21.flg22-RxL21.mock	CYTOCHROME P450, FAMILY 705, SUBFAMILY A, POLYPEPTIDE 20 (CYP705A20). phosphoglycerate mutase family protein.
AT3G20160	RxL21.flg22-RxL21.mock	1.15831e-05	-1.7743	down_regulated RxL21.flg22-RxL21.mock	POLYPRENYL PYROPHOSPHATE SYNTHASE 2 (PPPS2). MATE efflux family protein.
AT3G20370	RxL21.flg22-RxL21.mock	5.27019e-09	-1.24863	down_regulated RxL21.flg22-RxL21.mock	Member of the KT/KUP/HAK family of proton-coupled potassium transporters which have potential effect on cellular expansion.
AT3G20820	RxL21.flg22-RxL21.mock	2.87133e-08	-1.20516	down_regulated RxL21.flg22-RxL21.mock	Encodes a condensing enzyme KCS1 (3-ketoacyl-CoA synthase 1) which is involved in the critical fatty acid elongation process in wax biosynthesis.
AT3G20940	RxL21.flg22-RxL21.mock	2.60134e-07	-1.10727	down_regulated RxL21.flg22-RxL21.mock	CYTOCHROME P450, FAMILY 705, SUBFAMILY A, POLYPEPTIDE 30 (CYP705A30). Encodes a member of the NIMA-related serine/threonine kinases (Neks) that have been linked to cell-cycle regulation in fungi and mammals. Plant Neks might be involved in plant development processes.
AT3G21420	RxL21.flg22-RxL21.mock	1.1391e-10	-1.11469	down_regulated RxL21.flg22-RxL21.mock	LATERAL BRANCHING OXIDOREDUCTASE 1 (LBO1). LOW protein: ATP-dependent RNA helicase-like protein.
AT3G21500	RxL21.flg22-RxL21.mock	3.64305e-05	-1.90832	down_regulated RxL21.flg22-RxL21.mock	1-DEOXY-D-XYLULOSE 5-PHOSPHATE SYNTHASE 1 (DXPS1). Disease resistance protein (CC-NBS-LRR class) family.
AT3G21620	RxL21.flg22-RxL21.mock	3.18288e-06	-1.64338	down_regulated RxL21.flg22-RxL21.mock	xyloglucan endotransglucosylase/hydrolase 7.
AT3G21670	RxL21.flg22-RxL21.mock	3.59563e-10	-2.09468	down_regulated RxL21.flg22-RxL21.mock	NRT1/ PTR FAMILY 6.4 (NPF6.4).
AT3G21870	RxL21.flg22-RxL21.mock	1.16918e-05	-1.40604	down_regulated RxL21.flg22-RxL21.mock	CYCLIN P2;1 (CYCP2;1). Probably not a pseudogene based on evidence for transcription (RNA-seq) and translation (Ribo-seq) described in PMID:27791167
AT3G21890	RxL21.flg22-RxL21.mock	0.000793882	-1.08321	down_regulated RxL21.flg22-RxL21.mock	B-BOX DOMAIN PROTEIN 31 (BBX31). proline-rich extensin-like family protein.
AT3G21950	RxL21.flg22-RxL21.mock	3.62814e-06	-1.00293	down_regulated RxL21.flg22-RxL21.mock	alpha/beta-Hydrolases superfamily protein.
AT3G22150	RxL21.flg22-RxL21.mock	1.81964e-08	-1.22707	down_regulated RxL21.flg22-RxL21.mock	ATPF EDITING FACTOR 1 (AEF1). Major facilitator superfamily protein.
AT3G22210	RxL21.flg22-RxL21.mock	2.3379e-07	-1.04082	down_regulated RxL21.flg22-RxL21.mock	Encodes a plant nicotinate transporter than can also transport trigonelline (N-methylnicotinate).
AT3G22540	RxL21.flg22-RxL21.mock	6.99214e-06	-1.02569	down_regulated RxL21.flg22-RxL21.mock	alpha/beta-Hydrolases superfamily protein.
AT3G22550	RxL21.flg22-RxL21.mock	5.47712e-10	-1.30825	down_regulated RxL21.flg22-RxL21.mock	NAD(P)H-quinone oxidoreductase subunit, putative (DUF581).
AT3G23340	RxL21.flg22-RxL21.mock	8.2304e-11	-1.01389	down_regulated RxL21.flg22-RxL21.mock	CASEIN KINASE I-LIKE 10 (ckl10).
AT3G23370	RxL21.flg22-RxL21.mock	1.12794e-06	-1.05277	down_regulated RxL21.flg22-RxL21.mock	nucleolar-like protein.
AT3G23510	RxL21.flg22-RxL21.mock	6.58015e-07	-1.12221	down_regulated RxL21.flg22-RxL21.mock	HXXXD-type acyl-transferase family protein.
AT3G24300	RxL21.flg22-RxL21.mock	1.45789e-11	-2.1728	down_regulated RxL21.flg22-RxL21.mock	AMMONIUM TRANSPORTER 1;3 (AMT1;3). Toll-Interleukin-Resistance (TIR) domain-containing protein.
AT3G25290	RxL21.flg22-RxL21.mock	3.00624e-11	-1.20389	down_regulated RxL21.flg22-RxL21.mock	Encodes an aromatic alcohol:NADP+ oxidoreductase whose mRNA levels are increased in response to treatment with a variety of phytopathogenic bacteria. Though similar to mannitol dehydrogenases, this enzyme does not have mannitol dehydrogenase activity.
AT3G25670	RxL21.flg22-RxL21.mock	4.35203e-06	-1.65506	down_regulated RxL21.flg22-RxL21.mock	pyruvate decarboxylase
AT3G25690	RxL21.flg22-RxL21.mock	3.37731e-06	-1.21238	down_regulated RxL21.flg22-RxL21.mock	CHLOROPLAST UNUSUAL POSITIONING 1 (CHUP1).
AT3G25700	RxL21.flg22-RxL21.mock	2.30301e-09	-1.08337	down_regulated RxL21.flg22-RxL21.mock	Eukaryotic aspartyl protease family protein.
AT3G25790	RxL21.flg22-RxL21.mock	4.6969e-07	-1.42396	down_regulated RxL21.flg22-RxL21.mock	HRS1 HOMOLOGUE 1 (HHO1). Encodes a YUCCA-like putative flavin monooxygenase, the activation tagging mutant has increased level of IAA, increased auxin response and phenotype of auxin overproduction, rescues erecta mutant phenotype
AT3G25930	RxL21.flg22-RxL21.mock	5.08443e-06	-1.31773	down_regulated RxL21.flg22-RxL21.mock	Encodes LAZ5, a TIR-class NB-LRR R protein of unknown pathogen specificity with sequence similarity to RPS4, an R protein conferring resistance to Pseudomonas syringae expressing the effector AvrRPS4. Overexpression of LAZ5 results in hypersensitive cell death (plants did not survive to set seeds).
AT3G26280	RxL21.flg22-RxL21.mock	1.05883e-08	-1.35648	down_regulated RxL21.flg22-RxL21.mock	CYTOCHROME P450, FAMILY 71, SUBFAMILY B, POLYPEPTIDE 4 (CYP71B4). Encodes a protein with putative galacturonosyltransferase activity. The mRNA is cell-to-cell mobile.
AT3G26310	RxL21.flg22-RxL21.mock	3.86228e-07	-1.18972	down_regulated RxL21.flg22-RxL21.mock	CYTOCHROME P450, FAMILY 71, SUBFAMILY B, POLYPEPTIDE 35 (CYP71B35).
AT3G26490	RxL21.flg22-RxL21.mock	5.25758e-08	-1.02306	down_regulated RxL21.flg22-RxL21.mock	plant/protein.
AT3G26520	RxL21.flg22-RxL21.mock	1.56289e-09	-1.10648	down_regulated RxL21.flg22-RxL21.mock	TONOPLAST INTRINSIC PROTEIN 2 (TIP2). transmembrane protein.
AT3G26550	RxL21.flg22-RxL21.mock	3.77456e-07	-1.21543	down_regulated RxL21.flg22-RxL21.mock	hypothetical protein.
AT3G26960	RxL21.flg22-RxL21.mock	2.96771e-07	-1.23235	down_regulated RxL21.flg22-RxL21.mock	hypothetical protein.
AT3G27170	RxL21.flg22-RxL21.mock	3.70447e-12	-1.01363	down_regulated RxL21.flg22-RxL21.mock	CHLORIDE CHANNEL B (CLC-B). Encodes a protein with unknown function that is involved in hormone mediated regulation of seed germination/dormancy.
AT3G27884	RxL21.flg22-RxL21.mock	5.83053e-05	-1.16243	down_regulated RxL21.flg22-RxL21.mock	SHORT OPEN READING FRAME 3 (SORF3). Encodes an alcohol-forming fatty acyl-CoA reductase, involved in cuticular wax biosynthesis. Lines carrying recessive mutations are deficient in primary alcohol and have glossy stem surfaces.
AT3G28040	RxL21.flg22-RxL21.mock	1.04164e-10	-1.19941	down_regulated RxL21.flg22-RxL21.mock	respiratory burst oxidase homolog A.
AT3G28050	RxL21.flg22-RxL21.mock	9.14196e-12	-1.18362	down_regulated RxL21.flg22-RxL21.mock	USUALLY MULTIPLE ACIDS MOVE IN AND OUT TRANSPORTERS 41 (UMAMIT41). Encodes a receptor-like protein kinase. Naming convention from Chen et al 2003 (PMID 14756307) The mRNA is cell-to-cell mobile.
AT3G28070	RxL21.flg22-RxL21.mock	4.29528e-09	-1.49549	down_regulated RxL21.flg22-RxL21.mock	USUALLY MULTIPLE ACIDS MOVE IN AND OUT TRANSPORTERS 46 (UMAMIT46). Fasciclin-like arabinogalactan protein. Possibly involved in embryogenesis and seed development.
AT3G28080	RxL21.flg22-RxL21.mock	2.94788e-11	-1.60763	down_regulated RxL21.flg22-RxL21.mock	USUALLY MULTIPLE ACIDS MOVE IN AND OUT TRANSPORTERS 47 (UMAMIT47). Encodes mitochondrial ADP/ATP carrier
AT3G28130	RxL21.flg22-RxL21.mock	6.59161e-13	-1.88974	down_regulated RxL21.flg22-RxL21.mock	USUALLY MULTIPLE ACIDS MOVE IN AND OUT TRANSPORTERS 44 (UMAMIT44). Nodulin MtN21-like transporter family protein
AT3G28270	RxL21.flg22-RxL21.mock	2.56629e-05	-1.43114	down_regulated RxL21.flg22-RxL21.mock	AT14A-LIKE1 (AFL1). Encodes a endo-beta-mannanase involved in seed germination and silique dehiscence.
AT3G28370	RxL21.flg22-RxL21.mock	5.54783e-05	-1.01211	down_regulated RxL21.flg22-RxL21.mock	CP12 domain-containing protein 3.
AT3G28540	RxL21.flg22-RxL21.mock	0.00113745	-1.06296	down_regulated RxL21.flg22-RxL21.mock	P-loop containing nucleoside triphosphate hydrolases superfamily protein.
AT3G28650	RxL21.flg22-RxL21.mock	7.59265e-05	-1.11105	down_regulated RxL21.flg22-RxL21.mock	NAD(P)-binding Rossmann-fold superfamily protein.
AT3G29156	RxL21.flg22-RxL21.mock	1.2784e-05	-1.3142	down_regulated RxL21.flg22-RxL21.mock	transposable_element_gene.;copia-like retrotransposon family, has a 2.9e-175 P-value blast match to GB:AAC02666 polyprotein (Ty1_Copia-element) (Arabidopsis thaliana);(source:TAIR10)
AT3G29250	RxL21.flg22-RxL21.mock	6.2315e-06	-1.02372	down_regulated RxL21.flg22-RxL21.mock	SHORT-CHAIN DEHYDROGENASE REDUCTASE 4 (SDR4). Encodes a arginine decarboxylase (ADC), a rate-limiting enzyme that catalyzes the first step of polyamine (PA) biosynthesis via ADC pathway in Arabidopsis thaliana. Arabidopsis genome has two ADC paralogs, ADC1 and ADC2. ADC2 is stress-inducible (osmotic stress). Double mutant analysis showed that ADC genes are essential for the production of PA, and …
AT3G29410	RxL21.flg22-RxL21.mock	3.14737e-09	-1.7041	down_regulated RxL21.flg22-RxL21.mock	TERPENE SYNTHASE 25 (TPS25). member of CYP715A
AT3G29630	RxL21.flg22-RxL21.mock	1.15838e-07	-1.30572	down_regulated RxL21.flg22-RxL21.mock	Encodes protein phosphatase 2A (PP2A) B'eta subunit. Targeted to nucleus and cytosol.
AT3G29780	RxL21.flg22-RxL21.mock	1.26627e-07	-2.12967	down_regulated RxL21.flg22-RxL21.mock	RALF-LIKE 27 (RALFL27).Member of a diversely expressed predicted peptide family showing sequence similarity to tobacco Rapid Alkalinization Factor (RALF), and is believed to play an essential role in the physiology of Arabidopsis.
AT3G32030	RxL21.flg22-RxL21.mock	3.92342e-07	-1.25876	down_regulated RxL21.flg22-RxL21.mock	TERPENE SYNTHASE 9 (TPS9). arabinogalactan protein 22.
AT3G32040	RxL21.flg22-RxL21.mock	3.85984e-07	-1.53659	down_regulated RxL21.flg22-RxL21.mock	GERANYL(GERANYL)DIPHOSPHATE SYNTHASE 1 (ATGGPS10). Terpenoid synthases superfamily protein.
AT3G42800	RxL21.flg22-RxL21.mock	1.37769e-06	-1.22515	down_regulated RxL21.flg22-RxL21.mock	member of CYP82C
AT3G43890	RxL21.flg22-RxL21.mock	9.793e-09	-1.73784	down_regulated RxL21.flg22-RxL21.mock	Cysteine/Histidine-rich C1 domain family protein.
AT3G43960	RxL21.flg22-RxL21.mock	4.938e-12	-1.37177	down_regulated RxL21.flg22-RxL21.mock	hypothetical protein.
AT3G44020	RxL21.flg22-RxL21.mock	8.29642e-06	-1.04796	down_regulated RxL21.flg22-RxL21.mock	Encodes a protein with similarity to a lipid transfer protein that may contribute to systemic acquired resistance (SAR).
AT3G44120	RxL21.flg22-RxL21.mock	0.000670234	-1.00804	down_regulated RxL21.flg22-RxL21.mock	Myosin heavy chain-related protein.
AT3G44990	RxL21.flg22-RxL21.mock	2.58228e-13	-2.15146	down_regulated RxL21.flg22-RxL21.mock	XYLOGLUCAN ENDO-TRANSGLYCOSYLASE-RELATED 8 (XTR8); XYLOGLUCAN ENDOTRANSGLUCOSYLASE/HYDROLASE 31 (XTH31). Encodes a xyloglucan endotransglycosylase/hydrolase. Protein sequence and phylogenetic analysis indicates that this enzyme resides in Group III-A of the XTH family, with high similarity to Tropaeolum majus (nasturtium) xyloglucanase 1 (TmNXG1).Enzyme kinetic analysis indicates predominant xylo…
AT3G45070	RxL21.flg22-RxL21.mock	4.15513e-10	-1.97009	down_regulated RxL21.flg22-RxL21.mock	(ATSULT202B1). Encodes a sulfotransferase with sulfating activity toward flavonoids.
AT3G45080	RxL21.flg22-RxL21.mock	1.14397e-07	-3.09551	down_regulated RxL21.flg22-RxL21.mock	mental retardation GTPase activating protein.
AT3G45530	RxL21.flg22-RxL21.mock	1.19724e-06	-1.39837	down_regulated RxL21.flg22-RxL21.mock	Cysteine/Histidine-rich C1 domain family protein.
AT3G45700	RxL21.flg22-RxL21.mock	2.11738e-05	-1.05105	down_regulated RxL21.flg22-RxL21.mock	NITRATE EXCRETION TRANSPORTER (NPF2.4). Encodes a cysteine-rich receptor-like protein kinase.
AT3G45710	RxL21.flg22-RxL21.mock	7.51249e-08	-1.17549	down_regulated RxL21.flg22-RxL21.mock	(NPF2.5)Encodes a chloride permeable transporter. Modulates chloride efflux from roots.
AT3G45780	RxL21.flg22-RxL21.mock	1.26159e-08	-1.30412	down_regulated RxL21.flg22-RxL21.mock	PHOTOTROPIN 1 (PHOT1). DnaJ/Hsp40 cysteine-rich domain superfamily protein.
AT3G45850	RxL21.flg22-RxL21.mock	2.18302e-06	-1.00347	down_regulated RxL21.flg22-RxL21.mock	NAD(P)-binding Rossmann-fold superfamily protein.
AT3G45970	RxL21.flg22-RxL21.mock	9.82134e-10	-1.6152	down_regulated RxL21.flg22-RxL21.mock	EXPANSIN-LIKE A1 (EXLA1). Member of EXPANSIN-LIKE.
AT3G46130	RxL21.flg22-RxL21.mock	2.46685e-05	-1.24583	down_regulated RxL21.flg22-RxL21.mock	MYB DOMAIN PROTEIN 48 (MYB48). Heat shock protein 70 (Hsp 70) family protein.
AT3G46490	RxL21.flg22-RxL21.mock	1.40041e-08	-1.15748	down_regulated RxL21.flg22-RxL21.mock	Encodes a vacuole localized protein of the ABC transporter White-Brown Complex (WBC) family. When overexpressed in planta, confers resistance to kanamycin.
AT3G46650	RxL21.flg22-RxL21.mock	1.43941e-07	-1.32192	down_regulated RxL21.flg22-RxL21.mock	Encodes a general sigma factor in chloroplasts and is probably responsible for the recognition of sigma 70 type standard bacteria-type multi-subunit RNA polymerase (PEP) promoters in young cotyledons. It is a substrate for regulatory phosphorylation by cpCK2, a nuclear-coded plastid-targeted casein kinase 2, that has been implicated as a key component in plant sigma factor phosphorylation and tra…
AT3G46720	RxL21.flg22-RxL21.mock	3.45837e-10	-1.28747	down_regulated RxL21.flg22-RxL21.mock	UDP-Glycosyltransferase superfamily protein.
AT3G46800	RxL21.flg22-RxL21.mock	5.8297e-06	-1.36071	down_regulated RxL21.flg22-RxL21.mock	Cysteine/Histidine-rich C1 domain family protein.
AT3G46810	RxL21.flg22-RxL21.mock	1.04265e-07	-1.19593	down_regulated RxL21.flg22-RxL21.mock	Cysteine/Histidine-rich C1 domain family protein.
AT3G46880	RxL21.flg22-RxL21.mock	7.95614e-05	-1.03439	down_regulated RxL21.flg22-RxL21.mock	hypothetical protein.
AT3G46970	RxL21.flg22-RxL21.mock	3.06589e-09	-1.30253	down_regulated RxL21.flg22-RxL21.mock	ALPHA-GLUCAN PHOSPHORYLASE 2 (PHS2). Encodes a member of a family of F-box proteins, called the KISS ME DEADLY (KMD) family, that targets type-B ARR proteins for degradation and is involved in the negative regulation of the cytokinin response. Also named as KFB1, a member of a group of Kelch repeat F-box proteins that negatively regulate phenylpropanoid biosynthesis by targeting the phenypropanoi…
AT3G47342	RxL21.flg22-RxL21.mock	0.00631428	-1.06768	down_regulated RxL21.flg22-RxL21.mock	Late embryogenesis abundant (LEA) hydroxyproline-rich glycoprotein family.
AT3G47430	RxL21.flg22-RxL21.mock	4.30057e-08	-1.2604	down_regulated RxL21.flg22-RxL21.mock	PEROXIN 11B (PEX11B). Encodes PAL4, a putative a phenylalanine ammonia-lyase. Arabidopsis has four PALs: AT2G37040 (PAL1), AT3G53260 (PAL2), AT5G04230 (PAL3) and AT3G10340 (PAL4).
AT3G47450	RxL21.flg22-RxL21.mock	8.47369e-12	-1.02319	down_regulated RxL21.flg22-RxL21.mock	NO ASSOCIATED 1 (NOA1).
AT3G48100	RxL21.flg22-RxL21.mock	2.68613e-08	-1.15276	down_regulated RxL21.flg22-RxL21.mock	RESPONSE REGULATOR 5 (RR5). hypothetical protein.
AT3G48200	RxL21.flg22-RxL21.mock	5.71549e-09	-1.2323	down_regulated RxL21.flg22-RxL21.mock	SAUR-like auxin-responsive protein family.
AT3G48250	RxL21.flg22-RxL21.mock	2.29708e-09	-1.03363	down_regulated RxL21.flg22-RxL21.mock	BUTHIONINE SULFOXIMINE-INSENSITIVE ROOTS 6 (BIR6). A20/AN1-like zinc finger family protein.
AT3G48260	RxL21.flg22-RxL21.mock	3.71279e-08	-1.40736	down_regulated RxL21.flg22-RxL21.mock	WITH NO LYSINE (K) KINASE 3 (WNK3). Heavy metal transport/detoxification superfamily protein.
AT3G48280	RxL21.flg22-RxL21.mock	6.95103e-09	-1.65922	down_regulated RxL21.flg22-RxL21.mock	CYTOCHROME P450, FAMILY 71, SUBFAMILY A, POLYPEPTIDE 25 (CYP71A25). jasmonate-zim-domain protein 5.
AT3G48360	RxL21.flg22-RxL21.mock	1.80551e-05	-1.2613	down_regulated RxL21.flg22-RxL21.mock	BTB AND TAZ DOMAIN PROTEIN 2 (bt2). Expression is upregulated in the shoot of cax1/cax3 mutant. Additionally, its expression is responsive to both phosphate (Pi) and phosphite (Phi) in both roots and shoots. The mRNA is cell-to-cell mobile.
AT3G48970	RxL21.flg22-RxL21.mock	1.11481e-06	-1.38633	down_regulated RxL21.flg22-RxL21.mock	Encodes a cyclin-dependent kinase inhibitor protein that functions as a negative regulator of cell division and promoter of endoreduplication. A member of seven KRP genes found in Arabidopsis thaliana. Differential expression patterns for distinct KRPs were revealed by in situ hybridization. Both SKP2b and RKP appear to be involved in the degradation of KRP1.
AT3G49190	RxL21.flg22-RxL21.mock	3.97408e-07	-1.31582	down_regulated RxL21.flg22-RxL21.mock	UDP-Glycosyltransferase superfamily protein.
AT3G49760	RxL21.flg22-RxL21.mock	3.91409e-05	-1.08533	down_regulated RxL21.flg22-RxL21.mock	BASIC LEUCINE-ZIPPER 5 (bZIP5)
AT3G49930	RxL21.flg22-RxL21.mock	6.07344e-07	-1.98152	down_regulated RxL21.flg22-RxL21.mock	The At4g34135 gene encodes a flavonol 7-O-glucosyltransferase (EC 2.4.1.237) that glucosylates also with a 20 fold lower activity flavonols (kaempferol and quercetin) at the 3-O-position.
AT3G50120	RxL21.flg22-RxL21.mock	6.32368e-05	-1.44841	down_regulated RxL21.flg22-RxL21.mock	Protein kinase superfamily protein.
AT3G50240	RxL21.flg22-RxL21.mock	2.64724e-05	-1.01358	down_regulated RxL21.flg22-RxL21.mock	(KICP-02). Protein phosphatase 2C family protein.
AT3G50300	RxL21.flg22-RxL21.mock	1.58693e-08	-1.28724	down_regulated RxL21.flg22-RxL21.mock	HXXXD-type acyl-transferase family protein.
AT3G50440	RxL21.flg22-RxL21.mock	1.38644e-09	-1.94103	down_regulated RxL21.flg22-RxL21.mock	METHYL ESTERASE 10 (MES10). cotton fiber protein.
AT3G50570	RxL21.flg22-RxL21.mock	8.31158e-08	-1.93599	down_regulated RxL21.flg22-RxL21.mock	beta-glucosidase related protein, similar to beta-glucosidase GI:3820531 from (Pinus contorta); contains Pfam profile: PF00232 Glycosyl hydrolase family 1
AT3G50610	RxL21.flg22-RxL21.mock	2.44211e-05	-2.1669	down_regulated RxL21.flg22-RxL21.mock	DNA-directed RNA polymerase II subunit RPB1-like protein.
AT3G50770	RxL21.flg22-RxL21.mock	1.00506e-06	-1.12598	down_regulated RxL21.flg22-RxL21.mock	CALMODULIN-LIKE 41 (CML41). Calcium ion binding protein.
AT3G50840	RxL21.flg22-RxL21.mock	4.85136e-10	-2.20437	down_regulated RxL21.flg22-RxL21.mock	GDSL-motif esterase/acyltransferase/lipase. Enzyme group with broad substrate specificity that may catalyze acyltransfer or hydrolase reactions with lipid and non-lipid substrates.
AT3G50890	RxL21.flg22-RxL21.mock	1.34493e-05	-1.01803	down_regulated RxL21.flg22-RxL21.mock	HOMEOBOX PROTEIN 28 (HB28). Encodes a member of the MAKR (MEMBRANE-ASSOCIATED KINASE REGULATOR) gene family. MAKRs have putative kinase interacting motifs and membrane localization signals. Known members include: AT5G26230 (MAKR1), AT1G64080 (MAKR2), AT2G37380 (MAKR3), AT2G39370 (MAKR4), AT5G52870 (MAKR5) and AT5G52900 (MAKR6).
AT3G51750	RxL21.flg22-RxL21.mock	0.00856115	-1.28386	down_regulated RxL21.flg22-RxL21.mock	F-box family protein.
AT3G52170	RxL21.flg22-RxL21.mock	9.04874e-11	-1.24623	down_regulated RxL21.flg22-RxL21.mock	DNA binding protein.
AT3G52180	RxL21.flg22-RxL21.mock	1.06212e-09	-1.0283	down_regulated RxL21.flg22-RxL21.mock	DUAL-SPECIFICITY PROTEIN PHOSPHATASE 4 (DSP4);STARCH-EXCESS 4 (SEX4). Encodes a plant-specific glucan phosphatase that contains a noncatalytic carbohydrate-binding module as well as a dual specificity protein phosphatase domain. SEX4 can dephosphorylate C6- and C3-glucosyl residues on native starch grains and related maltodextrin compounds in vitro. This protein interacts with the plant SnRK AKIN…
AT3G52370	RxL21.flg22-RxL21.mock	7.23976e-10	-1.05039	down_regulated RxL21.flg22-RxL21.mock	FASCICLIN-LIKE ARABINOGALACTAN PROTEIN 15 PRECURSOR (FLA15). member of Alpha-Expansin Gene Family. Naming convention from the Expansin Working Group (Kende et al, 2004. Plant Mol Bio). Involved in the formation of nematode-induced syncytia in roots of Arabidopsis thaliana.
AT3G52720	RxL21.flg22-RxL21.mock	5.99314e-13	-1.91818	down_regulated RxL21.flg22-RxL21.mock	CARBONIC ANHYDRASE 1 (CAH1); ALPHA CARBONIC ANHYDRASE 1 (ACA1). Encodes an alpha carbonic anhydrase (CAH1) located in the chloroplast stroma.
AT3G52840	RxL21.flg22-RxL21.mock	2.56523e-09	-1.15159	down_regulated RxL21.flg22-RxL21.mock	BETA-GALACTOSIDASE 2 (BGAL2). Encodes a plant specific protein structurally related to the SEC12 proteins of the early secretory pathway. Mutation of PHF1 impairs Pi transport. Expression was detected in all tissues, and was induced by Pi starvation. Localized in endoplasmic reticulum (ER), and mutation of PHF1 resulted in ER retention and reduced accumulation of the plasma membrane PHT1;1 transp…
AT3G53250	RxL21.flg22-RxL21.mock	1.39511e-07	-1.91601	down_regulated RxL21.flg22-RxL21.mock	SMALL AUXIN UPREGULATED RNA 57 (SAUR57). plastid transcriptionally active protein.
AT3G53420	RxL21.flg22-RxL21.mock	1.06833e-10	-1.08386	down_regulated RxL21.flg22-RxL21.mock	PLASMA MEMBRANE INTRINSIC PROTEIN 2A (PIP2A). RING/U-box superfamily protein.
AT3G54600	RxL21.flg22-RxL21.mock	2.61861e-12	-1.41387	down_regulated RxL21.flg22-RxL21.mock	(DJ1F). sulfate/thiosulfate import ATP-binding protein, putative (DUF506).
AT3G54790	RxL21.flg22-RxL21.mock	1.2695e-10	-1.15157	down_regulated RxL21.flg22-RxL21.mock	PLANT U-BOX 3 (PUB3). member of EXPANSIN-LIKE. Naming convention from the Expansin Working Group (Kende et al, 2004. Plant Mol Bio) The mRNA is cell-to-cell mobile.
AT3G55120	RxL21.flg22-RxL21.mock	2.63471e-08	-1.10399	down_regulated RxL21.flg22-RxL21.mock	TRANSPARENT TESTA 5 (TT5). Encodes SOBER1, a carboxylesterase that inhibits AvrBsT-triggered phenotypes in Arabidopsis. SOBER1 was formerly linked to AT4G22300 but this locus was split in the TAIR10 annotation into AT4G22300 and AT4G22305. AT4G22300 is now known as TIPSY1 and AT4G22305 corresponds to SOBER1.
AT3G55310	RxL21.flg22-RxL21.mock	2.78524e-05	-1.16048	down_regulated RxL21.flg22-RxL21.mock	NAD(P)-binding Rossmann-fold superfamily protein.
AT3G55630	RxL21.flg22-RxL21.mock	5.65116e-06	-1.00385	down_regulated RxL21.flg22-RxL21.mock	DHFS-FPGS HOMOLOG D (DFD). FAD-binding Berberine family protein.
AT3G55710	RxL21.flg22-RxL21.mock	0.00956027	-1.15334	down_regulated RxL21.flg22-RxL21.mock	UDP-Glycosyltransferase superfamily protein.
AT3G56080	RxL21.flg22-RxL21.mock	1.06212e-09	-1.95762	down_regulated RxL21.flg22-RxL21.mock	S-adenosyl-L-methionine-dependent methyltransferases superfamily protein.
AT3G56290	RxL21.flg22-RxL21.mock	8.01421e-08	-1.13374	down_regulated RxL21.flg22-RxL21.mock	Encodes PPsPase1, a pyrophosphate-specific phosphatase catalyzing the specific cleavage of pyrophosphate (Km 38.8 uM) with an alkaline catalytic pH optimum. Expression is upregulated in the shoot of cax1/cax3 mutant.
AT3G56330	RxL21.flg22-RxL21.mock	4.75108e-07	-1.0341	down_regulated RxL21.flg22-RxL21.mock	TRNA METHYLTRANSFERASE 1C (TRM1C).
AT3G56370	RxL21.flg22-RxL21.mock	3.16397e-09	-1.00341	down_regulated RxL21.flg22-RxL21.mock	INFLORESCENCE AND ROOT APICES RECEPTOR KINASE (IRK). DNA-binding bromodomain-containing protein.
AT3G57010	RxL21.flg22-RxL21.mock	5.37505e-07	-1.05261	down_regulated RxL21.flg22-RxL21.mock	member of Alpha-Expansin Gene Family. Naming convention from the Expansin Working Group (Kende et al, 2004. Plant Mol Bio). Involved in the formation of nematode-induced syncytia in roots of Arabidopsis thaliana.
AT3G57180	RxL21.flg22-RxL21.mock	6.04651e-09	-1.01652	down_regulated RxL21.flg22-RxL21.mock	BRASSINAZOLE(BRZ) INSENSITIVE PALE GREEN 2 (BPG2). Encodes REDUCED CHLOROPLAST COVERAGE 1 (REC1). Located in the nucleus and cytosol. Contributes to establishing the size of the chloroplast compartment.
AT3G57190	RxL21.flg22-RxL21.mock	2.36908e-08	-1.07381	down_regulated RxL21.flg22-RxL21.mock	PEPTIDE CHAIN RELEASE FACTOR 3 (PrfB3). A senescence-associated gene whose expression is induced in response to treatment with Nep1, a fungal protein that causes necrosis. The mRNA is cell-to-cell mobile.
AT3G57780	RxL21.flg22-RxL21.mock	6.48205e-10	-1.13128	down_regulated RxL21.flg22-RxL21.mock	transmembrane protein.
AT3G58190	RxL21.flg22-RxL21.mock	4.46116e-06	-2.14224	down_regulated RxL21.flg22-RxL21.mock	ASYMMETRIC LEAVES 2-LIKE 16 (ASL16). This gene contains two auxin-responsive element (AuxRE).
AT3G58200	RxL21.flg22-RxL21.mock	1.64434e-08	-1.25539	down_regulated RxL21.flg22-RxL21.mock	TRAF-like family protein.
AT3G58975	RxL21.flg22-RxL21.mock	7.03363e-07	-1.02004	down_regulated RxL21.flg22-RxL21.mock	transmembrane protein.
AT3G58990	RxL21.flg22-RxL21.mock	1.57689e-08	-1.21372	down_regulated RxL21.flg22-RxL21.mock	ISOPROPYLMALATE ISOMERASE 1 (IPMI1).
AT3G59040	RxL21.flg22-RxL21.mock	1.13285e-07	-1.08816	down_regulated RxL21.flg22-RxL21.mock	PENTATRICOPEPTIDE REPEAT PROTEIN 287 (PPR287). S-adenosyl-L-methionine-dependent methyltransferases superfamily protein.
AT3G59250	RxL21.flg22-RxL21.mock	0.000523192	-1.03121	down_regulated RxL21.flg22-RxL21.mock	Hs1pro-1 protein.
AT3G59580	RxL21.flg22-RxL21.mock	1.18073e-06	-1.1945	down_regulated RxL21.flg22-RxL21.mock	NIN-LIKE PROTEIN 9 (NLP9). Encodes a novel calmodulin binding protein whose gene expression is induced by dehydration and ionic (salt) and non-ionic (mannitol) osmotic stress. Lines over-expressing this gene are more sensitive and anti-sense lines are more tolerant to osmotic stress, suggesting this gene may be a negative regulator of response to osmotic stress.
AT3G59850	RxL21.flg22-RxL21.mock	4.09267e-06	-1.10479	down_regulated RxL21.flg22-RxL21.mock	Encodes a peroxisomal 3-keto-acyl-CoA thiolase 2 precursor. EC2.3.1.16 thiolases. AT5G48880.1 is named PKT1 and AT5G48880.2 is named PKT2.
AT3G60160	RxL21.flg22-RxL21.mock	2.15832e-13	-1.72258	down_regulated RxL21.flg22-RxL21.mock	MULTIDRUG RESISTANCE-ASSOCIATED PROTEIN 9 (MRP9);ATP-BINDING CASSETTE C9 (ABCC9). Member of MRP subfamily
AT3G60280	RxL21.flg22-RxL21.mock	2.20148e-09	-2.35907	down_regulated RxL21.flg22-RxL21.mock	UCLACYANIN 3 (UCC3) Encodes blue copper-binding protein III.
AT3G60890	RxL21.flg22-RxL21.mock	0.000230687	-1.76914	down_regulated RxL21.flg22-RxL21.mock	LITTLE ZIPPER 2 (ZPR2). encodes a S-adenosylmethionine synthetase. SAM1 is regulated by protein S-nitrosylation. The covalent binding of nitric oxide (NO) to the Cys114 residue inhibits the enzyme activity.
AT3G61780	RxL21.flg22-RxL21.mock	1.57285e-07	-1.18454	down_regulated RxL21.flg22-RxL21.mock	EMBRYO DEFECTIVE 1703 (emb1703). VQ motif-containing protein.
AT3G61920	RxL21.flg22-RxL21.mock	7.34563e-06	-2.08199	down_regulated RxL21.flg22-RxL21.mock	UvrABC system protein C.
AT3G62270	RxL21.flg22-RxL21.mock	4.46275e-10	-1.01834	down_regulated RxL21.flg22-RxL21.mock	REQUIRES HIGH BORON 2 (BOR2). EXS (ERD1/XPR1/SYG1) family protein.
AT3G62390	RxL21.flg22-RxL21.mock	5.81375e-11	-1.20228	down_regulated RxL21.flg22-RxL21.mock	TRICHOME BIREFRINGENCE-LIKE 6 (TBL6). Member of a large family of putative ligands homologous to the Clavata3 gene. Consists of a single exon. Can not replace CLV3 function in vivo.
AT3G62550	RxL21.flg22-RxL21.mock	4.34152e-06	-1.92184	down_regulated RxL21.flg22-RxL21.mock	Methylenetetrahydrofolate reductase family protein.
AT3G62680	RxL21.flg22-RxL21.mock	1.20517e-08	-1.67956	down_regulated RxL21.flg22-RxL21.mock	PROLINE-RICH PROTEIN 3 (PRP3). Encodes a Stigma-specific Stig1 family protein
AT4G00130	RxL21.flg22-RxL21.mock	2.97074e-07	-3.18428	down_regulated RxL21.flg22-RxL21.mock	DNA-binding storekeeper protein-related transcriptional regulator.
AT4G00165	RxL21.flg22-RxL21.mock	8.57833e-12	-1.65617	down_regulated RxL21.flg22-RxL21.mock	Mitochondrial ATP-independent protease
AT4G00430	RxL21.flg22-RxL21.mock	4.23128e-13	-1.29558	down_regulated RxL21.flg22-RxL21.mock	TRANSMEMBRANE PROTEIN C (TMP-C); PLASMA MEMBRANE INTRINSIC PROTEIN 1E (PIP1E). A member of the plasma membrane intrinsic protein subfamily PIP1.
AT4G00950	RxL21.flg22-RxL21.mock	1.25109e-09	-1.10718	down_regulated RxL21.flg22-RxL21.mock	MATERNAL EFFECT EMBRYO ARREST 47 (MEE47). Adenine nucleotide alpha hydrolases-like superfamily protein.
AT4G01080	RxL21.flg22-RxL21.mock	7.08311e-05	-1.4699	down_regulated RxL21.flg22-RxL21.mock	MANNAN O-ACETYLTRANSFERASE 4 (MOAT4). Encodes a member of the TBL (TRICHOME BIREFRINGENCE-LIKE) gene family containing a plant-specific DUF231 (domain of unknown function) domain.
AT4G01130	RxL21.flg22-RxL21.mock	1.80108e-08	-1.5209	down_regulated RxL21.flg22-RxL21.mock	LOX3 encode a Lipoxygenase. Lipoxygenases (LOXs) catalyze the oxygenation of fatty acids (FAs).
AT4G01490	RxL21.flg22-RxL21.mock	0.000444406	-1.68044	down_regulated RxL21.flg22-RxL21.mock	Pentatricopeptide repeat (PPR) superfamily protein.
AT4G01580	RxL21.flg22-RxL21.mock	3.9157e-09	-1.29567	down_regulated RxL21.flg22-RxL21.mock	Protein kinase superfamily protein.
AT4G02130	RxL21.flg22-RxL21.mock	9.41184e-09	-1.16057	down_regulated RxL21.flg22-RxL21.mock	GALACTURONOSYLTRANSFERASE-LIKE 6 (GATL6). Belongs to a clade of five Arabidopsis thaliana ABCG half-transporters that are required for synthesis of an effective suberin barrier in roots and seed coats (ABCG2, ABCG6, and ABCG20) and for synthesis of an intact pollen wall (ABCG1 and ABCG16).
AT4G02170	RxL21.flg22-RxL21.mock	0.000722665	-1.54667	down_regulated RxL21.flg22-RxL21.mock	NAD(P)-linked oxidoreductase superfamily protein.
AT4G02630	RxL21.flg22-RxL21.mock	1.24175e-11	-1.85754	down_regulated RxL21.flg22-RxL21.mock	Protein kinase superfamily protein.
AT4G03060	RxL21.flg22-RxL21.mock	6.80582e-05	-1.10434	down_regulated RxL21.flg22-RxL21.mock	ALKENYL HYDROXALKYL PRODUCING 2 (AOP2). Chitinase family protein.
AT4G03070	RxL21.flg22-RxL21.mock	6.66491e-12	-1.97324	down_regulated RxL21.flg22-RxL21.mock	(AOP1).
AT4G03292	RxL21.flg22-RxL21.mock	0.000272614	-1.41963	down_regulated RxL21.flg22-RxL21.mock	Leucine-rich repeat protein kinase family protein.
AT4G03610	RxL21.flg22-RxL21.mock	3.66334e-06	-1.14711	down_regulated RxL21.flg22-RxL21.mock	Homeodomain-like superfamily protein.
AT4G04330	RxL21.flg22-RxL21.mock	0.00121369	-1.01096	down_regulated RxL21.flg22-RxL21.mock	HOMOLOGUE OF CYANOBACTERIAL RBCX 1 (RbcX1).
AT4G04409	RxL21.flg22-RxL21.mock	0.00362174	-1.01993	down_regulated RxL21.flg22-RxL21.mock	Encodes an asparaginase that catalyzes the degradation of L-asparagine to L-aspartic acid and ammonia. The mRNA is cell-to-cell mobile.
AT4G04630	RxL21.flg22-RxL21.mock	2.39481e-06	-1.05714	down_regulated RxL21.flg22-RxL21.mock	Belongs to a family of plant aquaporins.Similar to yeast and radish aquaporins. Located on ER
AT4G04750	RxL21.flg22-RxL21.mock	4.73084e-09	-1.69294	down_regulated RxL21.flg22-RxL21.mock	Major facilitator superfamily protein.
AT4G04840	RxL21.flg22-RxL21.mock	2.52885e-07	-1.21462	down_regulated RxL21.flg22-RxL21.mock	METHIONINE SULFOXIDE REDUCTASE B6 (MSRB6). hypothetical protein (DUF688).
AT4G04850	RxL21.flg22-RxL21.mock	2.21801e-08	-1.02102	down_regulated RxL21.flg22-RxL21.mock	K+ EFFLUX ANTIPORTER 3 (KEA3). Encodes LGO (loss of giant cells from organs) required for endoreduplication in sepal giant cell formation. Giant cells in both leaves and sepals are absent in lgo mutants. LGO is a member of a plant specific cell cycle inhibitor family SIAMESE and was originally named as SMR1(SIAMESE RELATED 1).
AT4G08410	RxL21.flg22-RxL21.mock	1.36514e-05	-1.03627	down_regulated RxL21.flg22-RxL21.mock	EXTENSIN 8 (EXT8). Disease resistance protein (TIR-NBS-LRR class) family.
AT4G09020	RxL21.flg22-RxL21.mock	2.21083e-08	-1.03486	down_regulated RxL21.flg22-RxL21.mock	ISOAMYLASE 3 (ISA3). Encodes a multitransmembrane hydrophobic protein that functions as transporter of UDP-galactose and UDP-glucose into the Golgi. Localized in the ER. Involved in the unfolded protein response, a mechanism that controls proper protein folding in the ER.
AT4G09350	RxL21.flg22-RxL21.mock	2.35994e-08	-1.35877	down_regulated RxL21.flg22-RxL21.mock	NADH DEHYDROGENASE-LIKE COMPLEX T (NdhT). Encodes a protein with NAD(H) kinase activity.
AT4G09760	RxL21.flg22-RxL21.mock	2.80848e-09	-1.45885	down_regulated RxL21.flg22-RxL21.mock	CHOLINE/ETHANOLAMINE KINASE 3 (CEK3). ankyrin.
AT4G09810	RxL21.flg22-RxL21.mock	2.77909e-09	-1.02709	down_regulated RxL21.flg22-RxL21.mock	UDP-RHA/UDP-GAL TRANSPORTER 5 (URGT5). neurogenic locus notch-like protein.
AT4G09900	RxL21.flg22-RxL21.mock	2.42539e-10	-1.11202	down_regulated RxL21.flg22-RxL21.mock	METHYL ESTERASE 12 (MES12).
AT4G10150	RxL21.flg22-RxL21.mock	3.68131e-07	-2.26836	down_regulated RxL21.flg22-RxL21.mock	ARABIDOPSIS T??XICOS EN LEVADURA 7 (ATL07). E6-like protein.
AT4G10265	RxL21.flg22-RxL21.mock	0.0113238	-1.08029	down_regulated RxL21.flg22-RxL21.mock	WOUND-INDUCED POLYPEPTIDE 3 (WIP3). member of Putative ligand-gated ion channel subunit family
AT4G10270	RxL21.flg22-RxL21.mock	0.000424546	-1.04211	down_regulated RxL21.flg22-RxL21.mock	WOUND-INDUCED POLYPEPTIDE 4 (WIP4). Encodes a protein is directly or indirectly involved in membrane fission during breakdown of the ER and the tonoplast during leaf senescence and in membrane fusion during vacuole biogenesis in roots. The mRNA is cell-to-cell mobile.
AT4G10310	RxL21.flg22-RxL21.mock	1.99104e-05	-1.15158	down_regulated RxL21.flg22-RxL21.mock	HIGH-AFFINITY K+ TRANSPORTER 1 (HKT1). Leucine-rich repeat protein kinase family protein.
AT4G10370	RxL21.flg22-RxL21.mock	6.33252e-06	-1.55361	down_regulated RxL21.flg22-RxL21.mock	hypothetical protein.
AT4G11190	RxL21.flg22-RxL21.mock	1.61174e-08	-1.03142	down_regulated RxL21.flg22-RxL21.mock	Encodes a protein shown to have methyl jasmonate esterase activity in vitro. This protein does not act on methyl IAA, MeSA, MeGA4, or MEGA9 in vitro.
AT4G11210	RxL21.flg22-RxL21.mock	4.14593e-07	-1.44427	down_regulated RxL21.flg22-RxL21.mock	UDP-glucosyl transferase 73B3.
AT4G11460	RxL21.flg22-RxL21.mock	9.3407e-13	-1.84532	down_regulated RxL21.flg22-RxL21.mock	CYSTEINE-RICH RLK (RECEPTOR-LIKE PROTEIN KINASE) 30 (CRK30). Encodes a cysteine-rich receptor-like protein kinase.
AT4G11780	RxL21.flg22-RxL21.mock	4.09442e-05	-1.07462	down_regulated RxL21.flg22-RxL21.mock	TON1 RECRUITING MOTIF 10 (TRM10). PLC-like phosphodiesterases superfamily protein.
AT4G12270	RxL21.flg22-RxL21.mock	1.25194e-06	-1.24505	down_regulated RxL21.flg22-RxL21.mock	NAD(P)-binding Rossmann-fold superfamily protein.
AT4G12310	RxL21.flg22-RxL21.mock	1.8343e-10	-1.28467	down_regulated RxL21.flg22-RxL21.mock	CYTOCHROME P450, FAMILY 706, SUBFAMILY A, POLYPEPTIDE 5 (CYP706A5). Encodes sulfate transporter Sultr3;5.
AT4G12320	RxL21.flg22-RxL21.mock	1.55067e-08	-1.61656	down_regulated RxL21.flg22-RxL21.mock	CYTOCHROME P450, FAMILY 706, SUBFAMILY A, POLYPEPTIDE 6 (CYP706A6). Protein kinase superfamily protein.
AT4G12360	RxL21.flg22-RxL21.mock	0.0274528	-1.00194	down_regulated RxL21.flg22-RxL21.mock	GLYCOSYLPHOSPHATIDYLINOSITOL-ANCHORED LIPID PROTEIN TRANSFER 24 (LTPG24). ARM repeat superfamily protein.
AT4G12420	RxL21.flg22-RxL21.mock	1.27827e-11	-1.12663	down_regulated RxL21.flg22-RxL21.mock	(SKU5). Dynein light chain type 1 family protein.
AT4G12510	RxL21.flg22-RxL21.mock	2.74418e-14	-2.12364	down_regulated RxL21.flg22-RxL21.mock	(AZI5). Encodes a member of the AZI family of lipid transfer proteins.
AT4G12520	RxL21.flg22-RxL21.mock	9.6176e-12	-1.92121	down_regulated RxL21.flg22-RxL21.mock	Encodes a protein that modulates the activity of pectin methylesterase within the cell wall.
AT4G12750	RxL21.flg22-RxL21.mock	4.47608e-11	-1.12352	down_regulated RxL21.flg22-RxL21.mock	HSP20-like chaperones superfamily protein.
AT4G12830	RxL21.flg22-RxL21.mock	5.74276e-08	-1.17791	down_regulated RxL21.flg22-RxL21.mock	hypothetical protein (DUF1997).
AT4G12900	RxL21.flg22-RxL21.mock	8.44661e-06	-1.28672	down_regulated RxL21.flg22-RxL21.mock	hypothetical protein.
AT4G12917	RxL21.flg22-RxL21.mock	2.35599e-07	-1.59458	down_regulated RxL21.flg22-RxL21.mock	other_RNA.
AT4G12970	RxL21.flg22-RxL21.mock	3.98627e-07	-1.44622	down_regulated RxL21.flg22-RxL21.mock	STOMAGEN (STOMAGEN). glycine-rich protein.
AT4G12980	RxL21.flg22-RxL21.mock	3.51998e-10	-1.03765	down_regulated RxL21.flg22-RxL21.mock	AUXIN-RESPONSIVE FAMILY PROTEIN GENE (DEG18). Ypt/Rab-GAP domain of gyp1p superfamily protein.
AT4G13493	RxL21.flg22-RxL21.mock	0.00418611	-1.02008	down_regulated RxL21.flg22-RxL21.mock	MICRORNA850A (MIR850A). NAD(P)-binding Rossmann-fold superfamily protein.
AT4G13495	RxL21.flg22-RxL21.mock	2.58956e-05	-1.03316	down_regulated RxL21.flg22-RxL21.mock	other_RNA.
AT4G13570	RxL21.flg22-RxL21.mock	0.00334196	-1.07242	down_regulated RxL21.flg22-RxL21.mock	HISTONE H2A 4 (HTA4). GDSL-motif esterase/acyltransferase/lipase. Enzyme group with broad substrate specificity that may catalyze acyltransfer or hydrolase reactions with lipid and non-lipid substrates. The mRNA is cell-to-cell mobile.
AT4G13572	RxL21.flg22-RxL21.mock	1.56358e-07	-1.10622	down_regulated RxL21.flg22-RxL21.mock	Encodes glutathione transferase belonging to the phi class of GSTs. Naming convention according to Wagner et al. (2002). The mRNA is cell-to-cell mobile.
AT4G13575	RxL21.flg22-RxL21.mock	1.98591e-06	-1.55247	down_regulated RxL21.flg22-RxL21.mock	Encodes a putative transcription factor (MYB42).
AT4G13620	RxL21.flg22-RxL21.mock	4.55525e-10	-1.78007	down_regulated RxL21.flg22-RxL21.mock	Encodes a member of WRKY Transcription Factor; Group I. Involved in nematode feeding site establishment and auxin mediated PIN polar localization in roots. Expression is induced by auxin.
AT4G13770	RxL21.flg22-RxL21.mock	8.59142e-11	-1.2663	down_regulated RxL21.flg22-RxL21.mock	CYTOCHROME P450, FAMILY 83, SUBFAMILY A, POLYPEPTIDE 1 (CYP83A1). transmembrane protein.
AT4G13860	RxL21.flg22-RxL21.mock	1.16109e-08	-1.38252	down_regulated RxL21.flg22-RxL21.mock	Encodes a member of the GDU (glutamine dumper) family proteins involved in amino acid export: At4g31730 (GDU1), At4g25760 (GDU2), At5g57685 (GDU3), At2g24762 (GDU4), At5g24920 (GDU5), At3g30725 (GDU6) and At5g38770 (GDU7).
AT4G14380	RxL21.flg22-RxL21.mock	6.60193e-08	-1.5856	down_regulated RxL21.flg22-RxL21.mock	Encodes a ubiquitin-specific protease.
AT4G14540	RxL21.flg22-RxL21.mock	2.57074e-07	-1.04505	down_regulated RxL21.flg22-RxL21.mock	NUCLEAR FACTOR Y, SUBUNIT B3 (NF-YB3). receptor like protein 50.
AT4G14548	RxL21.flg22-RxL21.mock	0.000592751	-1.0562	down_regulated RxL21.flg22-RxL21.mock	gamma tonoplast intrinsic protein 2 (TIP2). expressed throughout the plant and transcript level is increased upon NaCl or ABA treatments. NaCl stress-sensitive yeast mutant strains exhibit more resistance to salt when expressing this protein.
AT4G14760	RxL21.flg22-RxL21.mock	2.72484e-06	-1.51613	down_regulated RxL21.flg22-RxL21.mock	NETWORKED 1B (NET1B). S-locus lectin protein kinase family protein.
AT4G14860	RxL21.flg22-RxL21.mock	8.15952e-09	-2.2131	down_regulated RxL21.flg22-RxL21.mock	OVATE FAMILY PROTEIN 11 (OFP11). Positive regulator of light-regulated genes. Novel nuclear protein which requires light for its high level expression. The mRNA is cell-to-cell mobile.
AT4G14890	RxL21.flg22-RxL21.mock	8.44362e-09	-1.01578	down_regulated RxL21.flg22-RxL21.mock	FERREDOXIN C 1 (FdC1). methionine sulfoxide reductase B3.
AT4G15210	RxL21.flg22-RxL21.mock	0.00103285	-1.03835	down_regulated RxL21.flg22-RxL21.mock	ARABIDOPSIS THALIANA BETA-AMYLASE (ATBETA-AMY) cytosolic beta-amylase expressed in rosette leaves and inducible by sugar.
AT4G15290	RxL21.flg22-RxL21.mock	2.29674e-11	-2.36558	down_regulated RxL21.flg22-RxL21.mock	CELLULOSE SYNTHASE LIKE 5 (CSLB5). Encodes a gene similar to cellulose synthase. Mutants exhibit shorter root hairs under phosphate-deficient conditions.
AT4G15390	RxL21.flg22-RxL21.mock	4.16397e-10	-1.80532	down_regulated RxL21.flg22-RxL21.mock	CDC48 is induced upon oilseed rape mosaic tobamovirus infection and appears to be involved in controlling virus movement.
AT4G15393	RxL21.flg22-RxL21.mock	1.12721e-06	-1.47622	down_regulated RxL21.flg22-RxL21.mock	CYTOCHROME P450, FAMILY 702, SUBFAMILY A, POLYPEPTIDE 5 (CYP702A5)
AT4G16270	RxL21.flg22-RxL21.mock	0.000262918	-1.15038	down_regulated RxL21.flg22-RxL21.mock	PEROXIDASE40 (PRX40). EXS (ERD1/XPR1/SYG1) family protein.
AT4G16563	RxL21.flg22-RxL21.mock	2.87908e-10	-1.56614	down_regulated RxL21.flg22-RxL21.mock	Nucleotide-diphospho-sugar transferases superfamily protein.
AT4G16980	RxL21.flg22-RxL21.mock	4.94082e-08	-1.12205	down_regulated RxL21.flg22-RxL21.mock	Encodes a threonine aldolase, involved in threonine degradation to glycine. Primarily expressed in seeds and seedlings.
AT4G16983	RxL21.flg22-RxL21.mock	1.99054e-05	-1.14541	down_regulated RxL21.flg22-RxL21.mock	cytochrome P450 family protein.
AT4G17340	RxL21.flg22-RxL21.mock	2.34329e-09	-1.08563	down_regulated RxL21.flg22-RxL21.mock	TONOPLAST INTRINSIC PROTEIN 2;2 (TIP2;2). SOUL heme-binding family protein.
AT4G17770	RxL21.flg22-RxL21.mock	2.43855e-13	-1.72338	down_regulated RxL21.flg22-RxL21.mock	TREHALOSE PHOSPHATASE/SYNTHASE 5 (TPS5). Encodes an enzyme putatively involved in trehalose biosynthesis. The protein has a trehalose synthase (TPS)-like domain that may or may not be active as well as a trehalose phosphatase (TPP)-like domain. Phosphorylated TPS5 extracted from Arabidopsis cells binds directly to 14-3-3 isoforms.
AT4G17810	RxL21.flg22-RxL21.mock	5.48781e-09	-1.61543	down_regulated RxL21.flg22-RxL21.mock	ZINC FINGER PROTEIN 1 (ZP1). Encodes a uridine diphosphate-glycosyltransferase that acts on methyl salicylate (MeSA) to form MeSA glucosides in vitro and in vivo and facilitates negative regulation of the SAR response by modulating homeostasis of MeSA and SA.
AT4G17920	RxL21.flg22-RxL21.mock	1.7672e-07	-3.82443	down_regulated RxL21.flg22-RxL21.mock	ARABIDOPSIS T??XICOS EN LEVADURA 29 (ATL29). Encodes a putative arabinogalactan-protein (AGP21).
AT4G18220	RxL21.flg22-RxL21.mock	3.27706e-07	-1.07998	down_regulated RxL21.flg22-RxL21.mock	Drug/metabolite transporter superfamily protein.
AT4G18270	RxL21.flg22-RxL21.mock	1.44634e-07	-1.03075	down_regulated RxL21.flg22-RxL21.mock	TRANSLOCASE 11 (TRANS11). Plant invertase/pectin methylesterase inhibitor superfamily.
AT4G18570	RxL21.flg22-RxL21.mock	4.23968e-11	-1.16885	down_regulated RxL21.flg22-RxL21.mock	INCREASED PETAL GROWTH ANISOTROPY 1 (IPGA1). vitellogenin-like protein.
AT4G19030	RxL21.flg22-RxL21.mock	3.97636e-09	-1.15314	down_regulated RxL21.flg22-RxL21.mock	NOD26-LIKE MAJOR INTRINSIC PROTEIN 1 (NLM1). Encodes a putative c-MYB-like transcription factor of the MYB3R factor gene family (MYB3R5).
AT4G19420	RxL21.flg22-RxL21.mock	1.83899e-10	-1.33284	down_regulated RxL21.flg22-RxL21.mock	PECTIN ACETYLESTERASE 8 (PAE8). encodes a protein whose sequence is similar to tobacco hairpin-induced gene (HIN1) and Arabidopsis non-race specific disease resistance gene (NDR1). Expression of this gene is induced by cucumber mosaic virus, spermine and Pseudomonas syringae pv. tomato DC3000. The gene product is localized to the plasma membrane.
AT4G19430	RxL21.flg22-RxL21.mock	0.00189379	-1.38186	down_regulated RxL21.flg22-RxL21.mock	Encodes a plant MATE (multidrug and toxic compound extrusion) transporter that is localized to the Golgi complex and small organelles and is involved in determining the rate of organ initiation. It is also involved in iron homeostasis when plants are under osmotic stress.
AT4G19530	RxL21.flg22-RxL21.mock	3.56709e-08	-1.32032	down_regulated RxL21.flg22-RxL21.mock	ADTO1 is required for the activation of systemic acquired resistance.
AT4G19690	RxL21.flg22-RxL21.mock	0.000180739	-2.06333	down_regulated RxL21.flg22-RxL21.mock	IRON-REGULATED TRANSPORTER 1 (IRT1). Encodes a protein with similarity to human interferon-related developmental regulator (IFRD)that is involved in salt tolerance. Loss of function mutations are hypersensitive to salt stress and have reduced fertility. SAT32 is found in the cytoplasm but appears to translocate to the nucleus when plants are subject to salt stress.
AT4G20190	RxL21.flg22-RxL21.mock	2.52902e-06	-1.73965	down_regulated RxL21.flg22-RxL21.mock	hypothetical protein.
AT4G20240	RxL21.flg22-RxL21.mock	8.19746e-07	-1.31752	down_regulated RxL21.flg22-RxL21.mock	CYTOCHROME P450, FAMILY 71, SUBFAMILY A, POLYPEPTIDE 27 (CYP71A27). Encodes a member of the TBL (TRICHOME BIREFRINGENCE-LIKE) gene family containing a plant-specific DUF231 (domain of unknown function) domain. TBL gene family has 46 members, two of which (TBR/AT5G06700 and TBL3/AT5G01360) have been shown to be involved in the synthesis and deposition of secondary wall cellulose, presumably by inf…
AT4G20450	RxL21.flg22-RxL21.mock	1.2594e-07	-1.68285	down_regulated RxL21.flg22-RxL21.mock	Major facilitator superfamily protein.
AT4G20820	RxL21.flg22-RxL21.mock	1.57338e-10	-1.49105	down_regulated RxL21.flg22-RxL21.mock	(ATBBE18) FAD-binding Berberine family protein.
AT4G20940	RxL21.flg22-RxL21.mock	3.85198e-09	-1.07082	down_regulated RxL21.flg22-RxL21.mock	GUARD CELL HYDROGEN PEROXIDE-RESISTANT 1 (GHR1). Encodes a cytosolic RING-type E3 ubiquitin (Ub) ligase that is critical for ABA and high salinity responses during germination. AtAIRP2 and SDIR1 likely play a combinatory role in ABA signaling and the response to high salt in Arabidopsis.
AT4G21190	RxL21.flg22-RxL21.mock	2.87337e-08	-1.42104	down_regulated RxL21.flg22-RxL21.mock	EMBRYO DEFECTIVE 1417 (emb1417). alpha/beta-Hydrolases superfamily protein.
AT4G21250	RxL21.flg22-RxL21.mock	5.43672e-06	-1.32701	down_regulated RxL21.flg22-RxL21.mock	Sulfite exporter TauE/SafE family protein.
AT4G21445	RxL21.flg22-RxL21.mock	1.09314e-06	-1.3241	down_regulated RxL21.flg22-RxL21.mock	CHLORORESPIRATORY REDUCTION 9 (CRR9). SGNH hydrolase-type esterase superfamily protein.
AT4G21745	RxL21.flg22-RxL21.mock	0.00126648	-1.15278	down_regulated RxL21.flg22-RxL21.mock	extensin-like protein (ELP)
AT4G21760	RxL21.flg22-RxL21.mock	2.0576e-10	-2.52803	down_regulated RxL21.flg22-RxL21.mock	BETA-GLUCOSIDASE 47 (BGLU47). S-adenosyl-L-methionine-dependent methyltransferases superfamily protein.
AT4G21880	RxL21.flg22-RxL21.mock	2.11405e-07	-1.0557	down_regulated RxL21.flg22-RxL21.mock	transmembrane protein.
AT4G22200	RxL21.flg22-RxL21.mock	2.11028e-07	-1.47272	down_regulated RxL21.flg22-RxL21.mock	POTASSIUM TRANSPORT 2/3 (KT2/3). DNA glycosylase superfamily protein.
AT4G22210	RxL21.flg22-RxL21.mock	2.22394e-09	-3.15128	down_regulated RxL21.flg22-RxL21.mock	LOW-MOLECULAR-WEIGHT CYSTEINE-RICH 85 (LCR85) Encodes a member of a family of small,secreted, cysteine rich protein with sequence similarity to the PCP (pollen coat protein) gene family.
AT4G22460	RxL21.flg22-RxL21.mock	0.00117148	-1.03525	down_regulated RxL21.flg22-RxL21.mock	Encodes a long-chain base 1-phosphate (LCBP) phosphatase that is expressed in the endoplasmic reticulum.
AT4G22610	RxL21.flg22-RxL21.mock	3.92342e-07	-1.17842	down_regulated RxL21.flg22-RxL21.mock	Bifunctional inhibitor/lipid-transfer protein/seed storage 2S albumin superfamily protein.
AT4G22666	RxL21.flg22-RxL21.mock	8.03048e-09	-1.6619	down_regulated RxL21.flg22-RxL21.mock	GLYCOSYLPHOSPHATIDYLINOSITOL-ANCHORED LIPID PROTEIN TRANSFER 28 (LTPG28). member of Myosin-like proteins
AT4G22730	RxL21.flg22-RxL21.mock	1.27326e-12	-1.39076	down_regulated RxL21.flg22-RxL21.mock	Leucine-rich repeat protein kinase family protein.
AT4G22880	RxL21.flg22-RxL21.mock	3.71278e-07	-2.37775	down_regulated RxL21.flg22-RxL21.mock	LEUCOANTHOCYANIDIN DIOXYGENASE (LDOX)encodes leucoanthocyanidin dioxygenase, which is involved in proanthocyanin biosynthesis.
AT4G23020	RxL21.flg22-RxL21.mock	7.07612e-10	-1.57309	down_regulated RxL21.flg22-RxL21.mock	TON1 RECRUITING MOTIF 11 (TRM11).
AT4G23400	RxL21.flg22-RxL21.mock	3.45795e-10	-1.23318	down_regulated RxL21.flg22-RxL21.mock	PLASMA MEMBRANE INTRINSIC PROTEIN 1;5 (PIP1;5).
AT4G23600	RxL21.flg22-RxL21.mock	9.34984e-05	-1.16099	down_regulated RxL21.flg22-RxL21.mock	CORONATINE INDUCED 1 (CORI3). Encodes REDUCED CHLOROPLAST COVERAGE 2 (REC2). Along with REC1 and REC3 it contributes to establishing the size of the chloroplast compartment.
AT4G23680	RxL21.flg22-RxL21.mock	3.19622e-07	-1.04682	down_regulated RxL21.flg22-RxL21.mock	Polyketide cyclase/dehydrase and lipid transport superfamily protein.
AT4G23770	RxL21.flg22-RxL21.mock	8.5684e-06	-1.03817	down_regulated RxL21.flg22-RxL21.mock	Encodes a member of the SCAR family.These proteins are part of a complex (WAVE) complex.The SCAR subunit activates the ARP2/3 complex which in turn act as a nucleator for actin filaments.
AT4G23870	RxL21.flg22-RxL21.mock	3.67513e-11	-2.08637	down_regulated RxL21.flg22-RxL21.mock	RNA ligase/cyclic nucleotide phosphodiesterase family protein.
AT4G23990	RxL21.flg22-RxL21.mock	7.24365e-08	-1.03754	down_regulated RxL21.flg22-RxL21.mock	CELLULOSE SYNTHASE LIKE G3 (CSLG3). P-loop containing nucleoside triphosphate hydrolases superfamily protein.
AT4G24010	RxL21.flg22-RxL21.mock	3.45395e-08	-2.68936	down_regulated RxL21.flg22-RxL21.mock	CELLULOSE SYNTHASE LIKE G1 (CSLG1).
AT4G24260	RxL21.flg22-RxL21.mock	1.22416e-06	-1.07647	down_regulated RxL21.flg22-RxL21.mock	GLYCOSYL HYDROLASE 9A3 (GH9A3). UGT72E2 is an UDPG:coniferyl alcohol glucosyltransferase which glucosylates sinapyl- and coniferyl aldehydes as well as sinapyl- and coniferyl alcohol. The enzyme is thought to be involved in lignin metabolism. A knockdown mutant line (72E2KD) was obtained using RNAi silencing. A twofold reduction in coniferyl alcohol 4-<i>O</i>-glucoside and sinapyl alcohol 4-<i>O…
AT4G25010	RxL21.flg22-RxL21.mock	0.000426961	-2.35966	down_regulated RxL21.flg22-RxL21.mock	(SWEET14). RNI-like superfamily protein.
AT4G25250	RxL21.flg22-RxL21.mock	7.14178e-12	-2.9269	down_regulated RxL21.flg22-RxL21.mock	PECTINMETHYLESTERASE INHIBITOR 4 (PMEI4). Encodes glutathione transferase belonging to the tau class of GSTs. Naming convention according to Wagner et al. (2002). Induced by Salicylic acid. Independent of NPR1 for their induction by salicylic acid.
AT4G25420	RxL21.flg22-RxL21.mock	3.08562e-05	-1.33994	down_regulated RxL21.flg22-RxL21.mock	GIBBERELLIN 20 OXIDASE 1 (GA20OX1). Encodes a pentatricopeptide repeat protein implicated in splicing of intron 1 of mitochondrial nad7 transcripts.
AT4G25780	RxL21.flg22-RxL21.mock	3.22733e-10	-1.9175	down_regulated RxL21.flg22-RxL21.mock	(ATCAPE2). Eukaryotic aspartyl protease family protein.
AT4G26050	RxL21.flg22-RxL21.mock	9.55896e-06	-1.29381	down_regulated RxL21.flg22-RxL21.mock	PLANT INTRACELLULAR RAS GROUP-RELATED LRR 8 (PIRL8). VACUOLAR SORTING RECEPTOR 7.
AT4G26288	RxL21.flg22-RxL21.mock	0.00218445	-1.21621	down_regulated RxL21.flg22-RxL21.mock	golgin family A protein.
AT4G26790	RxL21.flg22-RxL21.mock	3.58343e-07	-1.13279	down_regulated RxL21.flg22-RxL21.mock	Encodes a phosphatidylinositol polyphosphate 5-phosphatase. It can dephosphorylate PI(4,5)P2, PI(3,5)P2, and PI(3,4,5)P3, but, it is not active against PI(5)P or the water soluble inositol(1,4,5)P3 or inositol(1,3,4,5)P4. The transcript levels for this gene rise in response to auxin, ABA, and JA.
AT4G27430	RxL21.flg22-RxL21.mock	1.58271e-09	-1.02838	down_regulated RxL21.flg22-RxL21.mock	COP1-INTERACTING PROTEIN 7 (CIP7). transmembrane protein.
AT4G27570	RxL21.flg22-RxL21.mock	0.0183442	-1.17499	down_regulated RxL21.flg22-RxL21.mock	(UGT79B3). tonoplast intrinsic protein 2.
AT4G27595	RxL21.flg22-RxL21.mock	0.000483048	-1.24465	down_regulated RxL21.flg22-RxL21.mock	Protein kinase superfamily protein.
AT4G28040	RxL21.flg22-RxL21.mock	3.93589e-08	-1.05527	down_regulated RxL21.flg22-RxL21.mock	USUALLY MULTIPLE ACIDS MOVE IN AND OUT TRANSPORTERS 33 (UMAMIT33). Encodes a protein with similarity to yeast STN1, an OB fold protein involved in protecting yeast telomeres. In Arabidopsis, loss of STN1 function mutations exhibit gross morphological abnormalities and defects in telomere architecture and maintenance. STN1 likely plays a role in telomere end capping.
AT4G28080	RxL21.flg22-RxL21.mock	2.21057e-09	-1.11228	down_regulated RxL21.flg22-RxL21.mock	REDUCED CHLOROPLAST COVERAGE 2 (REC2). Auxin efflux carrier family protein.
AT4G28780	RxL21.flg22-RxL21.mock	7.04524e-13	-1.45109	down_regulated RxL21.flg22-RxL21.mock	GDSL-motif esterase/acyltransferase/lipase. Enzyme group with broad substrate specificity that may catalyze acyltransfer or hydrolase reactions with lipid and non-lipid substrates.
AT4G28790	RxL21.flg22-RxL21.mock	3.10219e-05	-1.13131	down_regulated RxL21.flg22-RxL21.mock	Defective in meiotic chromosome segregation. It is involved in crossover formation and involved in both male and female meiosis.
AT4G28850	RxL21.flg22-RxL21.mock	1.45953e-10	-2.33444	down_regulated RxL21.flg22-RxL21.mock	(ATXTH26) xyloglucan endotransglucosylase/hydrolase 26.
AT4G28900	RxL21.flg22-RxL21.mock	4.80117e-10	-1.45918	down_regulated RxL21.flg22-RxL21.mock	transposable_element_gene.;copia-like retrotransposon family, has a 7.7e-236 P-value blast match to GB:AAA57005 Hopscotch polyprotein (Ty1_Copia-element) (Zea mays);(source:TAIR10)
AT4G29020	RxL21.flg22-RxL21.mock	1.20003e-07	-1.21756	down_regulated RxL21.flg22-RxL21.mock	Encodes brassinosteroid (BR) signalling protein that accumulates in the nucleus as dephosphorylated form in response to BRs. Is phosphorylated by the BIN2 GSK3 kinase. It synergistically interacts with BIM1 to bind to E box sequences (CANNTG). The protein contains a nuclear localization signal (NLS), followed by a highly conserved amino-terminal domain (N) shared by all family members, a BIN2 pho…
AT4G29180	RxL21.flg22-RxL21.mock	1.61339e-06	-1.14289	down_regulated RxL21.flg22-RxL21.mock	ROOT HAIR SPECIFIC 16 (RHS16). threonyl and alanyl tRNA synthetase second additional domain-containing protein.
AT4G29450	RxL21.flg22-RxL21.mock	5.65532e-07	-2.35012	down_regulated RxL21.flg22-RxL21.mock	Encodes a homeodomain leucine zipper class I (HD-Zip I) protein which is expressed during the seed-to-seedling transition, regulates some of the network nodes, and affects late seedling establishment. Knock-out mutants for athb13 showed increased primary root length as compared with wild type (Col-0) seedlings, suggesting that this transcription factor is a negative regulator of early root growth…
AT4G29905	RxL21.flg22-RxL21.mock	1.66348e-10	-1.81367	down_regulated RxL21.flg22-RxL21.mock	hypothetical protein.
AT4G30020	RxL21.flg22-RxL21.mock	1.27219e-11	-1.15824	down_regulated RxL21.flg22-RxL21.mock	Eukaryotic aspartyl protease family protein.
AT4G30250	RxL21.flg22-RxL21.mock	9.68451e-05	-1.39897	down_regulated RxL21.flg22-RxL21.mock	ABL interactor-like protein 4.
AT4G31650	RxL21.flg22-RxL21.mock	5.29843e-08	-1.0331	down_regulated RxL21.flg22-RxL21.mock	Encodes a member of the X8-GPI family of proteins. It localizes to the plasmodesmata and is predicted to bind callose.
AT4G31850	RxL21.flg22-RxL21.mock	9.9727e-08	-1.14993	down_regulated RxL21.flg22-RxL21.mock	PROTON GRADIENT REGULATION 3 (PGR3). beta-galactosidase 2.
AT4G31910	RxL21.flg22-RxL21.mock	4.71666e-09	-1.49883	down_regulated RxL21.flg22-RxL21.mock	BR-RELATED ACYLTRANSFERASE1 (BAT1). Regulator of Vps4 activity in the MVB pathway protein.
AT4G32340	RxL21.flg22-RxL21.mock	1.62452e-06	-1.42417	down_regulated RxL21.flg22-RxL21.mock	Encodes WRKY48, a member of the WRKY Transcription Factor. WRKY48 is a stress- and pathogen-induced transcriptional activator that represses plant basal defense. The mRNA is cell-to-cell mobile.
AT4G32460	RxL21.flg22-RxL21.mock	6.15772e-08	-1.28563	down_regulated RxL21.flg22-RxL21.mock	(BDX). Encodes a farnesoic acid carboxyl-O-methyltransferase. The mRNA is cell-to-cell mobile.
AT4G32980	RxL21.flg22-RxL21.mock	5.61969e-07	-1.22198	down_regulated RxL21.flg22-RxL21.mock	HOMEOBOX GENE 1 (ATH1). Subtilase family protein.
AT4G33000	RxL21.flg22-RxL21.mock	6.27809e-11	-1.11316	down_regulated RxL21.flg22-RxL21.mock	CALCINEURIN B-LIKE PROTEIN 10 (CBL10). FANTASTIC four-like protein (DUF3049).
AT4G33660	RxL21.flg22-RxL21.mock	6.8248e-05	-1.00003	down_regulated RxL21.flg22-RxL21.mock	CYSTEINE-RICH TRANSMEMBRANE MODULE 11 (ATHCYSTM11). Protein kinase superfamily protein.
AT4G33666	RxL21.flg22-RxL21.mock	7.9576e-07	-1.35622	down_regulated RxL21.flg22-RxL21.mock	hypothetical protein.
AT4G33790	RxL21.flg22-RxL21.mock	7.1628e-10	-2.69605	down_regulated RxL21.flg22-RxL21.mock	ECERIFERUM 4 (CER4). Pectin lyase-like superfamily protein.
AT4G33905	RxL21.flg22-RxL21.mock	0.00324699	-1.20205	down_regulated RxL21.flg22-RxL21.mock	Encodes a F-box protein induced by various biotic or abiotic stress.
AT4G33960	RxL21.flg22-RxL21.mock	6.14151e-08	-1.1481	down_regulated RxL21.flg22-RxL21.mock	DUF630 family protein, putative (DUF630 and DUF632).
AT4G34220	RxL21.flg22-RxL21.mock	4.01504e-10	-1.22725	down_regulated RxL21.flg22-RxL21.mock	RECEPTOR DEAD KINASE1 (RDK1). alpha/beta-Hydrolases superfamily protein.
AT4G34650	RxL21.flg22-RxL21.mock	2.48178e-10	-1.48099	down_regulated RxL21.flg22-RxL21.mock	SQUALENE SYNTHASE 2 (SQS2).
AT4G34760	RxL21.flg22-RxL21.mock	9.10004e-11	-1.51778	down_regulated RxL21.flg22-RxL21.mock	SMALL AUXIN UPREGULATED RNA 50 (SAUR50). A20/AN1-like zinc finger family protein.
AT4G34790	RxL21.flg22-RxL21.mock	3.55359e-07	-1.85734	down_regulated RxL21.flg22-RxL21.mock	SMALL AUXIN UPREGULATED RNA 3 (SAUR3). hypothetical protein.
AT4G34900	RxL21.flg22-RxL21.mock	1.05883e-08	-1.13838	down_regulated RxL21.flg22-RxL21.mock	XANTHINE DEHYDROGENASE 2 (XDH2). Nucleotide-sugar transporter family protein. Can function in yeast as glucose transporter.
AT4G35030	RxL21.flg22-RxL21.mock	8.44059e-08	-1.56706	down_regulated RxL21.flg22-RxL21.mock	AGL15 (AGAMOUS-Like 15) is a member of the MADS domain family of regulatory factors. Although AGL15 is preferentially expressed during embryogenesis, AGL15 is also expressed in leaf primordia, shoot apical meristems and young floral buds, suggesting that AGL15 may play a role during post-germinative development. Transgenic plants that ectopically express AGL15 show delays in the transition to flo…
AT4G35200	RxL21.flg22-RxL21.mock	0.00355739	-1.01087	down_regulated RxL21.flg22-RxL21.mock	encodes a choline synthase whose gene expression is induced by high salt and mannitol.
AT4G35290	RxL21.flg22-RxL21.mock	1.69614e-06	-1.03298	down_regulated RxL21.flg22-RxL21.mock	GLUTAMATE RECEPTOR 2 (GLUR2). Protein kinase superfamily protein.
AT4G35320	RxL21.flg22-RxL21.mock	2.30946e-11	-1.41784	down_regulated RxL21.flg22-RxL21.mock	hypothetical protein.
AT4G35640	RxL21.flg22-RxL21.mock	4.55039e-08	-1.49214	down_regulated RxL21.flg22-RxL21.mock	SERINE ACETYLTRANSFERASE 3;2 (SERAT3;2). Concanavalin A-like lectin protein kinase family protein.
AT4G36230	RxL21.flg22-RxL21.mock	1.9403e-07	-1.28343	down_regulated RxL21.flg22-RxL21.mock	Encodes a protein phosphatase 2C and is involved in ABA signal transduction. Binds fibrillin preprotein in vitro and in vivo.
AT4G36240	RxL21.flg22-RxL21.mock	2.27128e-10	-1.23518	down_regulated RxL21.flg22-RxL21.mock	GATA TRANSCRIPTION FACTOR 7 (GATA7).
AT4G36360	RxL21.flg22-RxL21.mock	3.74853e-11	-1.01258	down_regulated RxL21.flg22-RxL21.mock	BETA-GALACTOSIDASE 3 (BGAL3). Encodes WRKY DNA-binding protein 26 (WRKY26).
AT4G36540	RxL21.flg22-RxL21.mock	1.8028e-08	-1.68531	down_regulated RxL21.flg22-RxL21.mock	BR ENHANCED EXPRESSION 2 (BEE2). acyl activating enzyme 5.
AT4G37080	RxL21.flg22-RxL21.mock	7.3685e-09	-1.57212	down_regulated RxL21.flg22-RxL21.mock	Pollen Ole e 1 allergen and extensin family protein.
AT4G37160	RxL21.flg22-RxL21.mock	4.45045e-09	-1.26037	down_regulated RxL21.flg22-RxL21.mock	SKU5 SIMILAR 15 (sks15). Encodes an ABA- and drought-induced RING-DUF1117 gene whose mutation results in hyposensitive phenotypes toward ABA in terms of germination rate and stomatal closure and markedly reduced tolerance to drought stress relative to wild-type plants.
AT4G37700	RxL21.flg22-RxL21.mock	1.45331e-06	-2.20114	down_regulated RxL21.flg22-RxL21.mock	hypothetical protein.
AT4G37750	RxL21.flg22-RxL21.mock	1.47927e-05	-1.01946	down_regulated RxL21.flg22-RxL21.mock	AINTEGUMENTA (ANT). encodes a peroxisomal delta3, delta2-enoyl CoA isomerase, involved in unsaturated fatty acid degradation
AT4G37800	RxL21.flg22-RxL21.mock	5.99784e-10	-1.56696	down_regulated RxL21.flg22-RxL21.mock	XYLOGLUCAN ENDOTRANSGLUCOSYLASE/HYDROLASE 7 (XTH7). Pectin lyase-like superfamily protein.
AT4G37850	RxL21.flg22-RxL21.mock	2.73281e-09	-1.57508	down_regulated RxL21.flg22-RxL21.mock	basic helix-loop-helix (bHLH) DNA-binding superfamily protein.
AT4G37925	RxL21.flg22-RxL21.mock	1.33949e-07	-1.42988	down_regulated RxL21.flg22-RxL21.mock	NADH DEHYDROGENASE-LIKE COMPLEX M (NdhM). germin-like protein (GLP1)
AT4G38050	RxL21.flg22-RxL21.mock	5.94917e-09	-1.06232	down_regulated RxL21.flg22-RxL21.mock	TRAF-like superfamily protein.
AT4G38400	RxL21.flg22-RxL21.mock	3.42745e-09	-1.39756	down_regulated RxL21.flg22-RxL21.mock	EXPANSIN-LIKE A2 (EXLA2). Encodes molybdenum cofactor sulfurase. Involved in Moco biosynthesis. Involved in the conversion of ABA-aldehyde to ABA, the last step of abscisic acid (ABA) biosynthesis. <i>sir</i> loss-of-function mutants are resistant to sirtinol, a modulator of auxin signaling.N terminal domain is similar to bacterial NifS suggesting a common mechanism for sulphur mobilization and t…
AT4G38690	RxL21.flg22-RxL21.mock	5.62713e-07	-1.17781	down_regulated RxL21.flg22-RxL21.mock	member of CYP96A
AT4G38700	RxL21.flg22-RxL21.mock	1.21959e-05	-1.09003	down_regulated RxL21.flg22-RxL21.mock	Protein kinase superfamily protein.
AT4G38770	RxL21.flg22-RxL21.mock	5.16537e-09	-1.24887	down_regulated RxL21.flg22-RxL21.mock	PROLINE-RICH PROTEIN 4 (PRP4). Encodes AtOEP16, a 16-KDa plastid outer membrane protein involved in plastid import of protochlorophyllide oxidoreductase A. Predominantly expressed in leaves and is also inducible by cold treatment.
AT4G38820	RxL21.flg22-RxL21.mock	0.0015058	-2.913	down_regulated RxL21.flg22-RxL21.mock	Encodes a cytosolic alpha-glucan phosphorylase. In vitro, the enzyme has a preference for branched polysaccharides, such as glycogen.
AT4G38860	RxL21.flg22-RxL21.mock	1.97549e-05	-1.23577	down_regulated RxL21.flg22-RxL21.mock	SMALL AUXIN UPREGULATED RNA 16 (SAUR16). hypothetical protein.
AT4G39210	RxL21.flg22-RxL21.mock	4.45945e-12	-1.85866	down_regulated RxL21.flg22-RxL21.mock	(APL3) Encodes the large subunit of ADP-Glucose Pyrophosphorylase which catalyzes the first, rate limiting step in starch biosynthesis.
AT4G39480	RxL21.flg22-RxL21.mock	5.60006e-08	-1.74702	down_regulated RxL21.flg22-RxL21.mock	CYTOCHROME P450, FAMILY 96, SUBFAMILY A, POLYPEPTIDE 9 (CYP96A9). germin-like protein with N-terminal signal sequence that may target it to the vacuole, plasma membrane and/or outside the cell. The mRNA is cell-to-cell mobile.
AT4G39510	RxL21.flg22-RxL21.mock	3.02728e-09	-1.11761	down_regulated RxL21.flg22-RxL21.mock	CYTOCHROME P450, FAMILY 96, SUBFAMILY A, POLYPEPTIDE 12 (CYP96A12). Terpenoid cyclases/Protein prenyltransferases superfamily protein.
AT5G01015	RxL21.flg22-RxL21.mock	2.28717e-05	-1.40189	down_regulated RxL21.flg22-RxL21.mock	LRR-RLK with distinct polar localization within the plasma membrane in different cell types of the root. Mutants show defects in cell divisions within the root ground tissue.
AT5G01330	RxL21.flg22-RxL21.mock	6.64812e-10	-1.4644	down_regulated RxL21.flg22-RxL21.mock	PYRUVATE DECARBOXYLASE-3 (PDC3). ARM repeat superfamily protein.
AT5G01445	RxL21.flg22-RxL21.mock	1.22993e-05	-1.02161	down_regulated RxL21.flg22-RxL21.mock	NAD(P)-linked oxidoreductase superfamily protein.
AT5G01520	RxL21.flg22-RxL21.mock	1.8578e-09	-1.21646	down_regulated RxL21.flg22-RxL21.mock	ABA INSENSITIVE RING PROTEIN 2 (AIRP2). hydroxyproline-rich glycoprotein family protein.
AT5G01790	RxL21.flg22-RxL21.mock	5.50244e-08	-1.23006	down_regulated RxL21.flg22-RxL21.mock	hypothetical protein (DUF946).
AT5G01881	RxL21.flg22-RxL21.mock	1.60678e-05	-1.06443	down_regulated RxL21.flg22-RxL21.mock	Mitochondrial transcription termination factor family protein.
AT5G02390	RxL21.flg22-RxL21.mock	0.00472215	-1.00207	down_regulated RxL21.flg22-RxL21.mock	DUO1-ACTIVATED UNKNOWN 1 (DAU1).
AT5G03120	RxL21.flg22-RxL21.mock	1.30473e-08	-1.67648	down_regulated RxL21.flg22-RxL21.mock	member of EXPANSIN-LIKE. Naming convention from the Expansin Working Group (Kende et al, 2004. Plant Mol Bio)
AT5G03230	RxL21.flg22-RxL21.mock	1.0322e-08	-1.26655	down_regulated RxL21.flg22-RxL21.mock	electron transporter, putative (Protein of unknown function, DUF547).
AT5G03640	RxL21.flg22-RxL21.mock	5.29644e-06	-1.15101	down_regulated RxL21.flg22-RxL21.mock	AGCVIIIA KINASE 1-8 (AGC1-8).
AT5G03760	RxL21.flg22-RxL21.mock	2.44035e-12	-1.02655	down_regulated RxL21.flg22-RxL21.mock	(ATCSLA09). Expression is upregulated in the shoot of cax1/cax3 mutant.
AT5G03960	RxL21.flg22-RxL21.mock	1.73884e-06	-1.06739	down_regulated RxL21.flg22-RxL21.mock	IQ-DOMAIN 12 (IQD12). nudix hydrolase homolog 5.
AT5G04730	RxL21.flg22-RxL21.mock	1.11143e-05	-1.1512	down_regulated RxL21.flg22-RxL21.mock	Ankyrin-repeat containing protein.
AT5G04950	RxL21.flg22-RxL21.mock	1.34922e-16	-2.57511	down_regulated RxL21.flg22-RxL21.mock	NICOTIANAMINE SYNTHASE 1 (NAS1). Encodes a nicotianamide synthase.
AT5G04960	RxL21.flg22-RxL21.mock	1.44011e-09	-1.55749	down_regulated RxL21.flg22-RxL21.mock	PECTIN METHYLESTERASE46 (PME46). Encodes an ancillary chaperone protein that functions in Rubisco biogenesis. RAF1 dimers function in the assembly of the large subunit of Rubisco. Co-expression of RAF1 and rbcL in tobacco cells results in increased photosynthesis and plant growth. The mRNA is cell-to-cell mobile.
AT5G05420	RxL21.flg22-RxL21.mock	0.000182658	-1.13884	down_regulated RxL21.flg22-RxL21.mock	transmembrane protein.
AT5G05430	RxL21.flg22-RxL21.mock	8.30001e-06	-1.44734	down_regulated RxL21.flg22-RxL21.mock	basic helix-loop-helix (bHLH) DNA-binding superfamily protein.
AT5G06470	RxL21.flg22-RxL21.mock	0.000426613	-1.13498	down_regulated RxL21.flg22-RxL21.mock	Encodes a plastid-localized arogenate dehydratase involved in phenylalanine biosynthesis. Although this enzyme has sequence similarity to prephenate dehydratases, it is 98 times more active with arogenate than prephenate in enzymatic assays.
AT5G06480	RxL21.flg22-RxL21.mock	0.000111563	-1.07622	down_regulated RxL21.flg22-RxL21.mock	GASA5, is involved in the regulation of seedling thermotolerance.
AT5G06510	RxL21.flg22-RxL21.mock	1.32972e-06	-1.2552	down_regulated RxL21.flg22-RxL21.mock	NUCLEAR FACTOR Y, SUBUNIT A10 (NF-YA10).
AT5G06690	RxL21.flg22-RxL21.mock	5.46795e-05	-1.19756	down_regulated RxL21.flg22-RxL21.mock	WCRKC THIOREDOXIN 1 (WCRKC1). Possibly not a pseudogene based on evidence for transcription (RNA-seq) and translation (Ribo-seq) described in PMID:27791167.
AT5G06790	RxL21.flg22-RxL21.mock	2.15598e-07	-1.24542	down_regulated RxL21.flg22-RxL21.mock	Encodes a protein with phosphomannose isomerase activity that is involved in synthesis of ascorbic acid. Expression is induced after 24 hours of dark treatment, in senescing leaves and treatment with exogenous photosynthesis inhibitor. Induction of gene expression was suppressed in excised leaves supplied with sugar. The authors suggest that the gene's expression pattern is responding to the leve…
AT5G06990	RxL21.flg22-RxL21.mock	3.88874e-08	-1.67706	down_regulated RxL21.flg22-RxL21.mock	Encodes RUS2 (root UVB sensitive2), a DUF647-containing protein that is homologous to the RUS1 protein. RUS2 works with RUS1 in a root UV-B sensing pathway that plays a vital role in Arabidopsis early seedling morphogenesis and development. Required for auxin polar transport.
AT5G07690	RxL21.flg22-RxL21.mock	1.60717e-08	-2.25602	down_regulated RxL21.flg22-RxL21.mock	MYB DOMAIN PROTEIN 29 (MYB29). serine/arginine repetitive matrix protein.
AT5G07900	RxL21.flg22-RxL21.mock	1.07579e-11	-1.0823	down_regulated RxL21.flg22-RxL21.mock	(MTERF7). Encodes the 43 kDa alpha-subunit of the glutamate dehydrogenase with a putative mitochondrial transit polypeptide and NAD(H)- and alpha-ketoglutarate-binding domains. Mitochondrial localization confirmed by subcellular fractionation. Combines in several ratios with GDH2 protein (GDH-beta) to form seven isoenzymes. Catalyzes the cleavage of glycine residues. May be involved in ammonia as…
AT5G07990	RxL21.flg22-RxL21.mock	1.17814e-06	-1.41695	down_regulated RxL21.flg22-RxL21.mock	TRANSPARENT TESTA 7 (TT7) Required for flavonoid 3' hydroxylase activity. Enzyme abundance relative to CHS determines Quercetin/Kaempferol metabolite ratio.
AT5G08030	RxL21.flg22-RxL21.mock	1.73033e-06	-1.77135	down_regulated RxL21.flg22-RxL21.mock	GLYCEROPHOSPHODIESTER PHOSPHODIESTERASE 6 (GDPD6).
AT5G08150	RxL21.flg22-RxL21.mock	5.96598e-05	-1.45415	down_regulated RxL21.flg22-RxL21.mock	SUPPRESSOR OF PHYTOCHROME B 5 (SOB5). hypothetical protein.
AT5G08600	RxL21.flg22-RxL21.mock	3.2653e-08	-1.49039	down_regulated RxL21.flg22-RxL21.mock	U3 ribonucleoprotein (Utp) family protein.
AT5G08640	RxL21.flg22-RxL21.mock	1.97812e-11	-1.54312	down_regulated RxL21.flg22-RxL21.mock	FLAVONOL SYNTHASE 1 (FLS1). Chaperone DnaJ-domain superfamily protein.
AT5G09820	RxL21.flg22-RxL21.mock	6.1446e-09	-1.28712	down_regulated RxL21.flg22-RxL21.mock	FIBRILLIN5 (FBN5). Encodes a plasma-membrane localized LRR receptor-like protein involved in both ABA and H202 mediated signaling involved in stomatal movement. TAIR10 annotation for this gene has a low confidence score (2-star). See Comments field for structural annotation by the community.
AT5G09870	RxL21.flg22-RxL21.mock	3.56331e-14	-1.29608	down_regulated RxL21.flg22-RxL21.mock	CELLULOSE SYNTHASE 5 (CESA5);MUCILAGE-MODIFIED 3 (MUM3). Encodes a cellulose synthase CESA5 that produces seed mucilage cellulose.Mutants are defective in seed coat mucilage.Involved in the regulation of mucilage composition and/or mucilage synthesis.
AT5G09978	RxL21.flg22-RxL21.mock	1.31826e-08	-1.33926	down_regulated RxL21.flg22-RxL21.mock	ELICITOR PEPTIDE 7 PRECURSOR (PEP7)elicitor peptide 7 precursor.
AT5G10150	RxL21.flg22-RxL21.mock	2.2367e-07	-1.05045	down_regulated RxL21.flg22-RxL21.mock	SOSEKI2 (SOK2). senescence regulator (Protein of unknown function, DUF584).
AT5G10230	RxL21.flg22-RxL21.mock	0.000153481	-1.09751	down_regulated RxL21.flg22-RxL21.mock	ANNEXIN 7 (ANNAT7).
AT5G10430	RxL21.flg22-RxL21.mock	4.03127e-08	-1.01297	down_regulated RxL21.flg22-RxL21.mock	ARABINOGALACTAN PROTEIN 4 (AGP4). AP2/B3-like transcriptional factor family protein.
AT5G11070	RxL21.flg22-RxL21.mock	5.03319e-07	-1.18126	down_regulated RxL21.flg22-RxL21.mock	Chaperone DnaJ-domain superfamily protein.
AT5G11420	RxL21.flg22-RxL21.mock	3.08234e-10	-1.57114	down_regulated RxL21.flg22-RxL21.mock	encodes a member of the DREB subfamily A-5 of ERF/AP2 transcription factor family. The protein contains one AP2 domain. There are 16 members in this subfamily including RAP2.1, RAP2.9 and RAP2.10.
AT5G11790	RxL21.flg22-RxL21.mock	2.27217e-13	-1.01775	down_regulated RxL21.flg22-RxL21.mock	N-MYC DOWNREGULATED-LIKE 2 (NDL2). Plays a role in dehydration stress response.
AT5G12080	RxL21.flg22-RxL21.mock	6.6832e-13	-1.19375	down_regulated RxL21.flg22-RxL21.mock	MECHANOSENSITIVE CHANNEL OF SMALL CONDUCTANCE-LIKE 10 (MSL10). Encodes a mechanosensitive (or stretch-activated) ion channel in the plasma membrane with a moderate preference for anions.Cell death activity is negatively regulated by phosphorylation while mechanosensitive properties are unaffected.
AT5G12950	RxL21.flg22-RxL21.mock	1.50181e-11	-1.32357	down_regulated RxL21.flg22-RxL21.mock	Sig1 binding protein; interacts with Sig1R4. As well as Sig1, SibI is imported into chloroplasts and its expression is light-dependent in mature chloroplasts.
AT5G13140	RxL21.flg22-RxL21.mock	2.08744e-10	-1.23928	down_regulated RxL21.flg22-RxL21.mock	an aquaporin whose expression level is reduced by ABA, NaCl, dark, and desiccation. is expressed at relatively low levels under normal conditions. Also functions in arsenite transport and tolerance.
AT5G13170	RxL21.flg22-RxL21.mock	1.48821e-13	-3.07307	down_regulated RxL21.flg22-RxL21.mock	SENESCENCE-ASSOCIATED GENE 29 (SAG29); (SWEET15). Encodes a member of the SWEET sucrose efflux transporter family proteins.
AT5G13730	RxL21.flg22-RxL21.mock	2.4737e-07	-1.25175	down_regulated RxL21.flg22-RxL21.mock	SIGMA FACTOR 4 (SIG4). Cysteine proteinases superfamily protein.
AT5G13930	RxL21.flg22-RxL21.mock	2.938e-10	-1.43022	down_regulated RxL21.flg22-RxL21.mock	TRANSPARENT TESTA 4 (TT4). wall-associated receptor kinase-like protein.
AT5G14340	RxL21.flg22-RxL21.mock	5.13132e-05	-1.41452	down_regulated RxL21.flg22-RxL21.mock	MYB DOMAIN PROTEIN 40 (MYB40). BES1/BZR1 homolog 3.
AT5G14650	RxL21.flg22-RxL21.mock	8.76975e-07	-1.65836	down_regulated RxL21.flg22-RxL21.mock	UDP-Glycosyltransferase superfamily protein.
AT5G15160	RxL21.flg22-RxL21.mock	9.08966e-07	-1.16025	down_regulated RxL21.flg22-RxL21.mock	BANQUO 2 (BNQ2). Member of the R2R3 factor gene family.
AT5G15180	RxL21.flg22-RxL21.mock	1.01146e-08	-1.70518	down_regulated RxL21.flg22-RxL21.mock	PEROXIDASE 56 (PRX56). transmembrane protein.
AT5G15240	RxL21.flg22-RxL21.mock	7.72511e-08	-1.34986	down_regulated RxL21.flg22-RxL21.mock	Encodes a protein with similarity to yeast FIS proteins. These membrane anchored proteins bind DRP proteins and function during organelle division. FIS1B is expressed ubiquitously and appears to be involved in peroxisome division.
AT5G15310	RxL21.flg22-RxL21.mock	4.09817e-09	-1.45324	down_regulated RxL21.flg22-RxL21.mock	MYB DOMAIN PROTEIN 16 (MYB16). Phototropic-responsive NPH3 family protein.
AT5G15500	RxL21.flg22-RxL21.mock	1.04023e-07	-2.41343	down_regulated RxL21.flg22-RxL21.mock	Encodes a protein whose expression is responsive to nematode infection.
AT5G16350	RxL21.flg22-RxL21.mock	3.46231e-08	-1.2296	down_regulated RxL21.flg22-RxL21.mock	nodulin MtN21-like transporter family protein
AT5G16530	RxL21.flg22-RxL21.mock	0.000314014	-1.00903	down_regulated RxL21.flg22-RxL21.mock	PIN-FORMED 5 (PIN5). Fasciclin-like arabinogalactan protein. Possibly involved in embryogenesis and seed development.
AT5G16590	RxL21.flg22-RxL21.mock	7.9284e-14	-1.01838	down_regulated RxL21.flg22-RxL21.mock	LEUCINE RICH REPEAT PROTEIN 1 (LRR1). Leucine-rich repeat protein kinase family protein.
AT5G17040	RxL21.flg22-RxL21.mock	1.10959e-06	-1.3925	down_regulated RxL21.flg22-RxL21.mock	SKU5 similar 15.
AT5G17220	RxL21.flg22-RxL21.mock	0.000409493	-1.42944	down_regulated RxL21.flg22-RxL21.mock	ARABIDOPSIS THALIANA GLUTATHIONE S-TRANSFERASE PHI 12 (ATGSTF12) Encodes glutathione transferase belonging to the phi class of GSTs. Likely to function as a carrier to transport anthocyanin from the cytosol to tonoplasts.
AT5G18010	RxL21.flg22-RxL21.mock	2.32234e-05	-1.19558	down_regulated RxL21.flg22-RxL21.mock	SMALL AUXIN UP RNA 19 (SAUR19). Pentatricopeptide repeat (PPR-like) superfamily protein.
AT5G18050	RxL21.flg22-RxL21.mock	4.87261e-06	-1.34571	down_regulated RxL21.flg22-RxL21.mock	SMALL AUXIN UP RNA 22 (SAUR22). encodes a member of the ERF (ethylene response factor) subfamily B-3 of ERF/AP2 transcription factor family. The protein contains one AP2 domain. There are 18 members in this subfamily including ATERF-1, ATERF-2, AND ATERF-5.
AT5G18060	RxL21.flg22-RxL21.mock	9.46677e-05	-1.12818	down_regulated RxL21.flg22-RxL21.mock	SMALL AUXIN UP RNA 23 (SAUR23). transmembrane protein.
AT5G18661	RxL21.flg22-RxL21.mock	0.000353638	-1.13592	down_regulated RxL21.flg22-RxL21.mock	AGP17 is a lysine-rich arabinogalactan-protein (AGP) and part of a multi-gene family of glycoproteins with approx. 50 members. It falls into one subclass with AGP18 and AGP19, other lysine-rich AGPs. 84% of its proline residues are hydroxylated to hydroproline and its heavy glycosylation accounts for appr. 69% of the molecular weight. The main glycosyl residues are arabinose (30.1%) and galactose…
AT5G19040	RxL21.flg22-RxL21.mock	1.08976e-07	-1.05493	down_regulated RxL21.flg22-RxL21.mock	ISOPENTENYLTRANSFERASE 5 (IPT5). Leucine-rich repeat (LRR) family protein.
AT5G19190	RxL21.flg22-RxL21.mock	7.2909e-09	-1.51631	down_regulated RxL21.flg22-RxL21.mock	hypothetical protein.
AT5G19560	RxL21.flg22-RxL21.mock	3.22265e-07	-1.65918	down_regulated RxL21.flg22-RxL21.mock	ROP (RHO OF PLANTS) GUANINE NUCLEOTIDE EXCHANGE FACTOR 10 (ROPGEF10). Encodes a cytosolic ascorbate peroxidase APX1. Ascorbate peroxidases are enzymes that scavenge hydrogen peroxide in plant cells. Eight types of APX have been described for Arabidopsis: three cytosolic (APX1, APX2, APX6), two chloroplastic types (stromal sAPX, thylakoid tAPX), and three microsomal (APX3, APX4, APX5) isoforms. At…
AT5G19790	RxL21.flg22-RxL21.mock	1.6343e-07	-1.13731	down_regulated RxL21.flg22-RxL21.mock	RELATED TO AP2 11 (RAP2.11). Encodes an acyltransferase that can modify brassinosteroids (BRs) by acylation and may modulate endogenous BR levels.
AT5G19800	RxL21.flg22-RxL21.mock	6.12899e-07	-1.83102	down_regulated RxL21.flg22-RxL21.mock	HYDROXYPROLINE-RICH GLYCOPROTEIN 2 (HRGP2). Major facilitator superfamily protein.
AT5G19970	RxL21.flg22-RxL21.mock	4.42766e-11	-2.19379	down_regulated RxL21.flg22-RxL21.mock	GRAS family transcription factor family protein.
AT5G20110	RxL21.flg22-RxL21.mock	7.16682e-08	-1.10031	down_regulated RxL21.flg22-RxL21.mock	hypothetical protein.
AT5G20700	RxL21.flg22-RxL21.mock	1.82819e-13	-1.53356	down_regulated RxL21.flg22-RxL21.mock	Senescence-associated family protein, putative (DUF581).
AT5G20935	RxL21.flg22-RxL21.mock	5.20159e-06	-1.17675	down_regulated RxL21.flg22-RxL21.mock	CHLORORESPIRATORY REDUCTION 42 (CRR42). Fatty acid desaturase family protein.
AT5G21100	RxL21.flg22-RxL21.mock	6.76071e-12	-1.30116	down_regulated RxL21.flg22-RxL21.mock	receptor-like kinase.
AT5G21222	RxL21.flg22-RxL21.mock	1.0281e-07	-1.02085	down_regulated RxL21.flg22-RxL21.mock	RING/U-box superfamily protein.
AT5G22355	RxL21.flg22-RxL21.mock	5.90803e-09	-2.06055	down_regulated RxL21.flg22-RxL21.mock	Cysteine/Histidine-rich C1 domain family protein.
AT5G22390	RxL21.flg22-RxL21.mock	2.63063e-09	-1.02286	down_regulated RxL21.flg22-RxL21.mock	RING/U-box superfamily protein.
AT5G22410	RxL21.flg22-RxL21.mock	3.77208e-09	-2.14019	down_regulated RxL21.flg22-RxL21.mock	ROOT HAIR SPECIFIC 18 (RHS18)root hair specific 18.
AT5G22920	RxL21.flg22-RxL21.mock	5.3096e-06	-1.1833	down_regulated RxL21.flg22-RxL21.mock	RING ZINC-FINGER PROTEIN 34 (RZPF34). Encodes a pentatricopeptide repeat protein required for chloroplast transcript accD RNA editing and early chloroplast biogenesis.
AT5G22930	RxL21.flg22-RxL21.mock	5.46224e-07	-1.1705	down_regulated RxL21.flg22-RxL21.mock	alpha/beta-Hydrolases superfamily protein.
AT5G23030	RxL21.flg22-RxL21.mock	7.38501e-06	-1.50532	down_regulated RxL21.flg22-RxL21.mock	TETRASPANIN12 (TET12). Pentatricopeptide repeat (PPR) superfamily protein.
AT5G23060	RxL21.flg22-RxL21.mock	2.38523e-11	-1.17548	down_regulated RxL21.flg22-RxL21.mock	CALCIUM SENSING RECEPTOR (CaS). Encodes a chloroplast-localized protein that modulates cytoplasmic Ca2+ concentration and is crucial for proper stomatal regulation in response to elevations of external Ca2+. Phosphorylation of this protein is dependent on calcium.
AT5G23220	RxL21.flg22-RxL21.mock	1.04642e-07	-1.10345	down_regulated RxL21.flg22-RxL21.mock	NICOTINAMIDASE 3 (NIC3).
AT5G23270	RxL21.flg22-RxL21.mock	0.000578432	-1.19856	down_regulated RxL21.flg22-RxL21.mock	SUGAR TRANSPORTER 11 (STP11). proline-rich family protein.
AT5G23870	RxL21.flg22-RxL21.mock	7.15475e-08	-1.09399	down_regulated RxL21.flg22-RxL21.mock	PECTIN ACETYLESTERASE 9 (PAE9). Predicted to encode a PR (pathogenesis-related) protein. Belongs to the plant defensin (PDF) family with the following members: At1g75830/PDF1.1, At5g44420/PDF1.2a, At2g26020/PDF1.2b, At5g44430/PDF1.2c, At2g26010/PDF1.3, At1g19610/PDF1.4, At1g55010/PDF1.5, At2g02120/PDF2.1, At2g02100/PDF2.2, At2g02130/PDF2.3, At1g61070/PDF2.4, At5g63660/PDF2.5, At2g02140/PDF2.6, At…
AT5G23920	RxL21.flg22-RxL21.mock	1.70355e-10	-1.08492	down_regulated RxL21.flg22-RxL21.mock	Encodes a member of the BZIP family of transcription factors. Forms heterodimers with the related protein AtbZIP61. Binds to G-boxes in vitro and is localized to the nucleus in onion epidermal cells.
AT5G24100	RxL21.flg22-RxL21.mock	1.82631e-06	-1.15454	down_regulated RxL21.flg22-RxL21.mock	Encodes one of four proline-rich proteins in Arabidopsis which are predicted to localize to the cell wall. Transcripts are most abundant in aerial organs of the plant.
AT5G24105	RxL21.flg22-RxL21.mock	0.000155763	-1.27057	down_regulated RxL21.flg22-RxL21.mock	ARABINOGALACTAN PROTEIN 41 (AGP41). Encodes a Protease inhibitor/seed storage/LTP family protein
AT5G24150	RxL21.flg22-RxL21.mock	9.37855e-09	-1.91356	down_regulated RxL21.flg22-RxL21.mock	(SQP1). hypothetical protein.
AT5G24155	RxL21.flg22-RxL21.mock	1.24465e-07	-2.40584	down_regulated RxL21.flg22-RxL21.mock	Transmembrane amino acid transporter family protein.
AT5G24165	RxL21.flg22-RxL21.mock	1.25768e-07	-1.02736	down_regulated RxL21.flg22-RxL21.mock	hypothetical protein.
AT5G24200	RxL21.flg22-RxL21.mock	0.000445894	-1.96711	down_regulated RxL21.flg22-RxL21.mock	PRLIP2. alpha/beta-Hydrolases superfamily protein.
AT5G24880	RxL21.flg22-RxL21.mock	4.94182e-07	-1.39148	down_regulated RxL21.flg22-RxL21.mock	TRAF-like family protein.
AT5G25020	RxL21.flg22-RxL21.mock	2.81862e-05	-1.42181	down_regulated RxL21.flg22-RxL21.mock	RAD-like 4.
AT5G25120	RxL21.flg22-RxL21.mock	3.67084e-10	-1.74042	down_regulated RxL21.flg22-RxL21.mock	CYTOCHROME P450, FAMILY 71, SUBFAMILY B, POLYPEPTIDE 11 (CYP71B11).
AT5G25130	RxL21.flg22-RxL21.mock	8.20355e-06	-1.58978	down_regulated RxL21.flg22-RxL21.mock	CYTOCHROME P450, FAMILY 71, SUBFAMILY B, POLYPEPTIDE 12 (CYP71B12). SMAD/FHA domain-containing protein.
AT5G25240	RxL21.flg22-RxL21.mock	4.72723e-07	-1.43804	down_regulated RxL21.flg22-RxL21.mock	Belongs to a TCP protein transcription factor family. Members of this family contain a predicted basic-helix-loop-helix domain involved in DNA binding. Related to rice PCF1 and PCF2 genes. Binds to the GCCCR element of CYCB1;1. Involved in regulation of expression of cell cycle control and ribosomal protein genes.
AT5G26080	RxL21.flg22-RxL21.mock	6.35849e-06	-1.41683	down_regulated RxL21.flg22-RxL21.mock	serine carboxypeptidase-like 12.
AT5G26200	RxL21.flg22-RxL21.mock	0.000112714	-1.09097	down_regulated RxL21.flg22-RxL21.mock	C2H2 and C2HC zinc fingers superfamily protein.
AT5G26290	RxL21.flg22-RxL21.mock	2.68073e-05	-1.06685	down_regulated RxL21.flg22-RxL21.mock	TRAF MEDIATED GAMETOGENESIS PROGRESSION (RAMGAP). Lutein-deficient 2 (LUT2) required for lutein biosynthesis, member of the xanthophyll class of carotenoids. Encodes lycopene epsilon cyclase
AT5G26310	RxL21.flg22-RxL21.mock	6.37704e-09	-1.29067	down_regulated RxL21.flg22-RxL21.mock	(UGT72E3). Encodes dof zinc finger protein (adof1). The mRNA is cell-to-cell mobile.
AT5G26670	RxL21.flg22-RxL21.mock	5.11237e-08	-1.09757	down_regulated RxL21.flg22-RxL21.mock	PECTIN ACETYESTERASE 10 (ATPAE10). Encodes a member of the cytochrome p450 family that serves as a control point between multiple photoreceptor systems and brassinosteroid signal transduction. Involved in brassinolide metabolism. Mediates response to a variety of light signals including hypocotyl elongation and cotyledon expansion.
AT5G26790	RxL21.flg22-RxL21.mock	0.000482896	-1.14154	down_regulated RxL21.flg22-RxL21.mock	transmembrane protein.
AT5G27360	RxL21.flg22-RxL21.mock	7.83056e-11	-2.03209	down_regulated RxL21.flg22-RxL21.mock	(SFP2). other_RNA.
AT5G28030	RxL21.flg22-RxL21.mock	7.2086e-07	-1.05363	down_regulated RxL21.flg22-RxL21.mock	L-CYSTEINE DESULFHYDRASE 1 (DES1). Encodes a protein with putative galacturonosyltransferase activity.
AT5G35190	RxL21.flg22-RxL21.mock	6.04832e-10	-2.04807	down_regulated RxL21.flg22-RxL21.mock	EXTENSIN 13 (EXT13). RING/U-box superfamily protein.
AT5G35220	RxL21.flg22-RxL21.mock	3.84033e-10	-1.03727	down_regulated RxL21.flg22-RxL21.mock	ETHYLENE-DEPENDENT GRAVITROPISM-DEFICIENT AND YELLOW-GREEN 1 (EGY1). ROTUNDIFOLIA like 12.
AT5G35480	RxL21.flg22-RxL21.mock	5.44826e-05	-1.51829	down_regulated RxL21.flg22-RxL21.mock	hypothetical protein.
AT5G35490	RxL21.flg22-RxL21.mock	0.000253485	-1.25179	down_regulated RxL21.flg22-RxL21.mock	MTO 1 RESPONDING UP 1 (MRU1). Encodes a cytosolic protein with E3 ligase activity that is involved in positive regulation of ABA responses.
AT5G35777	RxL21.flg22-RxL21.mock	0.000134116	-1.38532	down_regulated RxL21.flg22-RxL21.mock	transposable_element_gene.;copia-like retrotransposon family, has a 2.0e-67 P-value blast match to GB:CAA72989 open reading frame 1 (Ty1_Copia-element) (Brassica oleracea);(source:TAIR10)
AT5G35790	RxL21.flg22-RxL21.mock	3.43793e-08	-1.09478	down_regulated RxL21.flg22-RxL21.mock	GLUCOSE-6-PHOSPHATE DEHYDROGENASE 1 (G6PD1). Xanthine/uracil permease family protein.
AT5G36120	RxL21.flg22-RxL21.mock	1.86702e-07	-1.02759	down_regulated RxL21.flg22-RxL21.mock	COFACTOR ASSEMBLY, COMPLEX C (B6F) (CCB3).
AT5G36150	RxL21.flg22-RxL21.mock	0.00151164	-1.34729	down_regulated RxL21.flg22-RxL21.mock	PUTATIVE PENTACYCLIC TRITERPENE SYNTHASE 3 (PEN3)putative pentacyclic triterpene synthase 3.
AT5G36180	RxL21.flg22-RxL21.mock	1.65811e-11	-1.9657	down_regulated RxL21.flg22-RxL21.mock	SERINE CARBOXYPEPTIDASE-LIKE 1 (scpl1). hexon.
AT5G36270	RxL21.flg22-RxL21.mock	0.00396916	-1.49493	down_regulated RxL21.flg22-RxL21.mock	Encodes a small protein of 77 amino acids. Loss of function mutations are defective in the process of ethylene independent floral organ abscission. Although the mutants have a normal appearing abscission zone, the floral organs do not abscisce. The peptide appears to be secreted and may function as a ligand. Arabidopsis 35S:IDA lines constitutively overexpressing IDA exhibit earlier abscission of…
AT5G37072	RxL21.flg22-RxL21.mock	0.000107724	-1.10178	down_regulated RxL21.flg22-RxL21.mock	Encodes a chloroplast localized protein YL1/BPG2. Involved in seedling shoot response to salt stress through ABI4.
AT5G37300	RxL21.flg22-RxL21.mock	1.40548e-05	-1.44885	down_regulated RxL21.flg22-RxL21.mock	(WSD1). encodes a protein similar to cellulose synthase The mRNA is cell-to-cell mobile.
AT5G37980	RxL21.flg22-RxL21.mock	2.31905e-06	-2.23272	down_regulated RxL21.flg22-RxL21.mock	Zinc-binding dehydrogenase family protein.
AT5G38000	RxL21.flg22-RxL21.mock	2.52541e-09	-1.15723	down_regulated RxL21.flg22-RxL21.mock	Zinc-binding dehydrogenase family protein.
AT5G38010	RxL21.flg22-RxL21.mock	4.65076e-10	-1.43818	down_regulated RxL21.flg22-RxL21.mock	Encodes fibrillin 5 (FBN5). Located in chloroplast stroma. Essential for plastoquinone-9 biosynthesis. Stimulates enzymatic activity of solanesyl diphosphate synthases (SPS) 1 and 2 through binding to solanesyl moiety. Two splicing variants, named FBN5-A shorter one and FBN5-B longer one. FBN5-B is the protein detected in chloroplast stroma. Involved in plastoquinone biosynthesis.
AT5G38100	RxL21.flg22-RxL21.mock	2.31797e-12	-3.35225	down_regulated RxL21.flg22-RxL21.mock	SABATH family methyltransferase.
AT5G38430	RxL21.flg22-RxL21.mock	1.25816e-07	-1.04452	down_regulated RxL21.flg22-RxL21.mock	RUBISCO SMALL SUBUNIT 1B (RBCS1B).
AT5G38700	RxL21.flg22-RxL21.mock	4.51939e-10	-3.44075	down_regulated RxL21.flg22-RxL21.mock	cotton fiber protein.
AT5G38865	RxL21.flg22-RxL21.mock	5.64064e-07	-1.2377	down_regulated RxL21.flg22-RxL21.mock	Outer arm dynein light chain 1 protein.
AT5G38870	RxL21.flg22-RxL21.mock	2.42942e-07	-1.25199	down_regulated RxL21.flg22-RxL21.mock	transposable_element_gene.;pseudogene, hypothetical protein;(source:TAIR10)
AT5G38980	RxL21.flg22-RxL21.mock	2.07598e-09	-1.26695	down_regulated RxL21.flg22-RxL21.mock	hypothetical protein.
AT5G39210	RxL21.flg22-RxL21.mock	3.00107e-11	-1.64176	down_regulated RxL21.flg22-RxL21.mock	CHLORORESPIRATORY REDUCTION 7 (CRR7). hypothetical protein.
AT5G39530	RxL21.flg22-RxL21.mock	1.45504e-09	-1.05147	down_regulated RxL21.flg22-RxL21.mock	Plants overexpressing At5g13220.3, but not At5g13220.1 showed enhanced insensitivity to MeJa.
AT5G39860	RxL21.flg22-RxL21.mock	8.54265e-07	-1.58915	down_regulated RxL21.flg22-RxL21.mock	PACLOBUTRAZOL RESISTANCE1 (PRE1).
AT5G40040	RxL21.flg22-RxL21.mock	0.00244262	-1.12538	down_regulated RxL21.flg22-RxL21.mock	60S acidic ribosomal protein family.
AT5G40150	RxL21.flg22-RxL21.mock	3.5446e-11	-1.21183	down_regulated RxL21.flg22-RxL21.mock	UGT72E3 is an UDPG:coniferyl alcohol glucosyltransferase which glucosylates sinapyl- and coniferyl alcohol as well as sinapic acid. The enzyme is thought to be involved in lignin- and phenylpropanoid metabolism. A knockdown mutant line (72E3KD) was obtained using RNAi silencing. No reduction in coniferyl alcohol 4-<i>O</i>-glucoside and sinapyl alcohol 4-<i>O</i>-glucoside was detected in this li…
AT5G40210	RxL21.flg22-RxL21.mock	8.01181e-07	-1.21518	down_regulated RxL21.flg22-RxL21.mock	USUALLY MULTIPLE ACIDS MOVE IN AND OUT TRANSPORTERS 42 (UMAMIT42) nodulin MtN21-like transporter family protein
AT5G41050	RxL21.flg22-RxL21.mock	2.95622e-09	-1.17659	down_regulated RxL21.flg22-RxL21.mock	Encodes a ribose 5-phosphate isomerase involved in the formation of uridine used for the synthesis of UDP-sugars. Mutants of this gene are affected in cellulose biosynthesis.
AT5G41315	RxL21.flg22-RxL21.mock	0.000817717	-1.01367	down_regulated RxL21.flg22-RxL21.mock	GLABROUS 3 (GL3). Protein kinase superfamily protein.
AT5G41460	RxL21.flg22-RxL21.mock	3.8275e-10	-1.44188	down_regulated RxL21.flg22-RxL21.mock	transferring glycosyl group transferase (DUF604).
AT5G42030	RxL21.flg22-RxL21.mock	2.55853e-09	-1.00811	down_regulated RxL21.flg22-RxL21.mock	ABL INTERACTOR-LIKE PROTEIN 4 (ABIL4). Encodes a SCP1-like small phosphatase (SSP). Three SSPs form a unique group with long N-terminal extensions: AT5G46410 (SSP4), AT5G11860 (SSP5), AT4G18140 (SSP4b). SSP4 and SSP4b were localized exclusively in the nuclei, whereas SSP5 accumulated in both nuclei and cytoplasm. All three SSPs encodes active CTD phosphatases like animal SCP1 family proteins, wit…
AT5G42200	RxL21.flg22-RxL21.mock	2.68297e-07	-1.16397	down_regulated RxL21.flg22-RxL21.mock	ARABIDOPSIS T??XICOS EN LEVADURA 23 (ATL23). UDP-Glycosyltransferase superfamily protein.
AT5G42500	RxL21.flg22-RxL21.mock	1.37029e-08	-1.54996	down_regulated RxL21.flg22-RxL21.mock	Encodes a member of MYB3R- and R2R3- type MYB- encoding gene family that acts as a repressor of flavonol biosynthesis. AtMYB7 gene expression is induced by salt treatment.
AT5G42510	RxL21.flg22-RxL21.mock	2.3578e-08	-1.35857	down_regulated RxL21.flg22-RxL21.mock	Disease resistance-responsive (dirigent-like protein) family protein.
AT5G42580	RxL21.flg22-RxL21.mock	2.06868e-07	-1.19186	down_regulated RxL21.flg22-RxL21.mock	CYTOCHROME P450, FAMILY 705, SUBFAMILY A, POLYPEPTIDE 12 (CYP705A12)
AT5G42590	RxL21.flg22-RxL21.mock	1.50726e-11	-1.71922	down_regulated RxL21.flg22-RxL21.mock	MARNERAL OXIDASE (MRO)putative cytochrome P450
AT5G42600	RxL21.flg22-RxL21.mock	3.15299e-06	-1.51289	down_regulated RxL21.flg22-RxL21.mock	MARNERAL SYNTHASE 1 (MRN1) Encodes an oxidosqualene synthase that produces the monocyclic triterpene marneral. Crucial for growth and development.
AT5G42800	RxL21.flg22-RxL21.mock	0.000211234	-1.42922	down_regulated RxL21.flg22-RxL21.mock	DIHYDROFLAVONOL 4-REDUCTASE (DFR)dihydroflavonol reductase. Catalyzes the conversion of dihydroquercetin to leucocyanidin in the biosynthesis of anthocyanins.
AT5G42840	RxL21.flg22-RxL21.mock	4.95809e-07	-1.21671	down_regulated RxL21.flg22-RxL21.mock	Encodes a mitochondrial ADP/ATP carrier protein. Shown in heterologous systems to be located in the plasma membrane. Has comparable affinity for ADP and ATP (in E.coli).
AT5G43040	RxL21.flg22-RxL21.mock	3.72513e-05	-1.00101	down_regulated RxL21.flg22-RxL21.mock	Cysteine/Histidine-rich C1 domain family protein.
AT5G43290	RxL21.flg22-RxL21.mock	2.27782e-05	-1.34329	down_regulated RxL21.flg22-RxL21.mock	WRKY DNA-BINDING PROTEIN 49 (WRKY49). Encodes a novel Myc-related bHLH transcription factor that has transcriptional activation activity in the dark. It is a key negative regulator of phytochrome-mediated seed germination and acts by inhibiting chlorophyll biosynthesis, light-mediated suppression of hypocotyl elongation and far-red light-mediated suppression of seed germination, and promoting neg…
AT5G43690	RxL21.flg22-RxL21.mock	5.05428e-09	-1.53914	down_regulated RxL21.flg22-RxL21.mock	P-loop containing nucleoside triphosphate hydrolases superfamily protein.
AT5G44020	RxL21.flg22-RxL21.mock	5.88014e-08	-1.00108	down_regulated RxL21.flg22-RxL21.mock	Encodes a protein that might have inorganic pyrophosphatase activity.
AT5G44410	RxL21.flg22-RxL21.mock	2.96149e-11	-1.46823	down_regulated RxL21.flg22-RxL21.mock	(ATBBE27). putative cytochrome P450
AT5G44680	RxL21.flg22-RxL21.mock	2.0809e-09	-1.39189	down_regulated RxL21.flg22-RxL21.mock	DNA glycosylase superfamily protein.
AT5G45580	RxL21.flg22-RxL21.mock	1.45949e-05	-1.15215	down_regulated RxL21.flg22-RxL21.mock	Encodes a cysteine-rich receptor-like protein kinase.
AT5G45650	RxL21.flg22-RxL21.mock	3.45777e-11	-2.12992	down_regulated RxL21.flg22-RxL21.mock	Encodes a member of the DREB subfamily A-4 of ERF/AP2 transcription factor family. The protein contains one AP2 domain. There are 17 members in this subfamily including TINY.
AT5G45950	RxL21.flg22-RxL21.mock	4.15374e-12	-1.53112	down_regulated RxL21.flg22-RxL21.mock	Pentatricopeptide (PPR) repeat-containing protein.
AT5G45960	RxL21.flg22-RxL21.mock	1.19939e-07	-1.58675	down_regulated RxL21.flg22-RxL21.mock	hypothetical protein.
AT5G46580	RxL21.flg22-RxL21.mock	7.25989e-09	-1.01717	down_regulated RxL21.flg22-RxL21.mock	SUPPRESSOR OF THYLAKOID FORMATION 1 (SOT1). ternary complex factor MIP1 leucine-zipper protein (Protein of unknown function, DUF547).
AT5G46600	RxL21.flg22-RxL21.mock	1.04953e-05	-1.25558	down_regulated RxL21.flg22-RxL21.mock	hypothetical protein (DUF789).
AT5G46690	RxL21.flg22-RxL21.mock	3.34694e-08	-1.06755	down_regulated RxL21.flg22-RxL21.mock	BETA HLH PROTEIN 71 (bHLH071). Encodes phosphatidate phosphatase. Up-regulated by genotoxic stress (gamma ray or UV-B) and elicitor treatments with mastoparan and harpin. Expressed in roots and leaves.
AT5G46830	RxL21.flg22-RxL21.mock	0.000484675	-1.31615	down_regulated RxL21.flg22-RxL21.mock	NACL-INDUCIBLE GENE 1 (NIG1). member of BETA-EXPANSINS. Naming convention from the Expansin Working Group (Kende et al, 2004. Plant Mol Bio)
AT5G46890	RxL21.flg22-RxL21.mock	3.6665e-09	-1.39769	down_regulated RxL21.flg22-RxL21.mock	Bifunctional inhibitor/lipid-transfer protein/seed storage 2S albumin superfamily protein.
AT5G46900	RxL21.flg22-RxL21.mock	6.6862e-11	-2.55977	down_regulated RxL21.flg22-RxL21.mock	Bifunctional inhibitor/lipid-transfer protein/seed storage 2S albumin superfamily protein.
AT5G47450	RxL21.flg22-RxL21.mock	1.37029e-08	-1.4822	down_regulated RxL21.flg22-RxL21.mock	ARABIDOPSIS THALIANA TONOPLAST INTRINSIC PROTEIN 2Tonoplast intrinsic protein, transports ammonium (NH3) and methylammonium across the tonoplast membrane.
AT5G47600	RxL21.flg22-RxL21.mock	8.05909e-05	-1.12139	down_regulated RxL21.flg22-RxL21.mock	HSP20-like chaperones superfamily protein.
AT5G47610	RxL21.flg22-RxL21.mock	5.26114e-06	-1.04224	down_regulated RxL21.flg22-RxL21.mock	ARABIDOPSIS T??XICOS EN LEVADURA 79 (ATL79). hypothetical protein.
AT5G47950	RxL21.flg22-RxL21.mock	3.50916e-09	-1.59972	down_regulated RxL21.flg22-RxL21.mock	BRASSINOSTEROID INACTIVATOR2 (BIA2)BIA2 is a putative HXXXD-type BAHD acyltransferase. Overexpression results in a BR deficient phenotype and is dependent on a functional HXXXD motif. BIA2 may function in BR homeostasis by regulating the pool of bioactive BR.
AT5G47980	RxL21.flg22-RxL21.mock	8.29615e-10	-1.72722	down_regulated RxL21.flg22-RxL21.mock	HXXXD-type acyl-transferase family protein.
AT5G47990	RxL21.flg22-RxL21.mock	1.09181e-11	-2.36228	down_regulated RxL21.flg22-RxL21.mock	CYTOCHROME P450, FAMILY 705, SUBFAMILY A, POLYPEPTIDE 5 (CYP705A5). Encodes an endomembrane system-expressed member of the CYP705A family of cytochrome P450 enzymes.
AT5G48000	RxL21.flg22-RxL21.mock	6.66757e-10	-1.56629	down_regulated RxL21.flg22-RxL21.mock	CYTOCHROME P450, FAMILY 708, SUBFAMILY A, POLYPEPTIDE 2 (CYP708A2)
AT5G48010	RxL21.flg22-RxL21.mock	2.31256e-13	-2.92808	down_regulated RxL21.flg22-RxL21.mock	THALIANOL SYNTHASE (THAS) Encodes an oxidosqualene cyclase involved in the biosynthesis of thalianol, a tricyclic triterpenoid of unknown function.
AT5G48490	RxL21.flg22-RxL21.mock	7.90825e-10	-1.64612	down_regulated RxL21.flg22-RxL21.mock	DIR1-LIKE (DIR1-LIKE). Encodes a protein with ABA 8'-hydroxylase activity, involved in ABA catabolism. Member of the CYP707A gene family. This gene predominantly accumulates in dry seeds and is up-regulated immediately following imbibition. CYP707A2 appears to play a major role in the rapid decrease in ABA levels during early seed imbibition.
AT5G48880	RxL21.flg22-RxL21.mock	1.09075e-09	-1.43711	down_regulated RxL21.flg22-RxL21.mock	PEROXISOMAL 3-KETO-ACYL-COA THIOLASE 2 (PKT2);3-KETO-ACYL-COENZYME A THIOLASE 5 (KAT5). Encodes a peroxisomal 3-keto-acyl-CoA thiolase 2 precursor. EC2.3.1.16 thiolases. AT5G48880.1 is named PKT1 and AT5G48880.2 is named PKT2.
AT5G48900	RxL21.flg22-RxL21.mock	1.40102e-08	-1.17458	down_regulated RxL21.flg22-RxL21.mock	Encodes a di- and tri-peptide transporter involved in responses to wounding, virulent bacterial pathogens, and high NaCl concentrations. The protein is predicted to have 12 transmembrane helicies.
AT5G49080	RxL21.flg22-RxL21.mock	3.68155e-07	-1.4611	down_regulated RxL21.flg22-RxL21.mock	EXTENSIN 11 (EXT11). member of Zinc transporter (ZAT) family
AT5G49215	RxL21.flg22-RxL21.mock	1.11818e-08	-1.04914	down_regulated RxL21.flg22-RxL21.mock	Pectin lyase-like superfamily protein.
AT5G49270	RxL21.flg22-RxL21.mock	3.19309e-06	-1.02091	down_regulated RxL21.flg22-RxL21.mock	SHAVEN 2 (SHV2). Encodes a basic helix-loop-helix-type transcription factor involved in photoperiodism flowering. Binds to the E-box cis-element in the CONSTANS (CO) promoter to regulate flowering. Interacts with CFL1 and along with CFLAP2 negatively regulates cuticle development. Binds to the potassium channel gene KAT1 as a dimer. The DNA-binding capacity is inhibited in response to ABA through…
AT5G49330	RxL21.flg22-RxL21.mock	1.6069e-07	-1.32746	down_regulated RxL21.flg22-RxL21.mock	MYB DOMAIN PROTEIN 111 (MYB111). Bifunctional inhibitor/lipid-transfer protein/seed storage 2S albumin superfamily protein.
AT5G49360	RxL21.flg22-RxL21.mock	1.41377e-08	-1.9719	down_regulated RxL21.flg22-RxL21.mock	BETA-XYLOSIDASE 1 (BXL1). hypothetical protein.
AT5G49740	RxL21.flg22-RxL21.mock	2.00905e-05	-1.17997	down_regulated RxL21.flg22-RxL21.mock	FERRIC REDUCTION OXIDASE 7 (FRO7). Encodes a protein with glucosyltransferase activity with high sequence homology to UGT1 (AT1G05560). It belongs to an UGT subfamily that binds UDP-glucose but not UDP-glucuronate, UDP-galactose, or UDP-rhamnose as the glycosyl donor. UGT2 was shown to be able to use abscisic acid as glycosylation substrate in the presence of UDP-glucose.
AT5G50240	RxL21.flg22-RxL21.mock	7.22691e-06	-1.20736	down_regulated RxL21.flg22-RxL21.mock	PROTEIN-L-ISOASPARTATE METHYLTRANSFERASE 2 (PIMT2). ovate family protein 11.
AT5G50800	RxL21.flg22-RxL21.mock	2.0744e-05	-1.9824	down_regulated RxL21.flg22-RxL21.mock	(AtSWEET13). Encodes a member of the SWEET sucrose efflux transporter family proteins.
AT5G50915	RxL21.flg22-RxL21.mock	3.61695e-09	-1.57443	down_regulated RxL21.flg22-RxL21.mock	encodes a 2-alkenal reductase (EC 1.3.1.74), plays a key role in the detoxification of reactive carbonyls
AT5G51490	RxL21.flg22-RxL21.mock	3.35624e-05	-1.09753	down_regulated RxL21.flg22-RxL21.mock	Annexins are calcium binding proteins that are localized in the cytoplasm. When cytosolic Ca2+ increases, they relocate to the plasma membrane. The mRNA is cell-to-cell mobile.
AT5G51520	RxL21.flg22-RxL21.mock	1.79146e-06	-1.86193	down_regulated RxL21.flg22-RxL21.mock	Plant invertase/pectin methylesterase inhibitor superfamily protein.
AT5G51540	RxL21.flg22-RxL21.mock	1.12961e-09	-1.01879	down_regulated RxL21.flg22-RxL21.mock	(ATOCT1). Mitochondrial ATP-independent protease
AT5G51850	RxL21.flg22-RxL21.mock	0.000335267	-1.09342	down_regulated RxL21.flg22-RxL21.mock	TON1 RECRUITING MOTIF 24 (TRM24). Encodes glutathione transferase belonging to the tau class of GSTs. Naming convention according to Wagner et al. (2002).
AT5G52100	RxL21.flg22-RxL21.mock	2.21528e-08	-1.10931	down_regulated RxL21.flg22-RxL21.mock	CHLORORESPIRATION REDUCTION 1 (crr1). Encodes an endoplasmic reticulum (ER)-localized nodulin MtN21-like transporter family protein that negatively regulates resistance against biotrophic pathogens but not the necrotrophic pathogen, B. cinerea, possibly by regulating ROS production, cell death and PR1 expression.
AT5G52280	RxL21.flg22-RxL21.mock	6.0947e-05	-1.44551	down_regulated RxL21.flg22-RxL21.mock	heterotrimeric G protein gamma-subunit (AGG1) mRNA,
AT5G53250	RxL21.flg22-RxL21.mock	7.65208e-10	-1.89715	down_regulated RxL21.flg22-RxL21.mock	ARABINOGALACTAN PROTEIN 22 (AGP22). 2Fe-2S ferredoxin-like superfamily protein.
AT5G53730	RxL21.flg22-RxL21.mock	1.24013e-07	-1.16832	down_regulated RxL21.flg22-RxL21.mock	NDR1/HIN1-LIKE 26 (NHL26). Pathogen-associated molecular pattern-induced gene.Responsive to jasmonic acid and wounding.
AT5G53870	RxL21.flg22-RxL21.mock	1.57285e-07	-1.63284	down_regulated RxL21.flg22-RxL21.mock	EARLY NODULIN-LIKE PROTEIN 1 (ENODL1). nodulin MtN21-like transporter family protein
AT5G54050	RxL21.flg22-RxL21.mock	8.34151e-06	-1.36838	down_regulated RxL21.flg22-RxL21.mock	Haloacid dehalogenase-like hydrolase (HAD) superfamily protein.
AT5G54060	RxL21.flg22-RxL21.mock	3.6075e-05	-1.84974	down_regulated RxL21.flg22-RxL21.mock	UDP-GLUCOSYL TRANSFERASE 79B1 (UGT79B1). Encodes a anthocyanin 3-O-glucoside: 2"-O-xylosyl-transferase involved in anthocyanin modification that converts cyanidin 3-O-glucoside to cyanidin 3-O-xylosyl(1->2)glucoside.
AT5G54250	RxL21.flg22-RxL21.mock	2.22283e-11	-1.3563	down_regulated RxL21.flg22-RxL21.mock	CYCLIC NUCLEOTIDE-GATED CATION CHANNEL 4 (CNGC4). Member of the R2R3 factor gene family.
AT5G54530	RxL21.flg22-RxL21.mock	7.12734e-08	-1.07202	down_regulated RxL21.flg22-RxL21.mock	endoxyloglucan transferase (EXGT-A1) gene
AT5G55340	RxL21.flg22-RxL21.mock	0.000217236	-1.218	down_regulated RxL21.flg22-RxL21.mock	Photosystem II reaction center PsbP family protein.
AT5G55730	RxL21.flg22-RxL21.mock	1.04254e-11	-1.1746	down_regulated RxL21.flg22-RxL21.mock	FASCICLIN-LIKE ARABINOGALACTAN 1 (FLA1). pseudogene of Disease resistance protein (TIR-NBS-LRR class) family.
AT5G55740	RxL21.flg22-RxL21.mock	1.176e-07	-1.30725	down_regulated RxL21.flg22-RxL21.mock	CHLORORESPIRATORY REDUCTION 21 (CRR21). valine-tRNA ligase.
AT5G56320	RxL21.flg22-RxL21.mock	4.48779e-10	-1.34553	down_regulated RxL21.flg22-RxL21.mock	EXPANSIN A14 (EXPA14). encodes a calcium sensor that is essential for K+ nutrition, K+/Na+ selectivity, and salt tolerance. The protein is similar to calcineurin B. Lines carrying recessive mutations are hypersensitive to Na+ and Li+ stresses and is unable to grow in low K+. The growth defect is rescued by extracellular calcium.
AT5G56850	RxL21.flg22-RxL21.mock	2.20973e-05	-1.35379	down_regulated RxL21.flg22-RxL21.mock	hypothetical protein.
AT5G57030	RxL21.flg22-RxL21.mock	5.51626e-09	-1.10553	down_regulated RxL21.flg22-RxL21.mock	LUTEIN DEFICIENT 2 (LUT2). Encodes a protein that is present in a homo-multimeric protein complex on the outer mitochondrial membrane and plays a role in cell death and amplifying salicylic acid signalling. The mRNA is cell-to-cell mobile.
AT5G57180	RxL21.flg22-RxL21.mock	5.02635e-12	-1.41965	down_regulated RxL21.flg22-RxL21.mock	CHLOROPLAST IMPORT APPARATUS 2 (CIA2). squalene monooxygenase gene homolog
AT5G57530	RxL21.flg22-RxL21.mock	4.80796e-11	-2.58901	down_regulated RxL21.flg22-RxL21.mock	XYLOGLUCAN ENDOTRANSGLUCOSYLASE/HYDROLASE 12 (XTH12)
AT5G57540	RxL21.flg22-RxL21.mock	7.27297e-12	-3.61791	down_regulated RxL21.flg22-RxL21.mock	(AtXTH13). Encodes a xyloglucan endotransglucosylase/hydrolase with only only the endotransglucosylase (XET; EC 2.4.1.207) activity towards xyloglucan and non-detectable endohydrolytic (XEH; EC 3.2.1.151) activity.
AT5G57560	RxL21.flg22-RxL21.mock	1.86233e-05	-1.08734	down_regulated RxL21.flg22-RxL21.mock	TOUCH 4 (TCH4). VICTR (VARIATION IN COMPOUND TRIGGERED ROOT growth response) encodes a TIR-NB-LRR (for Toll-Interleukin1 Receptor-nucleotide binding-Leucine-rich repeat) protein. VICTR is necessary for DFPM-induced root growth arrest and inhibition of abscisic acid-induced stomatal closing (DFPM is [5-(3,4-dichlorophenyl)furan-2-yl]-piperidine-1-ylmethanethione)(PMID:21620700). DFPM-mediated root…
AT5G57570	RxL21.flg22-RxL21.mock	3.14933e-05	-1.13338	down_regulated RxL21.flg22-RxL21.mock	Encodes a protein with putative galacturonosyltransferase activity.
AT5G57685	RxL21.flg22-RxL21.mock	1.53889e-09	-1.12809	down_regulated RxL21.flg22-RxL21.mock	GLUTAMINE DUMPER 3 (GDU3). Plant invertase/pectin methylesterase inhibitor superfamily protein.
AT5G57785	RxL21.flg22-RxL21.mock	4.71162e-10	-2.01391	down_regulated RxL21.flg22-RxL21.mock	Glycosylphosphatidylinositol (GPI)-anchored LTPg protein, downregulated in syncytia induced by the beet cyst nematode Heterodera schachtii and root knot nematode Meloidogyne incognita. Infection with bacteria (Pseudomonas syringae) and fungi (Botrytis cinerea) leads to the induction of the gene in leaves.
AT5G57790	RxL21.flg22-RxL21.mock	1.63661e-05	-1.29373	down_regulated RxL21.flg22-RxL21.mock	ABORTED GAMETOPHYTE 1 (AOG1). Encoding a precursor protein of a secreted peptide that is responsive to flg22 stimulus.
AT5G58570	RxL21.flg22-RxL21.mock	2.67814e-08	-1.80439	down_regulated RxL21.flg22-RxL21.mock	transmembrane protein.
AT5G58780	RxL21.flg22-RxL21.mock	2.12743e-06	-1.61849	down_regulated RxL21.flg22-RxL21.mock	CIS -PRENYLTRANSFERASE 5 (CPT5).
AT5G58784	RxL21.flg22-RxL21.mock	1.63276e-06	-2.43364	down_regulated RxL21.flg22-RxL21.mock	UDP-glucosyl transferase 76E12.
AT5G59130	RxL21.flg22-RxL21.mock	2.61513e-09	-1.13297	down_regulated RxL21.flg22-RxL21.mock	Patatin-related phospholipase A. Expressed weakly in roots, cotyledons, and leaves but is transcriptionally induced by auxin. Phosphorylation by calcium-dependent protein kinases in vitro enhances its activity.
AT5G59240	RxL21.flg22-RxL21.mock	1.04691e-06	-1.14091	down_regulated RxL21.flg22-RxL21.mock	Encodes a cysteine-rich receptor-like protein kinase.
AT5G59350	RxL21.flg22-RxL21.mock	1.84361e-08	-1.16336	down_regulated RxL21.flg22-RxL21.mock	Thioesterase superfamily protein.
AT5G59360	RxL21.flg22-RxL21.mock	5.34479e-05	-1.02718	down_regulated RxL21.flg22-RxL21.mock	(SMR113). Peroxidase superfamily protein.
AT5G60660	RxL21.flg22-RxL21.mock	1.34336e-07	-1.34874	down_regulated RxL21.flg22-RxL21.mock	PLASMA MEMBRANE INTRINSIC PROTEIN 2;4 (PIP2;4). Natural antisense transcript overlaps with AT1G29355.
AT5G61290	RxL21.flg22-RxL21.mock	4.26063e-11	-2.13861	down_regulated RxL21.flg22-RxL21.mock	Encodes protein with unknown function whose expression is repressed by inoculation with Agrobacterium tumerifaciens.
AT5G62100	RxL21.flg22-RxL21.mock	3.93406e-11	-1.65222	down_regulated RxL21.flg22-RxL21.mock	BCL-2-ASSOCIATED ATHANOGENE 2 (BAG2). senescence regulator (Protein of unknown function, DUF584).
AT5G62130	RxL21.flg22-RxL21.mock	2.9683e-10	-1.07971	down_regulated RxL21.flg22-RxL21.mock	Leucine-rich repeat protein kinase family protein.
AT5G62140	RxL21.flg22-RxL21.mock	3.96191e-11	-1.92268	down_regulated RxL21.flg22-RxL21.mock	Ethylene response DNA binding factor 3.
AT5G62210	RxL21.flg22-RxL21.mock	8.87683e-08	-1.18754	down_regulated RxL21.flg22-RxL21.mock	cytochrome P450 monooxygenase
AT5G62370	RxL21.flg22-RxL21.mock	9.34499e-06	-1.01883	down_regulated RxL21.flg22-RxL21.mock	xanthine dehydrogenase 2.
AT5G62730	RxL21.flg22-RxL21.mock	2.10683e-07	-2.26305	down_regulated RxL21.flg22-RxL21.mock	Major facilitator superfamily protein.
AT5G62920	RxL21.flg22-RxL21.mock	1.06227e-10	-1.32449	down_regulated RxL21.flg22-RxL21.mock	RESPONSE REGULATOR 6 (ARR6). Disease resistance protein (TIR-NBS-LRR class) family.
AT5G63180	RxL21.flg22-RxL21.mock	2.67575e-09	-1.38582	down_regulated RxL21.flg22-RxL21.mock	Disease resistance protein (TIR-NBS-LRR class) family.
AT5G63270	RxL21.flg22-RxL21.mock	2.6714e-05	-1.16153	down_regulated RxL21.flg22-RxL21.mock	Encodes one of the mitochondrial dicarboxylate carriers (DIC): DIC1 (AT2G22500), DIC2 (AT4G24570), DIC3 (AT5G09470). The mRNA is cell-to-cell mobile.
AT5G63630	RxL21.flg22-RxL21.mock	2.24707e-09	-1.03507	down_regulated RxL21.flg22-RxL21.mock	Unknown protein, expression induced by IDL7 and stress.
AT5G64190	RxL21.flg22-RxL21.mock	1.63844e-07	-3.03682	down_regulated RxL21.flg22-RxL21.mock	neuronal PAS domain protein.
AT5G64490	RxL21.flg22-RxL21.mock	1.30163e-05	-1.85685	down_regulated RxL21.flg22-RxL21.mock	hypothetical protein.
AT5G64620	RxL21.flg22-RxL21.mock	2.12699e-10	-1.25252	down_regulated RxL21.flg22-RxL21.mock	CELL WALL / VACUOLAR INHIBITOR OF FRUCTOSIDASE 2 (C/VIF2).
AT5G65010	RxL21.flg22-RxL21.mock	8.78547e-13	-1.37145	down_regulated RxL21.flg22-RxL21.mock	ASPARAGINE SYNTHETASE 2 (ASN2). Encodes asparagine synthetase (ASN2).
AT5G65320	RxL21.flg22-RxL21.mock	8.54486e-10	-1.32217	down_regulated RxL21.flg22-RxL21.mock	basic helix-loop-helix (bHLH) DNA-binding superfamily protein.
AT5G65390	RxL21.flg22-RxL21.mock	9.53155e-08	-1.19434	down_regulated RxL21.flg22-RxL21.mock	ARABINOGALACTAN PROTEIN 7 (AGP7).
AT5G65410	RxL21.flg22-RxL21.mock	4.27743e-07	-1.0606	down_regulated RxL21.flg22-RxL21.mock	HOMEOBOX PROTEIN 25 (HB25). xyloglucan endotransglucosylase/hydrolase 6.
AT5G65613	RxL21.flg22-RxL21.mock	9.45809e-07	-1.14717	down_regulated RxL21.flg22-RxL21.mock	Pectin lyase-like superfamily protein.
AT5G65730	RxL21.flg22-RxL21.mock	1.10733e-08	-1.44593	down_regulated RxL21.flg22-RxL21.mock	XYLOGLUCAN ENDOTRANSGLUCOSYLASE/HYDROLASE 6 (XTH6). methionyl-tRNA synthetase.
AT5G66460	RxL21.flg22-RxL21.mock	7.31552e-10	-1.54991	down_regulated RxL21.flg22-RxL21.mock	ENDO-BETA-MANNASE 7 (MAN7). IDL6 peptide is induced in response to Pathogen-Associated Molecular Patterns (PAMPs). Overexpression of IDL6 results in increased susceptibility to pathogens.
AT5G66520	RxL21.flg22-RxL21.mock	1.46926e-07	-1.2437	down_regulated RxL21.flg22-RxL21.mock	CHLOROPLAST RNA EDITING FACTOR 7 (CREF7). RNA-binding (RRM/RBD/RNP motifs) family protein.
AT5G66580	RxL21.flg22-RxL21.mock	3.011e-07	-1.01025	down_regulated RxL21.flg22-RxL21.mock	hypothetical protein.
AT5G66590	RxL21.flg22-RxL21.mock	7.95766e-11	-1.15483	down_regulated RxL21.flg22-RxL21.mock	CAP (Cysteine-rich secretory proteins, Antigen 5, and Pathogenesis-related 1 protein) superfamily protein.
AT5G66690	RxL21.flg22-RxL21.mock	2.25039e-09	-1.52156	down_regulated RxL21.flg22-RxL21.mock	(UGT72E2). Proline-rich protein The mRNA is cell-to-cell mobile.
AT5G66815	RxL21.flg22-RxL21.mock	3.54519e-07	-3.40546	down_regulated RxL21.flg22-RxL21.mock	C-TERMINALLY ENCODED PEPTIDE 5 (CEP5). GRAS family transcription factor.
AT5G67280	RxL21.flg22-RxL21.mock	4.81071e-09	-1.04301	down_regulated RxL21.flg22-RxL21.mock	RECEPTOR-LIKE KINASE (RLK). Cysteine/Histidine-rich C1 domain family protein.
AT5G67385	RxL21.flg22-RxL21.mock	7.73813e-11	-1.20382	down_regulated RxL21.flg22-RxL21.mock	NRL PROTEIN FOR CHLOROPLAST MOVEMENT1 (NCH1). Member of a diversely expressed predicted peptide family showing sequence similarity to tobacco Rapid Alkalinization Factor (RALF), and is believed to play an essential role in the physiology of Arabidopsis. Consists of a single exon and is characterized by a conserved C-terminal motif and N-terminal signal peptide.
AT1G01120	RxL21.flg22-RxL21.mock	5.86414e-10	1.22778	up_regulated RxL21.flg22-RxL21.mock	3-KETOACYL-COA SYNTHASE 1 (KCS1). Encodes glutathione transferase belonging to the phi class of GSTs. Naming convention according to Wagner et al. (2002).
AT1G01340	RxL21.flg22-RxL21.mock	2.01026e-17	2.39442	up_regulated RxL21.flg22-RxL21.mock	CYCLIC NUCLEOTIDE GATED CHANNEL 10 (CNGC10). Member of Cyclic nucleotide gated channel family
AT1G01480	RxL21.flg22-RxL21.mock	3.371e-11	3.20961	up_regulated RxL21.flg22-RxL21.mock	AT-ACC2. A member of the 1-aminocyclopropane-1-carboxylate (ACC) synthase (S-adenosyl-L-methionine methylthioadenosine-lyase, EC 4.4.1.14) gene family.
AT1G01560	RxL21.flg22-RxL21.mock	1.28238e-11	3.29242	up_regulated RxL21.flg22-RxL21.mock	MAP KINASE 11 (MPK11). Encodes a calmodulin-binding protein involved in stomatal movement.
AT1G01680	RxL21.flg22-RxL21.mock	9.76637e-06	1.95326	up_regulated RxL21.flg22-RxL21.mock	PLANT U-BOX 54 (PUB54). Plant U-box 54+G6
AT1G01720	RxL21.flg22-RxL21.mock	3.9481e-10	1.32563	up_regulated RxL21.flg22-RxL21.mock	(ATAF1).
AT1G02170	RxL21.flg22-RxL21.mock	2.11258e-12	1.66492	up_regulated RxL21.flg22-RxL21.mock	METACASPASE 1 (MC1). FAD-binding Berberine family protein.
AT1G02230	RxL21.flg22-RxL21.mock	0.000256334	1.19303	up_regulated RxL21.flg22-RxL21.mock	NAC DOMAIN CONTAINING PROTEIN 4 (NAC004).
AT1G02360	RxL21.flg22-RxL21.mock	3.10507e-17	3.8286	up_regulated RxL21.flg22-RxL21.mock	Chitinase family protein.
AT1G02390	RxL21.flg22-RxL21.mock	9.16612e-07	1.48959	up_regulated RxL21.flg22-RxL21.mock	GLYCEROL-3-PHOSPHATE SN-2-ACYLTRANSFERASE 2 (GPAT2). The gene encodes a putative member of the LRR-RLK protein family. Expressin and mutant analysis revealed that it contributes to the interaction between Arabidopsis and Hyaloperonospora arabidopsidis. and The mRNA is cell-to-cell mobile.
AT1G02400	RxL21.flg22-RxL21.mock	7.74432e-15	3.05349	up_regulated RxL21.flg22-RxL21.mock	DOWNSTREAM TARGET OF AGL15 1 (DTA1);GIBBERELLIN 2-OXIDASE 6 (GA2OX6). Encodes a gibberellin 2-oxidase that acts on C19 gibberellins but not C20 gibberellins.
AT1G02405	RxL21.flg22-RxL21.mock	4.13128e-06	1.46096	up_regulated RxL21.flg22-RxL21.mock	glutamate decarboxylase 4.
AT1G02440	RxL21.flg22-RxL21.mock	4.25491e-07	1.53783	up_regulated RxL21.flg22-RxL21.mock	ADP-RIBOSYLATION FACTOR D1A (ARFD1A). A member of ARF GTPase family.
AT1G02450	RxL21.flg22-RxL21.mock	2.41062e-05	2.43488	up_regulated RxL21.flg22-RxL21.mock	NIM1-INTERACTING 1 (NIMIN1). member of CYP706A
AT1G02460	RxL21.flg22-RxL21.mock	1.75497e-12	2.34775	up_regulated RxL21.flg22-RxL21.mock	Chitinase family protein.
AT1G02500	RxL21.flg22-RxL21.mock	1.09896e-09	1.0217	up_regulated RxL21.flg22-RxL21.mock	S-ADENOSYLMETHIONINE SYNTHETASE 1 (SAM1); (MAT1); (METK1)encodes a S-adenosylmethionine synthetase. SAM1 is regulated by protein S-nitrosylation. The covalent binding of nitric oxide (NO) to the Cys114 residue inhibits the enzyme activity.
AT1G02520	RxL21.flg22-RxL21.mock	2.65536e-07	1.01791	up_regulated RxL21.flg22-RxL21.mock	P-GLYCOPROTEIN 11 (PGP11). Encodes an ATP-binding cassette (ABC) transporter. Expressed in the vascular tissue of primary stem.
AT1G02880	RxL21.flg22-RxL21.mock	4.19998e-12	1.12895	up_regulated RxL21.flg22-RxL21.mock	THIAMIN PYROPHOSPHOKINASE1 (TPK1). Leucine-rich repeat transmembrane protein kinase.
AT1G02920	RxL21.flg22-RxL21.mock	6.43354e-19	3.81083	up_regulated RxL21.flg22-RxL21.mock	GLUTATHIONE S-TRANSFERASE 11 (GST11); (ATGSTF8);GLUTATHIONE S-TRANSFERASE 7 (GSTF7). Encodes glutathione transferase belonging to the phi class of GSTs.
AT1G02930	RxL21.flg22-RxL21.mock	4.12273e-19	4.31695	up_regulated RxL21.flg22-RxL21.mock	GLUTATHIONE S-TRANSFERASE 1 (GST1);EARLY RESPONSIVE TO DEHYDRATION 11 (ERD11);ARABIDOPSIS THALIANA GLUATIONE S-TRANSFERASE F3 (ATGSTF3);GLUTATHIONE S-TRANSFERASE 6 (GSTF6);ARABIDOPSIS GLUTATHIONE S-TRANSFERASE 1 (ATGST1). Encodes glutathione transferase belonging to the phi class of GSTs.
AT1G02940	RxL21.flg22-RxL21.mock	0.000583947	1.06746	up_regulated RxL21.flg22-RxL21.mock	GLUTATHIONE S-TRANSFERASE (CLASS PHI) 5 (GSTF5). Encodes a cytoplasmically localized U-box domain containing E3 ubiquitin ligase that is involved in the response to water stress and acts as a negative regulator of PAMP-triggered immunity.
AT1G03220	RxL21.flg22-RxL21.mock	1.55576e-17	3.10506	up_regulated RxL21.flg22-RxL21.mock	SECRETED ASPARTIC PROTEASE 2 (SAP2). Eukaryotic aspartyl protease family protein.
AT1G03230	RxL21.flg22-RxL21.mock	2.51866e-15	2.42968	up_regulated RxL21.flg22-RxL21.mock	SECRETED ASPARTIC PROTEASE 1 (SAP1). Eukaryotic aspartyl protease family protein.
AT1G03370	RxL21.flg22-RxL21.mock	3.63851e-17	1.91328	up_regulated RxL21.flg22-RxL21.mock	C2 calcium/lipid-binding and GRAM domain containing protein.
AT1G03660	RxL21.flg22-RxL21.mock	1.99886e-10	1.66293	up_regulated RxL21.flg22-RxL21.mock	Mutations in pad3 are defective in biosynthesis of the indole derived phytoalexin camalexin. Encodes a cytochrome P450 enzyme that catalyzes the conversion of dihydrocamalexic acid to camalexin. The mRNA is cell-to-cell mobile.
AT1G03740	RxL21.flg22-RxL21.mock	7.78388e-15	1.6868	up_regulated RxL21.flg22-RxL21.mock	Protein kinase superfamily protein.
AT1G03850	RxL21.flg22-RxL21.mock	1.73621e-06	1.50718	up_regulated RxL21.flg22-RxL21.mock	GLUTAREDOXIN 13 (GRXS13). phospholipase-like protein (PEARLI 4) family protein.
AT1G03905	RxL21.flg22-RxL21.mock	5.22472e-13	2.10106	up_regulated RxL21.flg22-RxL21.mock	ATP-BINDING CASSETTE I19 (ABCI19);NON-INTRINSIC ABC PROTEIN 4 (ATNAP4). P-loop containing nucleoside triphosphate hydrolases superfamily protein.
AT1G04100	RxL21.flg22-RxL21.mock	6.34855e-15	2.35821	up_regulated RxL21.flg22-RxL21.mock	INDOLEACETIC ACID-INDUCED PROTEIN 10 (IAA10). Auxin induced gene.
AT1G04280	RxL21.flg22-RxL21.mock	3.95944e-13	1.04975	up_regulated RxL21.flg22-RxL21.mock	NAD KINASE-CAM DEPENDENT (NADKC). P-loop containing nucleoside triphosphate hydrolases superfamily protein.
AT1G04370	RxL21.flg22-RxL21.mock	5.44804e-10	3.82876	up_regulated RxL21.flg22-RxL21.mock	ETHYLENE-RESPONSIVE ELEMENT BINDING FACTOR 14 (ERF14).
AT1G04600	RxL21.flg22-RxL21.mock	0.0184702	1.11826	up_regulated RxL21.flg22-RxL21.mock	MYOSIN XI A (XIA). Cysteine/Histidine-rich C1 domain family protein.
AT1G04930	RxL21.flg22-RxL21.mock	3.22107e-09	1.05542	up_regulated RxL21.flg22-RxL21.mock	S-locus lectin protein kinase family protein.
AT1G05010	RxL21.flg22-RxL21.mock	2.36629e-11	1.5145	up_regulated RxL21.flg22-RxL21.mock	ETHYLENE-FORMING ENZYME (EFE);ETHYLENE FORMING ENZYME (ACO4); (EAT1). Encodes 1-aminocyclopropane-1-carboxylate oxidase
AT1G05135	RxL21.flg22-RxL21.mock	3.68845e-09	1.14022	up_regulated RxL21.flg22-RxL21.mock	Encodes a cytoplasmically localized U-box domain E3 ubiquitin ligase protein that is involved in the response to water stress and acts as a negative regulator of PAMP-triggered immunity.
AT1G05300	RxL21.flg22-RxL21.mock	1.22772e-14	2.63998	up_regulated RxL21.flg22-RxL21.mock	ZINC TRANSPORTER 5 PRECURSOR (ZIP5). member of Fe(II) transporter isolog family
AT1G05340	RxL21.flg22-RxL21.mock	2.47585e-08	2.03037	up_regulated RxL21.flg22-RxL21.mock	CYSTEINE-RICH TRANSMEMBRANE MODULE 1 (ATHCYSTM1). Encodes glutathione transferase belonging to the phi class of GSTs. Naming convention according to Wagner et al. (2002).
AT1G05450	RxL21.flg22-RxL21.mock	5.19749e-09	2.21205	up_regulated RxL21.flg22-RxL21.mock	FAD-binding Berberine family protein.
AT1G05562	RxL21.flg22-RxL21.mock	4.34122e-05	1.04626	up_regulated RxL21.flg22-RxL21.mock	Functions in the biosynthesis of 4-hydroxy indole-3-carbonyl nitrile (4-OH-ICN), a cyanogenic phytoalexin in Arabidopsis. FOX1 acts as a dehydrogenase on indole cyanohydrin to form indole carbonyl nitrile.
AT1G05575	RxL21.flg22-RxL21.mock	3.55143e-11	2.93443	up_regulated RxL21.flg22-RxL21.mock	Encodes a lipid acyl hydrolase with wide substrate specificity that accumulates upon infection by fungal and bacterial pathogens. Protein is localized in the cytoplasm in healthy leaves, and in membranes in infected cells. Plays a role in cell death and differentially affects the accumulation of oxylipins. Contributes to resistance to virus.
AT1G05675	RxL21.flg22-RxL21.mock	5.56488e-14	4.47496	up_regulated RxL21.flg22-RxL21.mock	UDP-Glycosyltransferase superfamily protein.
AT1G05680	RxL21.flg22-RxL21.mock	0.000184726	1.0229	up_regulated RxL21.flg22-RxL21.mock	URIDINE DIPHOSPHATE GLYCOSYLTRANSFERASE 74E2 (UGT74E2). BHP1 is a Raf-like protein kinase involved in mediating blue light dependent stomatal opening.
AT1G05880	RxL21.flg22-RxL21.mock	1.33697e-12	3.89446	up_regulated RxL21.flg22-RxL21.mock	ARIADNE 12 (ARI12). ARI12 belongs to a family of `RING between RING fingers' (RBR) domain proteins with E3 ligase activity.
AT1G06135	RxL21.flg22-RxL21.mock	1.51901e-11	5.76884	up_regulated RxL21.flg22-RxL21.mock	Encodes a protein that is the product of a fusion gene with a C-terminal GSI like sequence and an N-terminal part sharing homology with nodulins. It self-assembles into oligomers and its expression is increased in response to flagellin treatment. The protein co-localizes with microtubules and binds gamma-tubulin. RNAi lines are affected in root morphogenesis.
AT1G06160	RxL21.flg22-RxL21.mock	4.61671e-09	1.67565	up_regulated RxL21.flg22-RxL21.mock	OCTADECANOID-RESPONSIVE ARABIDOPSIS AP2/ERF 59 (ORA59). contains Pfam profile: PF01657 Domain of unknown function that is usually associated with protein kinase domain Pfam:PF00069, however this protein does not have the protein kinase domain
AT1G06570	RxL21.flg22-RxL21.mock	5.80625e-11	1.38921	up_regulated RxL21.flg22-RxL21.mock	PHYTOENE DESATURATION 1 (PDS1). NILR1 encodes a serine/threonine kinase involved in defense response to nematodes.
AT1G06620	RxL21.flg22-RxL21.mock	1.75994e-08	1.12284	up_regulated RxL21.flg22-RxL21.mock	Encodes a member of the R2R3-MYB transcription family. Involved in indole glucosinolate biosynthesis. The mRNA is cell-to-cell mobile.
AT1G06800	RxL21.flg22-RxL21.mock	8.51409e-13	1.73209	up_regulated RxL21.flg22-RxL21.mock	PHOSPHOLIPASE A I GAMMA 1 (PLA-I{gamma}1);DAD1-LIKE LIPASE 4 (DALL4). Encodes a lipase that hydrolyzes phosphatidylcholine, glycolipids as well as triacylglycerols.
AT1G06840	RxL21.flg22-RxL21.mock	4.10923e-17	1.708	up_regulated RxL21.flg22-RxL21.mock	Leucine-rich repeat protein kinase family protein.
AT1G07000	RxL21.flg22-RxL21.mock	3.311e-16	2.60897	up_regulated RxL21.flg22-RxL21.mock	EXOCYST SUBUNIT EXO70 FAMILY PROTEIN B2 (EXO70B2). A member of EXO70 gene family, putative exocyst subunits, conserved in land plants.
AT1G07128	RxL21.flg22-RxL21.mock	1.36777e-10	2.49501	up_regulated RxL21.flg22-RxL21.mock	elongation factor G, putative (DUF668).
AT1G07130	RxL21.flg22-RxL21.mock	2.4061e-09	1.85746	up_regulated RxL21.flg22-RxL21.mock	(STN1). Encodes a member of the zinc finger family of transcriptional regulators. It is expressed in many root tips, primary roots, cotyledons and hypocotyl. The protein is localized to the nucleus. Overexpression of ZAT11 causes increased root growth and increased sensitivity to nickel ions. The mRNA is cell-to-cell mobile.
AT1G07135	RxL21.flg22-RxL21.mock	7.3756e-11	2.12484	up_regulated RxL21.flg22-RxL21.mock	Member of CYP81F, involved in glucosinolate metabolism. Mutants had impaired resistance to fungi. The mRNA is cell-to-cell mobile.
AT1G07160	RxL21.flg22-RxL21.mock	3.8144e-16	5.49049	up_regulated RxL21.flg22-RxL21.mock	Protein phosphatase 2C family protein.
AT1G07240	RxL21.flg22-RxL21.mock	1.76907e-14	1.86153	up_regulated RxL21.flg22-RxL21.mock	UDP-GLUCOSYL TRANSFERASE 71C5 (UGT71C5). Encodes a UDP-glucosyltransferase that plays a role in abscisic acid (ABA) glucosylation from ABA to ABA-glucose ester and regulates ABA homeostasis, thereby influencing the ABA signal network.
AT1G07260	RxL21.flg22-RxL21.mock	1.7188e-09	1.21383	up_regulated RxL21.flg22-RxL21.mock	UDP-GLUCOSYL TRANSFERASE 71C3 (UGT71C3). somatic embryogenesis receptor-like kinase 4.
AT1G07350	RxL21.flg22-RxL21.mock	4.60751e-11	1.27707	up_regulated RxL21.flg22-RxL21.mock	SERINE/ARGININE RICH-LIKE PROTEIN 45A (SR45a). Encodes WRKY DNA-binding protein 29 (WRKY29). The mRNA is cell-to-cell mobile.
AT1G07400	RxL21.flg22-RxL21.mock	2.71065e-08	2.59041	up_regulated RxL21.flg22-RxL21.mock	(HSP17.8). hypothetical protein.
AT1G07430	RxL21.flg22-RxL21.mock	0.00332166	1.1666	up_regulated RxL21.flg22-RxL21.mock	HIGHLY ABA-INDUCED PP2C GENE 2 (HAI2). A member of a large family of seven-transmembrane domain proteins specific to plants, homologs of the barley mildew resistance locus o (MLO) protein. The Arabidopsis genome contains 15 genes encoding MLO proteins, with localization in plasma membrane. Phylogenetic analysis revealed four clades of closely-related AtMLO genes. ATMLO6 belongs to the clade IV, w…
AT1G07620	RxL21.flg22-RxL21.mock	5.98348e-12	2.56328	up_regulated RxL21.flg22-RxL21.mock	(ATOBGM). encodes a calmodulin-like protein, with six potential calcium binding domains. Calcium binding shown by Ca(2+)-specific shift in electrophoretic mobility. Expression induced by touch and darkness. Expression may also be developmentally controlled. Expression in growing regions of roots, vascular tissue, root/shoot junctions, trichomes, branch points of the shoot, and regions of siliques…
AT1G07630	RxL21.flg22-RxL21.mock	1.21034e-15	1.96013	up_regulated RxL21.flg22-RxL21.mock	POL-LIKE 5 (PLL5). Encodes a protein phosphatase 2C like gene, similar to POL. Involved in leaf development. Knockout mutants have abnormally shaped leaves.
AT1G07690	RxL21.flg22-RxL21.mock	1.65455e-06	1.84816	up_regulated RxL21.flg22-RxL21.mock	transmembrane protein.
AT1G07890	RxL21.flg22-RxL21.mock	4.71281e-09	1.1403	up_regulated RxL21.flg22-RxL21.mock	ASCORBATE PEROXIDASE 1 (APX1). Encodes a protein that is involved in a membrane microdomain-dependent, but clathrin-independent, endocytic pathway required for optimal seedling development. The mRNA is cell-to-cell mobile.
AT1G07900	RxL21.flg22-RxL21.mock	2.46338e-05	1.60945	up_regulated RxL21.flg22-RxL21.mock	LOB DOMAIN-CONTAINING PROTEIN 1 (LBD1). Encodes a transcription factor WRKY6. Regulates Phosphate1 (Pho1) expression in response to low phosphate (Pi) stress.
AT1G08050	RxL21.flg22-RxL21.mock	4.01189e-17	3.06346	up_regulated RxL21.flg22-RxL21.mock	Zinc finger (C3HC4-type RING finger) family protein.
AT1G08250	RxL21.flg22-RxL21.mock	3.63487e-09	1.51992	up_regulated RxL21.flg22-RxL21.mock	AROGENATE DEHYDRATASE 6 (ADT6). Encodes protease I (pfpI)-like protein YLS5.
AT1G08310	RxL21.flg22-RxL21.mock	4.90057e-09	1.991	up_regulated RxL21.flg22-RxL21.mock	alpha/beta-Hydrolases superfamily protein.
AT1G08315	RxL21.flg22-RxL21.mock	3.16619e-09	1.08499	up_regulated RxL21.flg22-RxL21.mock	Encodes a protein interacting with phytosulfokine, a five amino acid sulfated peptide (YIYTQ). Contains dual guanylate cyclase and kinase catalytic activities that operate in vivo.
AT1G08450	RxL21.flg22-RxL21.mock	1.74749e-13	1.09324	up_regulated RxL21.flg22-RxL21.mock	CALRETICULIN 3 (CRT3);PRIORITY IN SWEET LIFE 1 (PSL1);EMS-MUTAGENIZED BRI1 SUPPRESSOR 2 (EBS2). Encodes one of three Arabidopsis calreticulins. In CRT-deficient mouse fibroblasts, this protein restores ER Ca2+ levels. Non-receptor component required for EFR-mediated immunity. Mutants show de-repressed anthocyanin accumulation in the presence of elf18, and EFR accumulation and signalling.
AT1G08630	RxL21.flg22-RxL21.mock	1.65981e-09	3.00766	up_regulated RxL21.flg22-RxL21.mock	THREONINE ALDOLASE 1 (THA1). LysM receptor-like kinase, based on protein sequence alignment analysis, it has a typical RD signaling domain in its catalytic loop and possesses autophosphorylation activity. Involved in the perception and transduction of the chitin oligosaccharide elicitor. Located in the plasma membrane. CERK1 phosphorylates LIK1, a LLR-RLK that is involved in innate immunity,
AT1G08860	RxL21.flg22-RxL21.mock	4.19842e-06	2.94586	up_regulated RxL21.flg22-RxL21.mock	BONZAI 3 (BON3). Phytochelatin synthase gene confers tolerance to cadmium ions. Catalyzes phytochelatin (PC) synthesis from glutathione (GSH) in the presence of Cd2+, Zn2+, Cu2+ and Fe3+, but not by Co2+ or Ni2+. The mRNA is cell-to-cell mobile.
AT1G08930	RxL21.flg22-RxL21.mock	1.81432e-16	2.14164	up_regulated RxL21.flg22-RxL21.mock	EARLY RESPONSE TO DEHYDRATION 6 (ERD6). Encodes a putative sucrose transporter whose gene expression is induced by dehydration and cold.
AT1G08940	RxL21.flg22-RxL21.mock	4.87359e-15	2.2942	up_regulated RxL21.flg22-RxL21.mock	Phosphoglycerate mutase family protein.
AT1G09070	RxL21.flg22-RxL21.mock	4.44291e-10	1.27326	up_regulated RxL21.flg22-RxL21.mock	SOYBEAN GENE REGULATED BY COLD-2 (SRC2). Encodes a protein with UDP-xylose-dependent xylosyltransferase activity, which transfers Xyl onto L-fucose and (albeit less efficiently) L-arabinose. The linkage to L-fucose was shown to be preferentially to the <i>O</i>-4 position. Analysis of mutant containing T-DNA insertion in this gene indicate that the RGXT2 protein might be involved in the synthesis…
AT1G09080	RxL21.flg22-RxL21.mock	8.21326e-10	4.20839	up_regulated RxL21.flg22-RxL21.mock	BINDING PROTEIN 3 (BIP3).
AT1G09480	RxL21.flg22-RxL21.mock	2.92957e-10	1.83963	up_regulated RxL21.flg22-RxL21.mock	Pectinacetylesterase family protein.
AT1G09560	RxL21.flg22-RxL21.mock	4.98571e-12	1.57291	up_regulated RxL21.flg22-RxL21.mock	GERMIN-LIKE PROTEIN 5 (GLP5). Peroxidase superfamily protein.
AT1G09630	RxL21.flg22-RxL21.mock	2.61049e-12	1.21566	up_regulated RxL21.flg22-RxL21.mock	RAB GTPASE 11C (RAB11c). Encodes putative receptor-like protein kinase that is induced by the soil-borne vascular bacteria, Ralstonia solanacearum. Naming convention from Chen et al 2003 (PMID 14756307)
AT1G09645	RxL21.flg22-RxL21.mock	1.83594e-10	1.02357	up_regulated RxL21.flg22-RxL21.mock	The malic enzyme (EC 1.1.1.40) encoded by AtNADP-ME2 is presumably a cytosolic enzyme involved in malate metabolism and possibly assisting the oxidative pentose phosphate pathway. AtNADP-ME2 counts for the major part of NADP-ME activity in mature tissues of Arabidopsis.
AT1G09932	RxL21.flg22-RxL21.mock	2.49214e-15	3.1308	up_regulated RxL21.flg22-RxL21.mock	Phosphoglycerate mutase family protein.
AT1G09940	RxL21.flg22-RxL21.mock	9.90407e-16	1.8664	up_regulated RxL21.flg22-RxL21.mock	(HEMA2). Encodes glutamyl-tRNA reductase. Involved in heme biosynthesis in non-photosynthetic tissues and induced by oxidative stress in photosynthetic tissues to supply heme for defensive hemoproteins
AT1G09970	RxL21.flg22-RxL21.mock	1.78295e-17	1.95573	up_regulated RxL21.flg22-RxL21.mock	RECEPTOR-LIKE KINASE 7 (RLK7). RLK7 belongs to a leucine-rich repeat class of receptor-likekinase (LRR-RLKs). It is involved in the control of germination speed and the tolerance to oxidant stress.
AT1G10040	RxL21.flg22-RxL21.mock	4.72939e-12	2.60488	up_regulated RxL21.flg22-RxL21.mock	ASA1 encodes the alpha subunit of anthranilate synthase, which catalyzes the rate-limiting step of tryptophan synthesis. ASA1 is induced by ethylene, and forms a link between ethylene signalling and auxin synthesis in roots.
AT1G10050	RxL21.flg22-RxL21.mock	1.339e-13	1.45267	up_regulated RxL21.flg22-RxL21.mock	Encodes a putative glycosyl hydrolase family 10 protein (xylanase).
AT1G10140	RxL21.flg22-RxL21.mock	5.74439e-12	1.92093	up_regulated RxL21.flg22-RxL21.mock	ARM repeat superfamily protein.
AT1G10340	RxL21.flg22-RxL21.mock	2.09633e-12	2.16088	up_regulated RxL21.flg22-RxL21.mock	ATPase E1-E2 type family protein / haloacid dehalogenase-like hydrolase family protein.
AT1G10410	RxL21.flg22-RxL21.mock	8.20355e-15	1.19593	up_regulated RxL21.flg22-RxL21.mock	CW14 protein (DUF1336).
AT1G10417	RxL21.flg22-RxL21.mock	1.0322e-08	1.93887	up_regulated RxL21.flg22-RxL21.mock	Serine/Threonine kinase family catalytic domain protein.
AT1G10480	RxL21.flg22-RxL21.mock	1.53238e-06	1.40478	up_regulated RxL21.flg22-RxL21.mock	ZINC FINGER PROTEIN 5 (ZFP5). Leucine-rich repeat protein kinase family protein.
AT1G10585	RxL21.flg22-RxL21.mock	1.53649e-13	2.18285	up_regulated RxL21.flg22-RxL21.mock	basic helix-loop-helix (bHLH) DNA-binding superfamily protein.
AT1G10700	RxL21.flg22-RxL21.mock	1.83063e-14	2.32327	up_regulated RxL21.flg22-RxL21.mock	PHOSPHORIBOSYL PYROPHOSPHATE (PRPP) SYNTHASE 3 (PRS3). Encodes a P-independent phosphoribosyl pyrophosphate (PRPP) synthase.
AT1G10990	RxL21.flg22-RxL21.mock	1.82815e-13	2.44586	up_regulated RxL21.flg22-RxL21.mock	transmembrane protein.
AT1G11050	RxL21.flg22-RxL21.mock	2.31854e-14	1.35731	up_regulated RxL21.flg22-RxL21.mock	Protein kinase superfamily protein.
AT1G11080	RxL21.flg22-RxL21.mock	2.53064e-07	1.37269	up_regulated RxL21.flg22-RxL21.mock	SERINE CARBOXYPEPTIDASE-LIKE 31 (scpl31). A member of a large family of seven-transmembrane domain proteins specific to plants, homologs of the barley mildew resistance locus o (MLO) protein. The Arabidopsis genome contains 15 genes encoding MLO proteins, with localization in plasma membrane. Phylogenetic analysis revealed four clades of closely-related AtMLO genes. ATMLO6 belongs to the clade IV…
AT1G11100	RxL21.flg22-RxL21.mock	1.91998e-13	1.90314	up_regulated RxL21.flg22-RxL21.mock	SNF2-RING-HELICASE?LIKE 5 (FRG5). SNF2 domain-containing protein / helicase domain-containing protein / zinc finger protein-like protein.
AT1G11185	RxL21.flg22-RxL21.mock	4.92126e-11	2.10012	up_regulated RxL21.flg22-RxL21.mock	SHORT OPEN READING FRAME 2 (SORF2). Cysteine/Histidine-rich C1 domain family protein.
AT1G11200	RxL21.flg22-RxL21.mock	5.98071e-13	1.57842	up_regulated RxL21.flg22-RxL21.mock	Organic solute transporter ostalpha protein (DUF300).
AT1G11300	RxL21.flg22-RxL21.mock	2.04415e-12	2.19472	up_regulated RxL21.flg22-RxL21.mock	ENHANCED SHOOT GROWTH UNDER MANNITOL STRESS 1 (EGM1)The annotation for At1g11300 in TAIR10 is incorrect. This locus has been split into two At1g11300 (symbol: EGM1) and At1g11305 (symbol: EGM2) (Olivier Loudet, personal communication, 2013-04-03). See Comment field for revised annotation.
AT1G11310	RxL21.flg22-RxL21.mock	2.19404e-13	1.36394	up_regulated RxL21.flg22-RxL21.mock	MILDEW RESISTANCE LOCUS O 2 (MLO2); POWDERY MILDEW RESISTANT 2 (PMR2). A member of a large family of seven-transmembrane domain proteins specific to plants, homologs of the barley mildew resistance locus o (MLO) protein.
AT1G11925	RxL21.flg22-RxL21.mock	1.12961e-09	5.41852	up_regulated RxL21.flg22-RxL21.mock	Encodes a Stigma-specific Stig1 family protein
AT1G12200	RxL21.flg22-RxL21.mock	1.69979e-13	1.93971	up_regulated RxL21.flg22-RxL21.mock	FLAVIN MONOOXYGENASE (FMO). Putative flavin monooxygenase.
AT1G12360	RxL21.flg22-RxL21.mock	3.26828e-10	1.12773	up_regulated RxL21.flg22-RxL21.mock	KEULE (KEU). Encodes a cysteine-rich receptor-like protein kinase.
AT1G12760	RxL21.flg22-RxL21.mock	2.33535e-12	1.11495	up_regulated RxL21.flg22-RxL21.mock	Zinc finger, C3HC4 type (RING finger) family protein.
AT1G12940	RxL21.flg22-RxL21.mock	3.45493e-08	2.34084	up_regulated RxL21.flg22-RxL21.mock	NITRATE TRANSPORTER2.5 (NRT2.5). Member of High affinity nitrate transporter family
AT1G13110	RxL21.flg22-RxL21.mock	1.79243e-15	1.87005	up_regulated RxL21.flg22-RxL21.mock	CYTOCHROME P450, FAMILY 71 SUBFAMILY B, POLYPEPTIDE 7 (CYP71B7). member of CYP71B
AT1G13210	RxL21.flg22-RxL21.mock	1.8938e-13	1.81689	up_regulated RxL21.flg22-RxL21.mock	AUTOINHIBITED CA2+/ATPASE II (ACA.l).
AT1G13340	RxL21.flg22-RxL21.mock	2.56627e-09	2.03422	up_regulated RxL21.flg22-RxL21.mock	IST1-LIKE 6 (ISTL6). WSD7 can function in vitro as wax ester synthase but does not appear to be essential for cuticular wax biosynthesis.
AT1G13360	RxL21.flg22-RxL21.mock	6.2568e-09	1.18072	up_regulated RxL21.flg22-RxL21.mock	inactive rhomboid protein.
AT1G13470	RxL21.flg22-RxL21.mock	0.000804073	2.05089	up_regulated RxL21.flg22-RxL21.mock	hypothetical protein (DUF1262).
AT1G13480	RxL21.flg22-RxL21.mock	2.50211e-15	3.08323	up_regulated RxL21.flg22-RxL21.mock	hypothetical protein (DUF1262).
AT1G13500	RxL21.flg22-RxL21.mock	0.00831357	1.08685	up_regulated RxL21.flg22-RxL21.mock	hypothetical protein (DUF1262).
AT1G13520	RxL21.flg22-RxL21.mock	3.70447e-12	4.40395	up_regulated RxL21.flg22-RxL21.mock	Lectin like protein whose expression is induced upon treatment with chitin oligomers.
AT1G13530	RxL21.flg22-RxL21.mock	1.66932e-08	1.40001	up_regulated RxL21.flg22-RxL21.mock	SOLUBLE N-ETHYLMALEIMIDE-SENSITIVE FACTOR (NSF) ADAPTOR PROTEIN 30 (SNAP30). Eukaryotic aspartyl protease family protein.
AT1G13540	RxL21.flg22-RxL21.mock	2.07176e-10	1.54421	up_regulated RxL21.flg22-RxL21.mock	hypothetical protein (DUF1262).
AT1G13550	RxL21.flg22-RxL21.mock	2.11258e-12	2.4576	up_regulated RxL21.flg22-RxL21.mock	hypothetical protein (DUF1262).
AT1G13990	RxL21.flg22-RxL21.mock	5.17189e-10	1.82522	up_regulated RxL21.flg22-RxL21.mock	Encodes a membrane localized S-domain receptor kinase that is involved in lipopolysaccharide (LPS) sensing. SD1-29 detected LPS of Pseudomonas and Xanthomonas species for which it serves as a microbe associated molecular pattern triggering innate immunity. Loses of function mutants are hyper susceptible to P.syringae.
AT1G14000	RxL21.flg22-RxL21.mock	7.76871e-14	1.11777	up_regulated RxL21.flg22-RxL21.mock	VH1-INTERACTING KINASE (VIK). Encodes a protein with similarity to members of the C1 subgroup of MAP kinase kinase kinases. Interacts physically with the receptor kinase BRL2/VH1 and appears to be involved in auxin and brassinosteriod signaling.
AT1G14040	RxL21.flg22-RxL21.mock	1.56398e-13	1.86067	up_regulated RxL21.flg22-RxL21.mock	PHO1 HOMOLOG 3 (PHO1;H3). Encodes a PHO1 homologue that is upregulated in response to Zn deficiency and is involved in Pi homeostasis in response to Zn deficiency.
AT1G14170	RxL21.flg22-RxL21.mock	8.59484e-12	1.42951	up_regulated RxL21.flg22-RxL21.mock	RLK7 belongs to a leucine-rich repeat class of receptor-likekinase (LRR-RLKs). It is involved in the control of germination speed and the tolerance to oxidant stress. The mRNA is cell-to-cell mobile.
AT1G14200	RxL21.flg22-RxL21.mock	1.41274e-11	2.43244	up_regulated RxL21.flg22-RxL21.mock	Leu-rich receptor Serine/threonine protein kinase. Component of BR signaling that interacts with BRI1 in vitro and in vivo to form a heterodimer. Brassinolide-dependent association of BRI1 and BAK1 in vivo. Phosphorylation of both BRI1 and BAK1 on Thr residues was BR dependent. Although BAK1 and BRI1 alone localize in the plasma membrane, when BAK1 and BRI1 are coexpressed, the heterodimer BAK1/B…
AT1G14260	RxL21.flg22-RxL21.mock	4.70233e-14	2.99686	up_regulated RxL21.flg22-RxL21.mock	RING/FYVE/PHD zinc finger superfamily protein.
AT1G14330	RxL21.flg22-RxL21.mock	3.13513e-10	1.2103	up_regulated RxL21.flg22-RxL21.mock	Encodes a receptor-like protein kinase that is involved in early defense signaling. Expression of this gene is strongly induced during leaf senescence. It is a target of the transcription factor AtWRKY6.
AT1G14370	RxL21.flg22-RxL21.mock	8.40672e-15	2.06645	up_regulated RxL21.flg22-RxL21.mock	PROTEIN KINASE 2A (APK2A);PBS1-LIKE 2 (PBL2);KINASE 1 (KIN1). Encodes protein kinase APK2a. Protein is N-myristoylated.
AT1G14540	RxL21.flg22-RxL21.mock	7.56735e-18	5.73955	up_regulated RxL21.flg22-RxL21.mock	PEROXIDASE 4 (PRX4). Peroxidase superfamily protein.
AT1G14550	RxL21.flg22-RxL21.mock	9.06383e-14	6.66588	up_regulated RxL21.flg22-RxL21.mock	Peroxidase superfamily protein.
AT1G14640	RxL21.flg22-RxL21.mock	2.57511e-10	2.53215	up_regulated RxL21.flg22-RxL21.mock	Encodes a member of the WNK family (9 members in all) of protein kinases, the structural design of which is clearly distinct from those of other known protein kinases, such as receptor-like kinases and mitogen-activated protein kinases. Its transcription is under the control of circadian rhythms.
AT1G14642	RxL21.flg22-RxL21.mock	2.3261e-05	2.17042	up_regulated RxL21.flg22-RxL21.mock	hypothetical protein.
AT1G14740	RxL21.flg22-RxL21.mock	9.83702e-15	1.11658	up_regulated RxL21.flg22-RxL21.mock	TITANIA 1 (TTA1); (OBE3). Encodes a PHD-finger protein that, with TTA1, is redundantly required for MP-dependent embryonic root meristem initiation.
AT1G14780	RxL21.flg22-RxL21.mock	2.71204e-08	1.00673	up_regulated RxL21.flg22-RxL21.mock	Plant invertase/pectin methylesterase inhibitor superfamily.
AT1G14870	RxL21.flg22-RxL21.mock	1.56624e-15	3.17877	up_regulated RxL21.flg22-RxL21.mock	PLANT CADMIUM RESISTANCE 2 (PCR2). Encodes a membrane protein involved in zinc transport and detoxification.
AT1G14880	RxL21.flg22-RxL21.mock	0.00504432	2.94578	up_regulated RxL21.flg22-RxL21.mock	PLANT CADMIUM RESISTANCE 1 (PCR1). Encodes a phospholipase D (gamma) that is involved in aluminum tolerance and plays a role in membrane lipid modulation under Al stress.
AT1G15030	RxL21.flg22-RxL21.mock	1.53154e-13	1.17443	up_regulated RxL21.flg22-RxL21.mock	Encodes a Cysteine-rich peptide (CRP) family protein
AT1G15040	RxL21.flg22-RxL21.mock	1.10292e-14	2.95806	up_regulated RxL21.flg22-RxL21.mock	GLUTAMINE AMIDOTRANSFERASE 1_2.1 (GAT1_2.1);GLUTAMINE AMIDOTRANSFERASE (GAT). Encodes a nitrogen regulated putative glutamine amidotransferase that represses shoot branching.
AT1G15125	RxL21.flg22-RxL21.mock	2.01132e-09	1.66604	up_regulated RxL21.flg22-RxL21.mock	encodes a protein similar to 2-oxoacid-dependent dioxygenase. Expression is induced after 24 hours of dark treatment, in senescing leaves and treatment with exogenous photosynthesis inhibitor. Induction of gene expression was suppressed in excised leaves supplied with sugar. The authors suggest that the gene's expression pattern is responding to the level of sugar in the cell.
AT1G15170	RxL21.flg22-RxL21.mock	1.2902e-12	1.18812	up_regulated RxL21.flg22-RxL21.mock	MATE efflux family protein.
AT1G15190	RxL21.flg22-RxL21.mock	6.63144e-11	2.38089	up_regulated RxL21.flg22-RxL21.mock	FASCICLIN-LIKE ARABINOGALACTAN PROTEIN 19 (FLA19). Leucine-rich repeat protein kinase family protein.
AT1G15350	RxL21.flg22-RxL21.mock	2.55974e-10	1.04418	up_regulated RxL21.flg22-RxL21.mock	member of Cyclic nucleotide gated channel family
AT1G15385	RxL21.flg22-RxL21.mock	0.000485052	1.25348	up_regulated RxL21.flg22-RxL21.mock	Encodes a nitrate transporter (NRT1.8). Functions in nitrate removal from the xylem sap. Mediates cadmium tolerance.
AT1G15415	RxL21.flg22-RxL21.mock	2.29108e-11	3.08535	up_regulated RxL21.flg22-RxL21.mock	The protein encoded by this gene was identified as a part of pollen proteome by mass spec analysis. It has weak homology to LEA (late embryo abundant) proteins. Encodes protein phosphatase 2A (PP2A) B'gamma subunit. Targeted to nucleus and cytosol.
AT1G15430	RxL21.flg22-RxL21.mock	2.58843e-11	1.70751	up_regulated RxL21.flg22-RxL21.mock	hypothetical protein (DUF1644).
AT1G15520	RxL21.flg22-RxL21.mock	8.22643e-16	5.08963	up_regulated RxL21.flg22-RxL21.mock	PLEIOTROPIC DRUG RESISTANCE 12 (PDR12);ATP-BINDING CASSETTE G40 (ABCG40). ABC transporter family involved in ABA transport and resistance to lead. Localizes to plasma membrane. Upregulated by lead. Expressed in leaves, flowers, stomata and roots.
AT1G15530	RxL21.flg22-RxL21.mock	2.58538e-13	1.5984	up_regulated RxL21.flg22-RxL21.mock	L-TYPE LECTIN RECEPTOR KINASE S.1 (LECRK-S.1)Concanavalin A-like lectin protein kinase family protein.
AT1G15625	RxL21.flg22-RxL21.mock	1.0999e-16	4.51347	up_regulated RxL21.flg22-RxL21.mock	E3 ubiquitin-protein ligase.
AT1G15670	RxL21.flg22-RxL21.mock	8.44432e-10	1.40245	up_regulated RxL21.flg22-RxL21.mock	KISS ME DEADLY 2 (KMD2). receptor-like protein kinase-related family protein.
AT1G15890	RxL21.flg22-RxL21.mock	5.99784e-10	1.51246	up_regulated RxL21.flg22-RxL21.mock	Encodes a sucrose hydrogen symporter that is induced by wounding. The mRNA is cell-to-cell mobile.
AT1G15900	RxL21.flg22-RxL21.mock	3.27016e-05	1.1036	up_regulated RxL21.flg22-RxL21.mock	Ankyrin repeat family protein.
AT1G16030	RxL21.flg22-RxL21.mock	4.16455e-05	1.29855	up_regulated RxL21.flg22-RxL21.mock	HEAT SHOCK PROTEIN 70B (Hsp70b). transmembrane protein.
AT1G16090	RxL21.flg22-RxL21.mock	6.77534e-12	3.40987	up_regulated RxL21.flg22-RxL21.mock	WALL ASSOCIATED KINASE-LIKE 7 (WAKL7). Encodes an alpha-(1,2)-fucosyltransferase.
AT1G16110	RxL21.flg22-RxL21.mock	2.90579e-12	1.77646	up_regulated RxL21.flg22-RxL21.mock	WALL ASSOCIATED KINASE-LIKE 6 (WAKL6). Encodes a WAK-like receptor-like kinase with a cytoplasmic Ser/Thr protein kinase domain and an extracellular domain with EGF-like repeats. It has been shown to be localized to the cell wall.
AT1G16130	RxL21.flg22-RxL21.mock	7.78229e-14	2.11514	up_regulated RxL21.flg22-RxL21.mock	WALL ASSOCIATED KINASE-LIKE 2 (WAKL2). Encodes a WAK-like receptor-like kinase with a cytoplasmic Ser/Thr protein kinase domain and an extracellular domain with EGF-like repeats.
AT1G16150	RxL21.flg22-RxL21.mock	5.81614e-15	2.22963	up_regulated RxL21.flg22-RxL21.mock	WALL ASSOCIATED KINASE-LIKE 4 (WAKL4). Encodes a WAK-like receptor-like kinase with a cytoplasmic Ser/Thr protein kinase domain and an extracellular domain with EGF-like repeats.
AT1G16160	RxL21.flg22-RxL21.mock	5.20717e-10	1.67381	up_regulated RxL21.flg22-RxL21.mock	WALL ASSOCIATED KINASE-LIKE 5 (WAKL5). WAK-like kinase
AT1G16230	RxL21.flg22-RxL21.mock	1.57945e-08	1.971	up_regulated RxL21.flg22-RxL21.mock	Sec14p-like phosphatidylinositol transfer family protein.
AT1G16420	RxL21.flg22-RxL21.mock	7.12056e-13	3.54239	up_regulated RxL21.flg22-RxL21.mock	ARABIDOPSIS THALIANA METACASPASE 8 (ATMC8). Encodes a metacaspase (cysteine-type endopeptidase) that is involved in promoting programmed cell death in response to hydrogen peroxide (H2O2), UV light, and methyl viologen (MV).
AT1G16540	RxL21.flg22-RxL21.mock	3.001e-09	1.13398	up_regulated RxL21.flg22-RxL21.mock	ABA DEFICIENT 3 (ABA3). Catalyzes the first step of tryptophan biosynthesis: Chorismate L-Glutamine = Anthranilate Pyruvate L-Glutamate. Functions as a heterocomplex with anthranilate synthase alpha subunit (ASA1 or ASA2).
AT1G16640	RxL21.flg22-RxL21.mock	3.08219e-08	1.28378	up_regulated RxL21.flg22-RxL21.mock	Encodes a member of the proline-rich extensin-like receptor kinase (PERK) family. This family consists of 15 predicted receptor kinases (PMID: 15653807).
AT1G16670	RxL21.flg22-RxL21.mock	5.8442e-15	1.73762	up_regulated RxL21.flg22-RxL21.mock	COLD-RESPONSIVE PROTEIN KINASE 1 (CRPK1). Encodes a cold-activated plasma membrane protein cold-responsive protein kinase that phosphorylates 14-3-3 proteins. The phosphorylated 14-3-3 proteins shuttle from the cytosol to the nucleus, where they interact with and destabilize the key cold-responsive C-repeat-binding factor (CBF) proteins, modulate CBF stability and the response to cold stress.
AT1G17147	RxL21.flg22-RxL21.mock	3.19909e-12	2.68508	up_regulated RxL21.flg22-RxL21.mock	CRINKLY4 related 3.
AT1G17170	RxL21.flg22-RxL21.mock	7.22691e-06	1.09304	up_regulated RxL21.flg22-RxL21.mock	GLUTATHIONE S-TRANSFERASE TAU 24 (GSTU24). Chitinase family protein.
AT1G17180	RxL21.flg22-RxL21.mock	1.74721e-08	2.42467	up_regulated RxL21.flg22-RxL21.mock	GLUTATHIONE S-TRANSFERASE TAU 25 (GSTU25). Ankyrin repeat family protein.
AT1G17240	RxL21.flg22-RxL21.mock	4.81722e-11	1.96603	up_regulated RxL21.flg22-RxL21.mock	RECEPTOR LIKE PROTEIN 2 (RLP2). Member of the plant WRKY transcription factor family. Regulates the antagonistic relationship between defense pathways mediating responses to P. syringae and necrotrophic fungal pathogens. Located in nucleus. Involved in response to various abiotic stresses - especially salt stress.
AT1G17250	RxL21.flg22-RxL21.mock	4.01617e-07	2.24601	up_regulated RxL21.flg22-RxL21.mock	RECEPTOR LIKE PROTEIN 3 (RLP3). Legume lectin family protein.
AT1G17290	RxL21.flg22-RxL21.mock	1.82131e-15	1.79272	up_regulated RxL21.flg22-RxL21.mock	ALANINE AMINOTRANSFERASE (AlaAT1). Encodes for alanine aminotransferase (ALAAT1), involved in alanine catabolism during plants recovery from hypoxia
AT1G17330	RxL21.flg22-RxL21.mock	7.23287e-14	1.63324	up_regulated RxL21.flg22-RxL21.mock	Metal-dependent phosphohydrolase.
AT1G17380	RxL21.flg22-RxL21.mock	8.79214e-10	1.88684	up_regulated RxL21.flg22-RxL21.mock	JASMONATE-ZIM-DOMAIN PROTEIN 5 (JAZ5). Encodes a DNA methyltransferase required for pollen exine formation and male fertility via the regulation of callose wall and primexine formation.
AT1G17420	RxL21.flg22-RxL21.mock	1.14786e-09	1.37485	up_regulated RxL21.flg22-RxL21.mock	LIPOXYGENASE 3 (LOX3). LOX3 encode a Lipoxygenase. Lipoxygenases (LOXs) catalyze the oxygenation of fatty acids (FAs).
AT1G17600	RxL21.flg22-RxL21.mock	2.65295e-07	1.21906	up_regulated RxL21.flg22-RxL21.mock	(SOC3). Encodes an oxime-metabolizing enzyme in the biosynthetic pathway of glucosinolates. Is required for phytochrome signal transduction in red light. Mutation confers auxin overproduction.
AT1G17710	RxL21.flg22-RxL21.mock	8.02887e-08	2.35988	up_regulated RxL21.flg22-RxL21.mock	PHOSPHOETHANOLAMINE/PHOSPHOCHOLINE PHOSPHATASE 1 (PEPC1). Glycoprotein membrane precursor GPI-anchored.
AT1G17744	RxL21.flg22-RxL21.mock	0.00078425	2.64509	up_regulated RxL21.flg22-RxL21.mock	Encodes a cell wall bound peroxidase that is induced by hypo-osmolarity and is involved in the lignification of cell walls.
AT1G17745	RxL21.flg22-RxL21.mock	2.25896e-10	1.13884	up_regulated RxL21.flg22-RxL21.mock	3-PHOSPHOGLYCERATE DEHYDROGENASE (PGDH). S-adenosyl-L-methionine-dependent methyltransferases superfamily protein.
AT1G17750	RxL21.flg22-RxL21.mock	2.77176e-08	1.45719	up_regulated RxL21.flg22-RxL21.mock	PEP1 RECEPTOR 2 (PEPR2). Phloem Protein2 family gene encoding a two-domain protein containing predicted lectin and Toll/Interleukin-1 receptor domains, which is induced upon spider mite attack and improves the ability to defend against T. urticae by participating in the tight regulation of hormonal cross talk upon mite feeding.
AT1G17860	RxL21.flg22-RxL21.mock	2.96973e-12	1.14423	up_regulated RxL21.flg22-RxL21.mock	ARABIDOPSIS THALIANA KUNITZ TRYPSIN INHIBITOR 5 (ATKTI5). Member of Kunitz trypsin inhibitor (KTI) family involved in plant defense response against spider mites.
AT1G18140	RxL21.flg22-RxL21.mock	7.54464e-13	2.53579	up_regulated RxL21.flg22-RxL21.mock	LACCASE 1 (LAC1). Putative laccase, a member of laccase family of genes .
AT1G18210	RxL21.flg22-RxL21.mock	2.8705e-12	1.63828	up_regulated RxL21.flg22-RxL21.mock	Calcium-binding EF-hand family protein.
AT1G18300	RxL21.flg22-RxL21.mock	4.38701e-13	2.34893	up_regulated RxL21.flg22-RxL21.mock	NUDIX HYDROLASE HOMOLOG 4 (NUDT4).
AT1G18382	RxL21.flg22-RxL21.mock	1.24381e-06	2.4082	up_regulated RxL21.flg22-RxL21.mock	Encodes a C2-GRAM domain-containing protein that is induced by B. cinerea infection. It is required for cleavage of BAG6 and thus plays a role in mediating resistance to fungal infection.
AT1G18390	RxL21.flg22-RxL21.mock	1.31889e-17	2.56045	up_regulated RxL21.flg22-RxL21.mock	LEAF RUST 10 DISEASE-RESISTANCE LOCUS RECEPTOR- LIKE PROTEIN KINASE-LIKE 1.2 (LRK10L1.2). Serine/Threonine kinase family catalytic domain protein.
AT1G18570	RxL21.flg22-RxL21.mock	2.02462e-18	3.30308	up_regulated RxL21.flg22-RxL21.mock	HIGH INDOLIC GLUCOSINOLATE 1 (HIG1);MYB DOMAIN PROTEIN 51 (MYB51); Encodes a member of the R2R3-MYB transcription family. Involved in indole glucosinolate biosynthesis.
AT1G18590	RxL21.flg22-RxL21.mock	5.61992e-12	1.98468	up_regulated RxL21.flg22-RxL21.mock	SULFOTRANSFERASE 17 (SOT17). FAD/NAD(P)-binding oxidoreductase family protein.
AT1G18860	RxL21.flg22-RxL21.mock	7.42061e-08	1.70698	up_regulated RxL21.flg22-RxL21.mock	WRKY DNA-BINDING PROTEIN 61 (WRKY61). C2 calcium/lipid-binding and GRAM domain containing protein.
AT1G18890	RxL21.flg22-RxL21.mock	1.9641e-15	1.65546	up_regulated RxL21.flg22-RxL21.mock	CALCIUM-DEPENDENT PROTEIN KINASE 1 (CDPK1). Encodes a calcium-dependent protein kinase whose gene expression is induced by dehydration and high salt. Kinase activity could not be detected in vitro.
AT1G18970	RxL21.flg22-RxL21.mock	5.97068e-07	1.97076	up_regulated RxL21.flg22-RxL21.mock	GERMIN-LIKE PROTEIN 4 (GLP4). FAD-binding Berberine family protein.
AT1G19020	RxL21.flg22-RxL21.mock	1.21069e-16	3.93475	up_regulated RxL21.flg22-RxL21.mock	CDP-diacylglycerol-glycerol-3-phosphate 3-phosphatidyltransferase.
AT1G19130	RxL21.flg22-RxL21.mock	4.99513e-10	1.09132	up_regulated RxL21.flg22-RxL21.mock	O-fucosyltransferase family protein.
AT1G19180	RxL21.flg22-RxL21.mock	3.16019e-14	2.37083	up_regulated RxL21.flg22-RxL21.mock	JASMONATE-ZIM-DOMAIN PROTEIN 1 (JAZ1); (TIFY10A). JAZ1 is a nuclear-localized protein involved in jasmonate signaling. JAZ1 transcript levels rise in response to a jasmonate stimulus. JAZ1 can interact with the COI1 F-box subunit of an SCF E3 ubiquitin ligase in a yeast-two-hybrid assay only in the presence of jasmonate-isoleucine (JA-ILE) or coronatine. Application of jasmonate methyl ester to A…
AT1G19190	RxL21.flg22-RxL21.mock	2.76454e-08	1.0345	up_regulated RxL21.flg22-RxL21.mock	Encodes a polygalacturonase inhibiting protein involved in defense response. PGIPs inhibit the function of cell wall pectin degrading enzymes such as those produced by fungal pathogens. PGIP1 is induced by fungal infection. Suppressed in the proton sensitive stop1-mutant, but the transcription level was recovered by transformation of STOP2. Knockout mutant showed severe damage in the root tip in …
AT1G19200	RxL21.flg22-RxL21.mock	1.39935e-06	1.43367	up_regulated RxL21.flg22-RxL21.mock	Plant invertase/pectin methylesterase inhibitor superfamily.
AT1G19250	RxL21.flg22-RxL21.mock	1.08422e-06	1.08266	up_regulated RxL21.flg22-RxL21.mock	FLAVIN-DEPENDENT MONOOXYGENASE 1 (FMO1). FMO1 is required for full expression of TIR-NB-LRR conditioned resistance to avirulent pathogens and for basal resistance to invasive virulent pathogens.
AT1G19270	RxL21.flg22-RxL21.mock	8.98484e-13	1.07955	up_regulated RxL21.flg22-RxL21.mock	DA (LARGE IN CHINESE) 1 (DA1). Encodes a ubiquitin-activated peptidase that is a member of a small (7 member) ubiquitin binding protein family. It appears to play a role in regulation of endoreduplication in leaf epidermal tissue.
AT1G19310	RxL21.flg22-RxL21.mock	4.87604e-12	1.6768	up_regulated RxL21.flg22-RxL21.mock	Eukaryotic aspartyl protease family protein.
AT1G19320	RxL21.flg22-RxL21.mock	0.000142426	1.2598	up_regulated RxL21.flg22-RxL21.mock	kinase family with leucine-rich repeat domain-containing protein.
AT1G19360	RxL21.flg22-RxL21.mock	1.08519e-12	1.02526	up_regulated RxL21.flg22-RxL21.mock	REDUCED RESIDUAL ARABINOSE 3 (RRA3). Encodes an arabinosyltransferase that modifies extensin proteins in root hair cells.
AT1G19380	RxL21.flg22-RxL21.mock	7.89674e-15	2.79604	up_regulated RxL21.flg22-RxL21.mock	sugar, putative (DUF1195).
AT1G19530	RxL21.flg22-RxL21.mock	1.10796e-05	2.67005	up_regulated RxL21.flg22-RxL21.mock	calcium-binding EF hand family protein.
AT1G19610	RxL21.flg22-RxL21.mock	1.78369e-05	1.41035	up_regulated RxL21.flg22-RxL21.mock	(PDF1.4). Zinc finger (C3HC4-type RING finger) family protein.
AT1G19670	RxL21.flg22-RxL21.mock	8.24584e-07	1.29298	up_regulated RxL21.flg22-RxL21.mock	CHLOROPHYLLASE 1 (CLH1). Leucine-rich repeat protein kinase family protein.
AT1G20310	RxL21.flg22-RxL21.mock	6.23915e-08	1.90393	up_regulated RxL21.flg22-RxL21.mock	Encodes a high affinity vacuolar calcium antiporter. The residue His 338 is critical to Ca2+ transport activity. Disruption of CAX1 reduces manganese and zinc of shoot tissue and results in a decrease in the activity of vacuolar V-type proton ATPase.
AT1G20350	RxL21.flg22-RxL21.mock	7.29849e-07	1.99381	up_regulated RxL21.flg22-RxL21.mock	TRANSLOCASE INNER MEMBRANE SUBUNIT 17-1 (TIM17-1). Protein phosphatase 2C family protein.
AT1G20510	RxL21.flg22-RxL21.mock	9.46056e-13	1.87766	up_regulated RxL21.flg22-RxL21.mock	OPC-8:0 COA LIGASE1 (OPCL1).
AT1G20780	RxL21.flg22-RxL21.mock	4.66791e-14	1.22349	up_regulated RxL21.flg22-RxL21.mock	PLANT U-BOX 44 (PUB44); SENESCENCE-ASSOCIATED E3 UBIQUITIN LIGASE 1 (SAUL1). Encodes a protein containing a U-box and an ARM domain.
AT1G21010	RxL21.flg22-RxL21.mock	4.85234e-13	1.64451	up_regulated RxL21.flg22-RxL21.mock	poly polymerase.
AT1G21050	RxL21.flg22-RxL21.mock	2.2734e-11	1.40662	up_regulated RxL21.flg22-RxL21.mock	Encodes a cyclic nucleotide gated channel, downstream component of the signaling pathways leading to hypersensitive response (HR) resistance.
AT1G21100	RxL21.flg22-RxL21.mock	2.05496e-14	2.97959	up_regulated RxL21.flg22-RxL21.mock	INDOLE GLUCOSINOLATE O-METHYLTRANSFERASE 1 (IGMT1). O-methyltransferase family protein.
AT1G21110	RxL21.flg22-RxL21.mock	4.50061e-19	3.92822	up_regulated RxL21.flg22-RxL21.mock	INDOLE GLUCOSINOLATE O-METHYLTRANSFERASE 3 (IGMT3). O-methyltransferase family protein.
AT1G21120	RxL21.flg22-RxL21.mock	5.15442e-19	4.9411	up_regulated RxL21.flg22-RxL21.mock	INDOLE GLUCOSINOLATE O-METHYLTRANSFERASE 2 (IGMT2). O-methyltransferase family protein.
AT1G21130	RxL21.flg22-RxL21.mock	5.54394e-14	2.27634	up_regulated RxL21.flg22-RxL21.mock	INDOLE GLUCOSINOLATE O-METHYLTRANSFERASE 4 (IGMT4). O-methyltransferase family protein.
AT1G21140	RxL21.flg22-RxL21.mock	5.76486e-10	2.11509	up_regulated RxL21.flg22-RxL21.mock	ATVTL1. The gene encodes nodulin-like1 whose transcript abundance was repressed under conditions of Fe-deficient growth.
AT1G21230	RxL21.flg22-RxL21.mock	4.8625e-10	3.39792	up_regulated RxL21.flg22-RxL21.mock	WALL ASSOCIATED KINASE 5 (WAK5)encodes a wall-associated kinase G107.
AT1G21240	RxL21.flg22-RxL21.mock	1.23678e-07	3.5507	up_regulated RxL21.flg22-RxL21.mock	WALL ASSOCIATED KINASE 3 (WAK3). 2-oxoglutarate (2OG) and Fe(II)-dependent oxygenase superfamily protein.
AT1G21320	RxL21.flg22-RxL21.mock	8.60219e-13	2.36323	up_regulated RxL21.flg22-RxL21.mock	(NSRB). Nucleic acid/nucleotide binding protein.
AT1G21326	RxL21.flg22-RxL21.mock	1.10209e-09	1.52438	up_regulated RxL21.flg22-RxL21.mock	VQ motif-containing protein.
AT1G21450	RxL21.flg22-RxL21.mock	1.23265e-13	1.35352	up_regulated RxL21.flg22-RxL21.mock	SCARECROW-LIKE 1 (SCL1). Member of GRAS gene family.
AT1G21550	RxL21.flg22-RxL21.mock	7.28039e-08	1.72614	up_regulated RxL21.flg22-RxL21.mock	Member of the R2R3 factor gene family.
AT1G21590	RxL21.flg22-RxL21.mock	1.93245e-11	1.06339	up_regulated RxL21.flg22-RxL21.mock	FAD-binding Berberine family protein.
AT1G21670	RxL21.flg22-RxL21.mock	3.74267e-07	1.00419	up_regulated RxL21.flg22-RxL21.mock	Encodes NADPH-cytochrome P450 reductase that catalyzes the first oxidative step of the phenylpropanoid general pathway. The mRNA is cell-to-cell mobile.
AT1G22070	RxL21.flg22-RxL21.mock	2.82547e-11	1.10717	up_regulated RxL21.flg22-RxL21.mock	TGA1A-RELATED GENE 3 (TGA3). member of WRKY Transcription Factor; Group III
AT1G22180	RxL21.flg22-RxL21.mock	5.19011e-11	1.31142	up_regulated RxL21.flg22-RxL21.mock	Encodes a calmodulin-binding protein CBP60g (calmodulin binding protein 60-like.g). The calmodulin-binding domain is located near the N-terminus; calmodulin binding is dependent on Ca(2+). Inducible by both bacterial pathogen and MAMP (microbe-associated molecular pattern) treatments. Bacterial growth is enhanced in cbp60g mutants. cbp60g mutants also show defects in salicylic acid (SA) accumulat…
AT1G22250	RxL21.flg22-RxL21.mock	7.63291e-09	1.2051	up_regulated RxL21.flg22-RxL21.mock	encodes a desulfoglucosinolate sulfotransferase, involved in the final step of glucosinolate core structure biosynthesis. Has a broad-substrate specificity with different desulfoglucosinolates, the best substrate is indole-3-methyl-dsGS, followed by benzyl-dsGS. Expression was induced by wounding, jasmonate and ethylene stimulates.
AT1G22280	RxL21.flg22-RxL21.mock	2.03323e-16	1.71323	up_regulated RxL21.flg22-RxL21.mock	PHYTOCHROME-ASSOCIATED PROTEIN PHOSPHATASE TYPE 2C (PAPP2C). Encodes a phytochrome-associated protein, PAPP2C (phytochrome-associated protein phosphatase type 2C). PAPP2C interacts in the nucleus with phyA (phytochrome A) and phyB. Functions as a regulator of phytochrome-interacting factor PIF3 by dephosphorylating phytochromes in the nucleus.
AT1G22400	RxL21.flg22-RxL21.mock	1.08353e-16	3.45502	up_regulated RxL21.flg22-RxL21.mock	(UGT85A1);ARABIDOPSIS THALIANA UDP-GLUCOSYL TRANSFERASE 85A1 (ATUGT85A1). UDP-Glycosyltransferase superfamily protein.
AT1G22403	RxL21.flg22-RxL21.mock	5.7582e-09	1.36563	up_regulated RxL21.flg22-RxL21.mock	Encodes a cytochrome P450 monooxygenase that converts indole-3-acetonitrile to indole-3-aldehyde / indole-3-carboxylic acid and cyanide. The mRNA is cell-to-cell mobile.
AT1G22410	RxL21.flg22-RxL21.mock	1.21696e-13	1.78306	up_regulated RxL21.flg22-RxL21.mock	Class-II DAHP synthetase family protein.
AT1G22810	RxL21.flg22-RxL21.mock	1.42281e-10	5.76468	up_regulated RxL21.flg22-RxL21.mock	(ATERF019). A.thaliana tryptophan synthase beta subunit (trpB)
AT1G22885	RxL21.flg22-RxL21.mock	1.04866e-09	1.1463	up_regulated RxL21.flg22-RxL21.mock	transmembrane protein.
AT1G22890	RxL21.flg22-RxL21.mock	2.04678e-12	2.76423	up_regulated RxL21.flg22-RxL21.mock	(STMP2). Encodes a type I metacaspase. Two Arabidopsis metacaspases, AT1G02170 (MC1) and AT4G25110 (MC2) antagonistically control programmed cell death in Arabidopsis. MC1 is a positive regulator of cell death and requires conserved caspase-like putative catalytic residues for its function. MC2 negatively regulates cell death. This function is independent of the putative catalytic residues. A thi…
AT1G22900	RxL21.flg22-RxL21.mock	3.1516e-08	1.49975	up_regulated RxL21.flg22-RxL21.mock	PLAC8 family protein.
AT1G23140	RxL21.flg22-RxL21.mock	5.19011e-11	1.30207	up_regulated RxL21.flg22-RxL21.mock	C2-DOMAIN ABA-RELATED8 (CAR8). Galactose mutarotase-like superfamily protein.
AT1G23170	RxL21.flg22-RxL21.mock	6.83084e-13	1.50973	up_regulated RxL21.flg22-RxL21.mock	transmembrane protein (Protein of unknown function DUF2359, transmembrane).
AT1G23220	RxL21.flg22-RxL21.mock	1.43402e-09	1.04925	up_regulated RxL21.flg22-RxL21.mock	Protein kinase superfamily protein.
AT1G23550	RxL21.flg22-RxL21.mock	5.35929e-12	2.25116	up_regulated RxL21.flg22-RxL21.mock	SIMILAR TO RCD ONE 2 (SRO2). hypothetical protein.
AT1G23560	RxL21.flg22-RxL21.mock	4.38797e-07	1.36424	up_regulated RxL21.flg22-RxL21.mock	OBP32pep, putative (DUF220).
AT1G23710	RxL21.flg22-RxL21.mock	9.90982e-13	1.65346	up_regulated RxL21.flg22-RxL21.mock	hypothetical protein (DUF1645).
AT1G23730	RxL21.flg22-RxL21.mock	6.20286e-05	1.14002	up_regulated RxL21.flg22-RxL21.mock	BETA CARBONIC ANHYDRASE 3 (BCA3). Major facilitator superfamily protein.
AT1G23840	RxL21.flg22-RxL21.mock	3.89722e-07	1.80799	up_regulated RxL21.flg22-RxL21.mock	This gene is predicted to encode a protein involved in negatively regulating salicylic acid-related defense responses and cell death programs. nsl1 mutants develop necrotic lesions spontaneously and show other features of a defense response, such as higher levels of SA and disease resistance-related transcripts, in the absence of a biotic stimulus. The NSL1 protein is predicted to have a MACPF do…
AT1G23850	RxL21.flg22-RxL21.mock	5.02635e-12	2.00771	up_regulated RxL21.flg22-RxL21.mock	Leucine-rich repeat protein kinase family protein.
AT1G24100	RxL21.flg22-RxL21.mock	1.00441e-13	1.84811	up_regulated RxL21.flg22-RxL21.mock	UDP-GLUCOSYL TRANSFERASE 74B1 (UGT74B1). Encodes a UDP-glucose:thiohydroximate S-glucosyltransferase, involved in glucosinolate biosynthesis
AT1G24140	RxL21.flg22-RxL21.mock	3.22176e-13	2.91066	up_regulated RxL21.flg22-RxL21.mock	(AT3-MMP). Matrixin family protein.
AT1G24145	RxL21.flg22-RxL21.mock	1.7464e-10	3.31693	up_regulated RxL21.flg22-RxL21.mock	Encodes CTF2B.
AT1G24147	RxL21.flg22-RxL21.mock	5.79781e-06	2.05262	up_regulated RxL21.flg22-RxL21.mock	Ankyrin repeat family protein.
AT1G24150	RxL21.flg22-RxL21.mock	6.60042e-15	1.66409	up_regulated RxL21.flg22-RxL21.mock	FORMIN HOMOLOGUE 4 (FH4). Encodes a group I formin. Localized to cell junctions. Polymerizes actin. Binds profilin. Member of family of cytoskeletal-interacting proteins which have the ability to stimulate actin nucleation and barbed-end capping through the combined activity of conserved formin-homology 1 (FH1) and formin-homology 2 (FH2) domains. FORMIN4 is a spatial feedback element in a multi-…
AT1G24270	RxL21.flg22-RxL21.mock	1.607e-06	2.08751	up_regulated RxL21.flg22-RxL21.mock	Encodes a putative transcription factor containing an AP2 domain. Is a member of the ERF (ethylene response factor) subfamily B-4 of ERF/AP2 transcription factor family. Expressed in response to ABA, osmotic stress, sugar stress and drought. Mutants are hypersensitive to these stresses. May be involved in regulation of ABA mediated stress response. The mRNA is cell-to-cell mobile.
AT1G24600	RxL21.flg22-RxL21.mock	4.49867e-06	1.11928	up_regulated RxL21.flg22-RxL21.mock	Encodes glutathione transferase belonging to the tau class of GSTs. Naming convention according to Wagner et al. (2002).
AT1G25220	RxL21.flg22-RxL21.mock	2.73842e-17	3.30793	up_regulated RxL21.flg22-RxL21.mock	ANTHRANILATE SYNTHASE BETA SUBUNIT 1 (ASB1). Catalyzes the first step of tryptophan biosynthesis: Chorismate L-Glutamine = Anthranilate Pyruvate L-Glutamate. Functions as a heterocomplex with anthranilate synthase alpha subunit (ASA1 or ASA2).
AT1G25275	RxL21.flg22-RxL21.mock	1.25942e-10	1.53042	up_regulated RxL21.flg22-RxL21.mock	Catalyzes the conversion of indole-3-glycerolphosphate to indole, the penultimate reaction in the biosynthesis of tryptophan. Functions as a heterocomplex with tryptophan synthase beta subunit (TSA2).
AT1G25370	RxL21.flg22-RxL21.mock	6.31438e-14	2.30798	up_regulated RxL21.flg22-RxL21.mock	hypothetical protein (DUF1639).
AT1G25390	RxL21.flg22-RxL21.mock	5.69829e-15	1.63967	up_regulated RxL21.flg22-RxL21.mock	LEAF RUST 10 DISEASE-RESISTANCE LOCUS RECEPTOR- LIKE PROTEIN KINASE-LIKE 4 (LRK10L4). Protein kinase superfamily protein.
AT1G25400	RxL21.flg22-RxL21.mock	1.57411e-08	1.19359	up_regulated RxL21.flg22-RxL21.mock	Member of Receptor kinase-like protein family. Represses stomatal immunity induced by Pseudomonas syringae pv. tomato DC3000.
AT1G26218	RxL21.flg22-RxL21.mock	0.00643336	3.69838	up_regulated RxL21.flg22-RxL21.mock	SHORT OPEN READING FRAME 14 (SORF14). UDP-Glycosyltransferase superfamily protein.
AT1G26240	RxL21.flg22-RxL21.mock	5.72574e-13	4.62897	up_regulated RxL21.flg22-RxL21.mock	EXTENSIN 19 (EXT19). Proline-rich extensin-like family protein.
AT1G26250	RxL21.flg22-RxL21.mock	1.05112e-07	2.01419	up_regulated RxL21.flg22-RxL21.mock	EXTENSIN 18 (EXT18). Encodes a cytosolic heat shock protein AtHSP90.1. AtHSP90.1 interacts with disease resistance signaling components SGT1b and RAR1 and is required for RPS2-mediated resistance. The mRNA is cell-to-cell mobile.
AT1G26255	RxL21.flg22-RxL21.mock	5.27809e-07	2.13763	up_regulated RxL21.flg22-RxL21.mock	hypothetical protein.
AT1G26380	RxL21.flg22-RxL21.mock	1.41881e-18	6.36089	up_regulated RxL21.flg22-RxL21.mock	FAD-LINKED OXIDOREDUCTASE 1 (FOX1). Functions in the biosynthesis of 4-hydroxy indole-3-carbonyl nitrile (4-OH-ICN), a cyanogenic phytoalexin in Arabidopsis. FOX1 acts as a dehydrogenase on indole cyanohydrin to form indole carbonyl nitrile.
AT1G26390	RxL21.flg22-RxL21.mock	5.54094e-05	2.08887	up_regulated RxL21.flg22-RxL21.mock	(ATBBE4). CDP-diacylglycerol-glycerol-3-phosphate 3-phosphatidyltransferase.
AT1G26410	RxL21.flg22-RxL21.mock	6.901e-16	5.41737	up_regulated RxL21.flg22-RxL21.mock	ATBBE6. FAD-binding Berberine family protein.
AT1G26420	RxL21.flg22-RxL21.mock	1.33309e-18	4.37597	up_regulated RxL21.flg22-RxL21.mock	(ATBBE7) FAD-binding Berberine family protein.
AT1G26730	RxL21.flg22-RxL21.mock	1.62005e-09	1.75676	up_regulated RxL21.flg22-RxL21.mock	Encodes an F-box protein that can functionally replace VirF, regulating levels of the VirE2 and VIP1 proteins via a VBF-containing SCF complex. It is thought to be involved in DNA integration and T-DNA degradation.
AT1G27020	RxL21.flg22-RxL21.mock	2.28758e-12	2.01641	up_regulated RxL21.flg22-RxL21.mock	AtWRKY22 is a member of WRKY Transcription Factor; Group II-e. It is involved in regulation of dark induced leaf senescence.
AT1G27130	RxL21.flg22-RxL21.mock	1.50181e-11	1.43942	up_regulated RxL21.flg22-RxL21.mock	GLUTATHIONE S-TRANSFERASE TAU 13 (GSTU13). LAG1 homolog. Loss of function mutant is sensitive to AAL-toxin. LOH2 is presumed to function in sphingolipid metabolism. It encodes a ceramide synthase essential for production of LCFA-ceramides (mainly C16).
AT1G27720	RxL21.flg22-RxL21.mock	4.95505e-07	1.50535	up_regulated RxL21.flg22-RxL21.mock	TBP-ASSOCIATED FACTOR 4B (TAF4b). Encodes a nicotianamide synthase.
AT1G27730	RxL21.flg22-RxL21.mock	4.66213e-14	2.64001	up_regulated RxL21.flg22-RxL21.mock	SALT TOLERANCE ZINC FINGER (STZ); (ZAT10). Related to Cys2/His2-type zinc-finger proteins found in higher plants. Compensated for a subset of calcineurin deficiency in yeast. Salt tolerance produced by ZAT10 appeared to be partially dependent on ENA1/PMR2, a P-type ATPase required for Li+ and Na+ efflux in yeast. The protein is localized to the nucleus, acts as a transcriptional repressor and is …
AT1G27760	RxL21.flg22-RxL21.mock	1.79468e-09	1.0357	up_regulated RxL21.flg22-RxL21.mock	SALT-TOLERANCE 32 (SAT32). Leucine-rich repeat protein kinase family protein.
AT1G28050	RxL21.flg22-RxL21.mock	1.85391e-11	1.03316	up_regulated RxL21.flg22-RxL21.mock	B-BOX DOMAIN PROTEIN 13 (BBX13). Encodes a U-box-domain-containing E3 ubiquitin ligase that acts as a negative regulator of PAMP-triggered immunity.
AT1G28190	RxL21.flg22-RxL21.mock	1.88841e-17	3.23072	up_regulated RxL21.flg22-RxL21.mock	hypothetical protein.
AT1G28280	RxL21.flg22-RxL21.mock	4.78333e-13	1.34623	up_regulated RxL21.flg22-RxL21.mock	MPK3/6-TARGETED VQP 1 (MVQ1)VQ motif-containing protein.
AT1G28370	RxL21.flg22-RxL21.mock	2.14337e-10	2.26068	up_regulated RxL21.flg22-RxL21.mock	ERF DOMAIN PROTEIN 11 (ERF11). Encodes a calmodulin-regulated Ca(2+)-pump located in the endoplasmic reticulum. Belongs to plant 2B ATPase's with an N-terminal autoinhibitor.
AT1G28380	RxL21.flg22-RxL21.mock	7.51996e-17	2.16672	up_regulated RxL21.flg22-RxL21.mock	NECROTIC SPOTTED LESIONS 1 (NSL1). This gene is predicted to encode a protein involved in negatively regulating salicylic acid-related defense responses and cell death programs.
AT1G28390	RxL21.flg22-RxL21.mock	6.63718e-12	1.74596	up_regulated RxL21.flg22-RxL21.mock	Encodes a cysteine-rich receptor-like protein kinase.
AT1G28480	RxL21.flg22-RxL21.mock	4.66426e-07	2.83876	up_regulated RxL21.flg22-RxL21.mock	(GRX480). Encodes an cinnamoyl CoA reductase isoform. Involved in lignin biosynthesis.
AT1G28680	RxL21.flg22-RxL21.mock	1.56958e-10	1.14391	up_regulated RxL21.flg22-RxL21.mock	COUMARIN SYNTHASE (COSY). SPFH/Band 7/PHB domain-containing membrane-associated protein family.
AT1G29050	RxL21.flg22-RxL21.mock	1.81681e-09	1.01209	up_regulated RxL21.flg22-RxL21.mock	TRICHOME BIREFRINGENCE-LIKE 38 (TBL38). Class I glutamine amidotransferase-like superfamily protein.
AT1G29060	RxL21.flg22-RxL21.mock	4.04676e-10	1.20029	up_regulated RxL21.flg22-RxL21.mock	(ATSFT12). membrane localized t-SNARE SNAP25 homologue, probably involved in cytokinesis and cell plate formation The mRNA is cell-to-cell mobile.
AT1G29120	RxL21.flg22-RxL21.mock	1.07652e-13	1.67741	up_regulated RxL21.flg22-RxL21.mock	UP9 (UP9)Hydrolase-like protein family.
AT1G29195	RxL21.flg22-RxL21.mock	1.4369e-06	1.08923	up_regulated RxL21.flg22-RxL21.mock	Encodes a putative apoplastic peroxidase Prx37. Primarily expressed in the vascular bundles. Overexpression renders a dwarf phenotype with smaller plants and delayed development. Plants overexpressing Prx37 also shows an increase in the amount of esterified phenolic material associated with their walls.
AT1G29290	RxL21.flg22-RxL21.mock	9.12401e-11	2.50709	up_regulated RxL21.flg22-RxL21.mock	encodes a putative sucrose transporter whose gene expression is induced by dehydration and cold. The mRNA is cell-to-cell mobile.
AT1G29300	RxL21.flg22-RxL21.mock	3.26938e-11	1.26993	up_regulated RxL21.flg22-RxL21.mock	UNFERTILIZED EMBRYO SAC 1 (UNE1). Protein kinase superfamily protein.
AT1G29357	RxL21.flg22-RxL21.mock	1.02288e-08	1.1868	up_regulated RxL21.flg22-RxL21.mock	MIK1 encodes a receptor kinase that forms a complex with MDIS1/MIK2 and binds LURE1, the female pollen guidance chemi-attractant. MIK1 phosphorylates MDIS1 and is autophosphorylated.
AT1G29640	RxL21.flg22-RxL21.mock	1.29129e-05	1.1306	up_regulated RxL21.flg22-RxL21.mock	Encodes a phytochrome-associated protein, PAPP2C (phytochrome-associated protein phosphatase type 2C). PAPP2C interacts in the nucleus with phyA (phytochrome A) and phyB. Functions as a regulator of phytochrome-interacting factor PIF3 by dephosphorylating phytochromes in the nucleus.
AT1G29690	RxL21.flg22-RxL21.mock	6.76074e-16	1.64978	up_regulated RxL21.flg22-RxL21.mock	CONSTITUTIVELY ACTIVATED CELL DEATH 1 (CAD1); NECROTIC SPOTTED LESION 2 (NSL2). Encodes a protein containing a domain with significant homology to the MACPF (membrane attack complex and perforin) domain of complements and perforin proteins that are involved in innate immunity in animals. Transgenic <i>cad1-1</i> mutant plants show lesions seen in the hypersensitive response, as well as a spontane…
AT1G29715	RxL21.flg22-RxL21.mock	4.74097e-07	2.73093	up_regulated RxL21.flg22-RxL21.mock	Encodes PIRL2, a member of the Plant Intracellular Ras-group-related LRRs (Leucine rich repeat proteins). PIRLs are a distinct, plant-specific class of intracellular LRRs that likely mediate protein interactions, possibly in the context of signal transduction.
AT1G29860	RxL21.flg22-RxL21.mock	2.76177e-05	2.12786	up_regulated RxL21.flg22-RxL21.mock	WRKY DNA-BINDING PROTEIN 71 (WRKY71). Eukaryotic aspartyl protease family protein.
AT1G30135	RxL21.flg22-RxL21.mock	3.57499e-08	3.11263	up_regulated RxL21.flg22-RxL21.mock	JASMONATE-ZIM-DOMAIN PROTEIN 8 (JAZ8). role in the degradation of ascorbate to (mono)dehydroascorbate
AT1G30270	RxL21.flg22-RxL21.mock	8.79294e-13	1.09069	up_regulated RxL21.flg22-RxL21.mock	LOW-K+-SENSITIVE 1 (LKS1);SOS2-LIKE PROTEIN KINASE 17 (PKS17);CBL-INTERACTING PROTEIN KINASE 23 (CIPK23);SNF1-RELATED PROTEIN KINASE 3.23 (SnRK3.23). CIPK23 serves as a positive regulator of the potassium transporter AKT1 by directly phosphorylating AKT1. CIPK23 is activated by the binding of two calcineurin B-like proteins, CBL1 and CBL9.
AT1G30320	RxL21.flg22-RxL21.mock	1.33036e-12	1.49798	up_regulated RxL21.flg22-RxL21.mock	Remorin family protein.
AT1G30370	RxL21.flg22-RxL21.mock	2.12899e-14	3.46544	up_regulated RxL21.flg22-RxL21.mock	DAD1-LIKE ACYLHYDROLASE (DLAH). Encodes a mitochondria-localized class III phospholipase A1 that plays a role in seed viability.
AT1G30420	RxL21.flg22-RxL21.mock	4.40607e-15	3.32854	up_regulated RxL21.flg22-RxL21.mock	MULTIDRUG RESISTANCE-ASSOCIATED PROTEIN 12 (MRP12);ATP-BINDING CASSETTE C11 (ABCC11). Member of MRP subfamily
AT1G30620	RxL21.flg22-RxL21.mock	5.38931e-15	2.10625	up_regulated RxL21.flg22-RxL21.mock	UDP-D-XYLOSE 4-EPIMERASE 1 (UXE1); HIGH SUGAR RESPONSE8 (HSR8);MURUS 4 (MUR4). Encodes a type-II membrane protein that catalyzes 4-epimerization of UDP-D-Xylose to UDP-L-Arabinose in vitro, the nucleotide sugar used by glycosyltransferases in the arabinosylation of cell wall polysaccharides and wall-resident proteoglycans.
AT1G30700	RxL21.flg22-RxL21.mock	4.50061e-19	3.57603	up_regulated RxL21.flg22-RxL21.mock	ATBBE8. FAD-binding Berberine family protein.
AT1G30720	RxL21.flg22-RxL21.mock	3.63851e-17	2.88307	up_regulated RxL21.flg22-RxL21.mock	(ATBBE10). FAD-binding Berberine family protein.
AT1G30730	RxL21.flg22-RxL21.mock	5.19826e-17	2.95499	up_regulated RxL21.flg22-RxL21.mock	(ATBBE11) FAD-binding Berberine family protein.
AT1G30755	RxL21.flg22-RxL21.mock	2.19763e-18	2.93634	up_regulated RxL21.flg22-RxL21.mock	PSK SIMULATOR 2 (PSI2). elongation factor G, putative (DUF668).
AT1G30757	RxL21.flg22-RxL21.mock	4.67513e-12	2.79039	up_regulated RxL21.flg22-RxL21.mock	Core-2/I-branching beta-1,6-N-acetylglucosaminyltransferase family protein.
AT1G30780	RxL21.flg22-RxL21.mock	5.98507e-09	4.97703	up_regulated RxL21.flg22-RxL21.mock	F-box associated ubiquitination effector family protein.
AT1G31130	RxL21.flg22-RxL21.mock	2.44646e-16	1.40439	up_regulated RxL21.flg22-RxL21.mock	polyadenylate-binding protein 1-B-binding protein.
AT1G31350	RxL21.flg22-RxL21.mock	1.03099e-07	1.00857	up_regulated RxL21.flg22-RxL21.mock	KAR-UP F-BOX 1 (KUF1). Protein belonging to the Fe-dependent 2-oxoglutarate dioxygenase superfamily, catalyzes the stereospecific hydration of GA12 to produce DHGA12, negatively regulates ABA sensitivity during germination, phototrophic establishment and seedling development.
AT1G31930	RxL21.flg22-RxL21.mock	4.09347e-16	2.07428	up_regulated RxL21.flg22-RxL21.mock	EXTRA-LARGE GTP-BINDING PROTEIN 3 (XLG3). Encodes XLG3 (extra-large G protein 3) that shows significant similarity to the G protein alpha subunit in its C terminal region. Involved in the regulation of root morphological and growth responses.
AT1G32170	RxL21.flg22-RxL21.mock	4.98881e-13	1.23488	up_regulated RxL21.flg22-RxL21.mock	XYLOGLUCAN ENDOTRANSGLYCOSYLASE 4 (XTR4);XYLOGLUCAN ENDOTRANSGLUCOSYLASE/HYDROLASE 30 (XTH30). Xyloglucan endotransglycosylase-related protein (XTR4)
AT1G32350	RxL21.flg22-RxL21.mock	2.7333e-07	3.14037	up_regulated RxL21.flg22-RxL21.mock	ALTERNATIVE OXIDASE 1D (AOX1D). polyadenylate-binding protein 1-B-binding protein.
AT1G32460	RxL21.flg22-RxL21.mock	8.61622e-10	1.06463	up_regulated RxL21.flg22-RxL21.mock	receptor like protein 30.
AT1G32928	RxL21.flg22-RxL21.mock	3.54686e-08	1.38351	up_regulated RxL21.flg22-RxL21.mock	Encodes Tunicamycin Induced 1(TIN1), a plant-speci_x001E_c ER stress-inducible protein. TIN1 mutation affects pollen surface morphology. Transcriptionally induced by treatment with the N-linked glyclsylation inhibitor tunicamycin.
AT1G32940	RxL21.flg22-RxL21.mock	4.11844e-12	1.93757	up_regulated RxL21.flg22-RxL21.mock	(SBT3.5). Concanavalin A-like lectin protein kinase family protein.
AT1G32960	RxL21.flg22-RxL21.mock	1.24827e-11	3.14429	up_regulated RxL21.flg22-RxL21.mock	(SBT3.3). ATP binding cassette transporter. Localized to the plasma membrane in uninfected cells. In infected leaves, the protein concentrated at infection sites. Contributes to nonhost resistance to inappropriate pathogens that enter by direct penetration in a salicylic acid?dependent manner. Required for mlo resistance. Has Cd transporter activity (Cd2+ extrusion pump) and contributes to heavy …
AT1G32970	RxL21.flg22-RxL21.mock	1.49259e-05	1.23737	up_regulated RxL21.flg22-RxL21.mock	Leucine-rich repeat (LRR) family protein.
AT1G33030	RxL21.flg22-RxL21.mock	8.72853e-14	4.30859	up_regulated RxL21.flg22-RxL21.mock	O-methyltransferase family protein.
AT1G33110	RxL21.flg22-RxL21.mock	3.74591e-13	2.02585	up_regulated RxL21.flg22-RxL21.mock	MATE efflux family protein.
AT1G33590	RxL21.flg22-RxL21.mock	2.8759e-16	2.27696	up_regulated RxL21.flg22-RxL21.mock	Leucine-rich repeat (LRR) family protein.
AT1G33600	RxL21.flg22-RxL21.mock	3.32512e-15	2.15781	up_regulated RxL21.flg22-RxL21.mock	Leucine-rich repeat (LRR) family protein.
AT1G33610	RxL21.flg22-RxL21.mock	8.58806e-13	1.63316	up_regulated RxL21.flg22-RxL21.mock	Leucine-rich repeat (LRR) family protein.
AT1G33612	RxL21.flg22-RxL21.mock	1.86632e-09	1.23434	up_regulated RxL21.flg22-RxL21.mock	Encodes a receptor for the Plant Natriuretic Peptide (At2g18660, AtPNP-A). The receptor contains a functional guanylyl cyclase catalytic center embedded in the cytosolic kinase domain. This catalytic center can convert GTP into cGMP (and PPi) which enables ligand-specific downstream signalling. It is therefore consistent with the reported cGMP dependence of AtPNP-A effects (see DOI:10.1007/s11103…
AT1G33960	RxL21.flg22-RxL21.mock	3.3229e-06	1.96044	up_regulated RxL21.flg22-RxL21.mock	AVRRPT2-INDUCED GENE 1 (AIG1). Identified as a gene that is induced by avirulence gene avrRpt2 and RPS2 after infection with Pseudomonas syringae pv maculicola strain ES4326 carrying avrRpt2
AT1G34200	RxL21.flg22-RxL21.mock	6.92232e-13	1.13424	up_regulated RxL21.flg22-RxL21.mock	Glyceraldehyde-3-phosphate dehydrogenase-like family protein.
AT1G34260	RxL21.flg22-RxL21.mock	2.67798e-11	1.26944	up_regulated RxL21.flg22-RxL21.mock	FORMS APLOID AND BINUCLEATE CELLS 1A (FAB1D). Encodes a protein that is predicted to act as a phosphatidylinositol-3P 5-kinase, but, because it lacks a FYVE domain, it is unlikely to be efficiently targeted to membranes containing the porposed phosphatidylinositol-3P substrate. Therefore, its molecular function remains unknown.
AT1G34300	RxL21.flg22-RxL21.mock	2.37367e-13	1.25738	up_regulated RxL21.flg22-RxL21.mock	Lectin protein kinase family protein.
AT1G34315	RxL21.flg22-RxL21.mock	7.21782e-11	1.13719	up_regulated RxL21.flg22-RxL21.mock	Pathogen-induced transcription factor. Binds W-box sequences in vitro. Forms protein complexes with itself and with WRKY40 and WRKY60. Coexpression with WRKY18 or WRKY60 made plants more susceptible to both P. syringae and B. cinerea. WRKY18, WRKY40, and WRKY60 have partially redundant roles in response to the hemibiotrophic bacterial pathogen Pseudomonas syringae and the necrotrophic fungal path…
AT1G34370	RxL21.flg22-RxL21.mock	6.49856e-14	1.39814	up_regulated RxL21.flg22-RxL21.mock	SENSITIVE TO PROTON RHIZOTOXICITY 1 (STOP1). Encodes a putative nuclear Cys(2)His(2)-type zinc finger protein involved in H+ and Al3+ rhizotoxicity. In mutants exposed to aluminum stress, there is no induction of AtALMT1, an malate transporter known to be involved in the mediation of aluminum toxicity. Cell wall of the mutant is unstable in low pH medium (pH 4.5) in low Ca solution. This would me…
AT1G34420	RxL21.flg22-RxL21.mock	4.30771e-11	1.71648	up_regulated RxL21.flg22-RxL21.mock	Predicted to encode a PR (pathogenesis-related) peptide that belongs to the PR-6 proteinase inhibitor family. Six putative PR-6-type protein encoding genes are found in Arabidopsis: At2g38900, At2g38870, At5g43570, At5g43580, At3g50020 and At3g46860.
AT1G34750	RxL21.flg22-RxL21.mock	3.03712e-14	1.52882	up_regulated RxL21.flg22-RxL21.mock	CERK-1 INTERACTING PROTEIN PHOSPHATASE 1 (CIPP1). Protein phosphatase 2C family protein.
AT1G35210	RxL21.flg22-RxL21.mock	4.54651e-10	2.97343	up_regulated RxL21.flg22-RxL21.mock	The gene encodes a 4-coumarate coenzyme A ligase being able to use sinapate as substrate. The catalytic efficiency was in the following (descending) order: p-coumaric acid, caffeic acid, 5-OH-ferulic acid, ferulic acid and sinapic acid. At4CL5 was unable to use cinnamic acid as substrate. Knockout of At4CL5 (4cl5) revealed no effect on syringyl lignin content indicating that the activity observed…
AT1G35230	RxL21.flg22-RxL21.mock	1.91602e-08	2.5719	up_regulated RxL21.flg22-RxL21.mock	ARABINOGALACTAN PROTEIN 5 (AGP5). Encodes PAL1, a phenylalanine ammonia-lyase. Arabidopsis has four PALs: AT2G37040 (PAL1), AT3G53260 (PAL2), AT5G04230 (PAL3) and AT3G10340 (PAL4).
AT1G35350	RxL21.flg22-RxL21.mock	1.11863e-09	1.10525	up_regulated RxL21.flg22-RxL21.mock	EXS (ERD1/XPR1/SYG1) family protein.
AT1G35670	RxL21.flg22-RxL21.mock	1.635e-13	1.2536	up_regulated RxL21.flg22-RxL21.mock	CALCIUM-DEPENDENT PROTEIN KINASE 2 (CDPK2); (ATCPK11). Encodes a Ca(2+)-dependent, calmodulin-independent protein kinase that is rapidly induced by drought and high-salt stress but not by low-temperature stress or heat stress. Positive regulator of ABA signaling. Phosphorylates ABA responsive transcription factors ABF1 and ABF4.
AT1G35710	RxL21.flg22-RxL21.mock	3.74779e-08	1.75953	up_regulated RxL21.flg22-RxL21.mock	Encodes an oligogalacturonide oxidase that inactivates the elicitor-active oligogalacturonides (OGs). It is involved in plant immunity. Overexpressing plants are more resistant to B. cinerea.
AT1G35910	RxL21.flg22-RxL21.mock	2.00462e-05	1.52248	up_regulated RxL21.flg22-RxL21.mock	TREHALOSE-6-PHOSPHATE PHOSPHATASE D (TPPD). RAB GTPase homolog A1E.
AT1G36622	RxL21.flg22-RxL21.mock	2.7007e-12	4.47742	up_regulated RxL21.flg22-RxL21.mock	Natural antisense transcript overlaps with AT5G01540.
AT1G36640	RxL21.flg22-RxL21.mock	2.1692e-12	3.64386	up_regulated RxL21.flg22-RxL21.mock	Encodes a protein with high affinity, hexose-specific/H+ symporter activity. The activity of the transporter appears to be negatively regulated by phosphorylation. Importantly, microarray analysis, as well as the study of the expression of this gene in mutants involved in programmed cell death (PCD) demonstrated a tight correlation between this gene's expression and PCD.
AT1G36732	RxL21.flg22-RxL21.mock	0.00630608	2.12853	up_regulated RxL21.flg22-RxL21.mock	#N/A
AT1G42980	RxL21.flg22-RxL21.mock	1.66548e-08	3.51972	up_regulated RxL21.flg22-RxL21.mock	RPM1-interacting protein 4 (RIN4) family protein.
AT1G42990	RxL21.flg22-RxL21.mock	3.88927e-12	1.67785	up_regulated RxL21.flg22-RxL21.mock	BASIC REGION/LEUCINE ZIPPER MOTIF 60 (BZIP60). member of WRKY Transcription Factor; Group II-d; negative regulator of basal resistance to Pseudomonas syringae.
AT1G43160	RxL21.flg22-RxL21.mock	3.36325e-10	1.45908	up_regulated RxL21.flg22-RxL21.mock	RELATED TO AP2 6 (RAP2.6). Lesion mimic phenotype when mutation in the gene is combined with a mutation in ACA4. Lesion mimic phenotype of double knockout can be suppressed by nutritional supplements that increase anion levels (e.g. 15 mM Nitrate, Chloride, or Phosphate)
AT1G44010	RxL21.flg22-RxL21.mock	0.00010479	1.82725	up_regulated RxL21.flg22-RxL21.mock	encodes a protein whose sequence is similar to phenylcoumaran benzylic ether reductase (PCBER), which catalyzes NADPH-dependent reduction of 8-5' linked lignans such as dehydrodiconiferyl alcohol to give isodihydrodehydrodiconiferyl alcohol.
AT1G44130	RxL21.flg22-RxL21.mock	2.54314e-09	2.31815	up_regulated RxL21.flg22-RxL21.mock	MATE efflux family protein.
AT1G44350	RxL21.flg22-RxL21.mock	7.34941e-12	2.14206	up_regulated RxL21.flg22-RxL21.mock	IAA-LEUCINE RESISTANT (ILR)-LIKE GENE 6 (ILL6). Phosphoinositide kinase which undergo autophosphorylation and phosphorylate serine/threonine residues of protein substrates. Contains phosphoinositide 3/4-kinase and ubiquitin-like domains. Phosphorylates PUFD1 and RPN10 in vitro.
AT1G45145	RxL21.flg22-RxL21.mock	2.96081e-07	1.12893	up_regulated RxL21.flg22-RxL21.mock	THIOREDOXIN H-TYPE 5 (TRX5). A member of EXO70 gene family, putative exocyst subunits, conserved in land plants. Arabidopsis thaliana contains 23 putative EXO70 genes, which can be classified into eight clusters on the phylogenetic tree.
AT1G47130	RxL21.flg22-RxL21.mock	4.4888e-14	5.18924	up_regulated RxL21.flg22-RxL21.mock	hypothetical protein.
AT1G47480	RxL21.flg22-RxL21.mock	2.7094e-09	1.10377	up_regulated RxL21.flg22-RxL21.mock	Protein kinase superfamily protein.
AT1G47510	RxL21.flg22-RxL21.mock	2.33244e-09	2.16036	up_regulated RxL21.flg22-RxL21.mock	INOSITOL POLYPHOSPHATE 5-PHOSPHATASE 11 (5PTASE11). bZIP transcription factor-like protein mRNA
AT1G47560	RxL21.flg22-RxL21.mock	8.53421e-12	1.90424	up_regulated RxL21.flg22-RxL21.mock	EXOCYST COMPLEX COMPONENT SEC3B (SEC3B). Ankyrin repeat family protein / BTB/POZ domain-containing protein.
AT1G47603	RxL21.flg22-RxL21.mock	3.95232e-07	2.38141	up_regulated RxL21.flg22-RxL21.mock	PURINE PERMEASE 19 (ATPUP19). Member of a family of proteins related to PUP1, a purine transporter.
AT1G47890	RxL21.flg22-RxL21.mock	7.7339e-11	4.15119	up_regulated RxL21.flg22-RxL21.mock	RECEPTOR LIKE PROTEIN 7 (RLP7). Positively regulates ABA-mediated physiological responses via phosphorylation on RCAR3/ RCAR11.
AT1G47990	RxL21.flg22-RxL21.mock	1.21748e-09	3.26018	up_regulated RxL21.flg22-RxL21.mock	GIBBERELLIN 2-OXIDASE 4 (GA2OX4). Encodes a gibberellin 2-oxidase that acts on C19 gibberellins.
AT1G48040	RxL21.flg22-RxL21.mock	9.02488e-10	1.04529	up_regulated RxL21.flg22-RxL21.mock	Protein phosphatase 2C family protein.
AT1G48490	RxL21.flg22-RxL21.mock	1.71369e-14	1.05706	up_regulated RxL21.flg22-RxL21.mock	INCOMPLETE ROOT HAIR ELONGATION 3 (IRE3). Protein kinase which together with IREH1 plays an important role in controlling root skewing and maintaining the microtubule network.
AT1G48605	RxL21.flg22-RxL21.mock	5.45189e-08	1.42571	up_regulated RxL21.flg22-RxL21.mock	(ATHAL3B). Closely related to SGT1B, may function in SCF(TIR1) mediated protein degradation. AtSGT1a and AtSGT1b are functionally redundant in the resistance to pathogenes. AtSGT1b was more highly expressed than AtSGT1. The N-terminal TPR domain of AtSGT1a reduces the steady-state level of Arabidopsis SGT1 proteins whereas the same domain from AtSGT1b enhances SGT1 accumulation. The TPR domain is…
AT1G48850	RxL21.flg22-RxL21.mock	2.29136e-13	1.19924	up_regulated RxL21.flg22-RxL21.mock	EMBRYO DEFECTIVE 1144 (EMB1144). Chorismate synthase, putative / 5-enolpyruvylshikimate-3-phosphate phospholyase.
AT1G49000	RxL21.flg22-RxL21.mock	3.52376e-15	4.36549	up_regulated RxL21.flg22-RxL21.mock	transmembrane protein.
AT1G49030	RxL21.flg22-RxL21.mock	6.09548e-12	2.52004	up_regulated RxL21.flg22-RxL21.mock	Encodes choline kinase. mRNA levels are increased in response to wounding. The mRNA is cell-to-cell mobile.
AT1G49050	RxL21.flg22-RxL21.mock	1.74766e-13	1.37071	up_regulated RxL21.flg22-RxL21.mock	(APCB1). Encodes a member of the aspartyl protease family. Interacts with BAGP1 and BAG6 and appears to be required for cleavage of BAG6 as BAG6 is not cleaved in APCB1 mutant backgrounds.
AT1G49570	RxL21.flg22-RxL21.mock	1.81162e-05	1.15364	up_regulated RxL21.flg22-RxL21.mock	Peroxidase superfamily protein.
AT1G50180	RxL21.flg22-RxL21.mock	1.01199e-06	1.38739	up_regulated RxL21.flg22-RxL21.mock	CEL-ACTIVATED RESISTANCE 1 (CAR1). Inositol phosphorylceramide synthase 2.
AT1G50360	RxL21.flg22-RxL21.mock	2.14094e-09	1.19496	up_regulated RxL21.flg22-RxL21.mock	(VIIIA). Encodes a glycosyl hydrolase that localizes to peroxisomes and acts as a component of an inducible preinvasion resistance mechanism. Required for mlo resistance. The mRNA is cell-to-cell mobile.
AT1G50740	RxL21.flg22-RxL21.mock	4.70932e-11	1.87685	up_regulated RxL21.flg22-RxL21.mock	Protein phosphatase 2C family protein.
AT1G50745	RxL21.flg22-RxL21.mock	0.00145879	2.37283	up_regulated RxL21.flg22-RxL21.mock	Pheromone receptor-like protein involved in the early elicitor signaling events which occur within minutes and include ion fluxes across the plasma membrane, activation of MPKs and the formation of ROS related to PGPS1 and WRKY33.
AT1G50750	RxL21.flg22-RxL21.mock	7.4674e-07	2.32077	up_regulated RxL21.flg22-RxL21.mock	The gene encodes a gamma-glutamyltransferase (AKA gamma-glutamyl transpeptidase, EC 2.3.2.2) that is located in vascular tissues (predominantly phloem) of leaves and is involved in the degradation of glutathione. The encoded enzyme also mitigates oxidative stress by metabolizing GSSG (oxidized form of GSH - glutathione) in the apoplast.
AT1G51270	RxL21.flg22-RxL21.mock	5.10506e-12	1.77695	up_regulated RxL21.flg22-RxL21.mock	hydroxyproline-rich glycoprotein family protein.
AT1G51620	RxL21.flg22-RxL21.mock	1.94547e-16	3.02494	up_regulated RxL21.flg22-RxL21.mock	Protein kinase superfamily protein.
AT1G51660	RxL21.flg22-RxL21.mock	6.17088e-11	1.29303	up_regulated RxL21.flg22-RxL21.mock	MITOGEN-ACTIVATED PROTEIN KINASE KINASE 4 (MKK4). Curculin-like (mannose-binding) lectin family protein.
AT1G51670	RxL21.flg22-RxL21.mock	2.7052e-05	1.19148	up_regulated RxL21.flg22-RxL21.mock	HEAT-INDUCED TAS1 TARGET 5 (HTT5). ENTH/ANTH/VHS superfamily protein.
AT1G51680	RxL21.flg22-RxL21.mock	1.55427e-15	1.7534	up_regulated RxL21.flg22-RxL21.mock	4-COUMARATE:COA LIGASE 1 (4CL1). Encodes an isoform of 4-coumarate:CoA ligase (4CL), which is involved in the last step of the general phenylpropanoid pathway. In addition to 4-coumarate, it also converts ferulate. The catalytic efficiency was in the following (descending) order: p-coumaric acid, ferulic acid, caffeic acid and 5-OH-ferulic acid. At4CL1 was unable to use sinapic acid as substrate.
AT1G51700	RxL21.flg22-RxL21.mock	5.61487e-09	1.06054	up_regulated RxL21.flg22-RxL21.mock	DOF ZINC FINGER PROTEIN 1 (DOF1). Encodes XLG3 (extra-large G protein 3) that shows significant similarity to the G protein alpha subunit in its C terminal region. Involved in the regulation of root morphological and growth responses.
AT1G51760	RxL21.flg22-RxL21.mock	1.27933e-13	2.63069	up_regulated RxL21.flg22-RxL21.mock	IAA-ALANINE RESISTANT 3 (IAR3);JASMONIC ACID RESPONSIVE 3 (JR3). Encodes a member of the six Arabidopsis IAA-amino acid conjugate hydrolase subfamily and conjugates and conjugates IAA-Ala in vitro. Gene is expressed most strongly in roots, stems, and flowers.
AT1G51790	RxL21.flg22-RxL21.mock	1.31889e-17	2.34925	up_regulated RxL21.flg22-RxL21.mock	Leucine-rich repeat protein kinase family protein.
AT1G51800	RxL21.flg22-RxL21.mock	4.50061e-19	3.13764	up_regulated RxL21.flg22-RxL21.mock	IMPAIRED OOMYCETE SUSCEPTIBILITY 1 (IOS1). The gene encodes a putative member of the LRR-RLK protein family. Expression and mutant analysis revealed that it contributes to the interaction between Arabidopsis and Hyaloperonospora arabidopsidis.
AT1G51820	RxL21.flg22-RxL21.mock	1.96587e-17	3.86999	up_regulated RxL21.flg22-RxL21.mock	STRESS INDUCED FACTOR 4 (SIF4). Leucine-rich repeat protein kinase family protein.
AT1G51850	RxL21.flg22-RxL21.mock	1.79243e-15	1.99401	up_regulated RxL21.flg22-RxL21.mock	STRESS INDUCED FACTOR 2 (SIF2). Leucine-rich repeat protein kinase family protein.
AT1G51890	RxL21.flg22-RxL21.mock	7.99653e-17	3.71156	up_regulated RxL21.flg22-RxL21.mock	Leucine-rich repeat protein kinase family protein.
AT1G51913	RxL21.flg22-RxL21.mock	7.79682e-09	3.25229	up_regulated RxL21.flg22-RxL21.mock	transmembrane protein.
AT1G51915	RxL21.flg22-RxL21.mock	1.09621e-08	3.04306	up_regulated RxL21.flg22-RxL21.mock	cryptdin protein-like protein.
AT1G51920	RxL21.flg22-RxL21.mock	9.66141e-12	4.97049	up_regulated RxL21.flg22-RxL21.mock	Encodes glutathione transferase belonging to the tau class of GSTs. Naming convention according to Wagner et al. (2002). Role in the degradation of H2O2 to water using glutathione as electron donor
AT1G52200	RxL21.flg22-RxL21.mock	7.04543e-17	3.43297	up_regulated RxL21.flg22-RxL21.mock	PLAC8 family protein.
AT1G52800	RxL21.flg22-RxL21.mock	4.44407e-06	1.30853	up_regulated RxL21.flg22-RxL21.mock	chitin synthase, putative (DUF1218).
AT1G52890	RxL21.flg22-RxL21.mock	5.64946e-07	1.37919	up_regulated RxL21.flg22-RxL21.mock	NAC DOMAIN CONTAINING PROTEIN 19 (NAC019). encodes a NAC transcription factor whose expression is induced by drought, high salt, and abscisic acid.
AT1G53080	RxL21.flg22-RxL21.mock	4.63074e-08	2.86718	up_regulated RxL21.flg22-RxL21.mock	Encodes a CLAVATA2 (CLV2)-related gene. Complements the clv2 mutant when expressed under the control of the CLV2 promoter. The mRNA is cell-to-cell mobile.
AT1G53390	RxL21.flg22-RxL21.mock	1.14202e-13	1.32389	up_regulated RxL21.flg22-RxL21.mock	ATP-BINDING CASSETTE G24 (ABCG24). P-loop containing nucleoside triphosphate hydrolases superfamily protein.
AT1G53430	RxL21.flg22-RxL21.mock	5.56488e-14	1.85252	up_regulated RxL21.flg22-RxL21.mock	NEMATODE-INDUCED LRR-RLK 2 (NILR2). Leucine-rich repeat transmembrane protein kinase.
AT1G53540	RxL21.flg22-RxL21.mock	8.73345e-06	1.94714	up_regulated RxL21.flg22-RxL21.mock	(HSP17.6C). Uncharacterized protein family (UPF0497).
AT1G53620	RxL21.flg22-RxL21.mock	1.46742e-06	2.1004	up_regulated RxL21.flg22-RxL21.mock	transmembrane protein.
AT1G53625	RxL21.flg22-RxL21.mock	1.05958e-15	4.53611	up_regulated RxL21.flg22-RxL21.mock	hypothetical protein.
AT1G53633	RxL21.flg22-RxL21.mock	1.45796e-09	1.86033	up_regulated RxL21.flg22-RxL21.mock	Guanylate kinase. Involved in nucleotide metabolism.
AT1G53640	RxL21.flg22-RxL21.mock	2.35658e-05	1.14003	up_regulated RxL21.flg22-RxL21.mock	transmembrane protein.
AT1G53700	RxL21.flg22-RxL21.mock	1.05449e-09	1.41102	up_regulated RxL21.flg22-RxL21.mock	WAG 1 (WAG1);PROTEIN KINASE 3 ARABIDOPSIS THALIANA (PK3AT). The WAG1 and its homolog, WAG2 each encodes a protein-serine/threonine kinase that are nearly 70% identical to PsPK3 protein. All three together with CsPK3 belong to PsPK3-type kinases. At the N-terminus, all four possess a serine/threonine-rich domain. They are closely related to Arabidopsis kinases PINOID. wag1/wag2 double mutants exhi…
AT1G53950	RxL21.flg22-RxL21.mock	4.51705e-07	1.95514	up_regulated RxL21.flg22-RxL21.mock	ubiquitin-40S ribosomal S27a-like protein.
AT1G53980	RxL21.flg22-RxL21.mock	4.78696e-09	2.83437	up_regulated RxL21.flg22-RxL21.mock	Ubiquitin-like superfamily protein.
AT1G53990	RxL21.flg22-RxL21.mock	1.26704e-12	3.16468	up_regulated RxL21.flg22-RxL21.mock	GDSL-MOTIF LIPASE 3 (GLIP3). Contains lipase signature motif and GDSL domain.
AT1G54115	RxL21.flg22-RxL21.mock	2.11858e-10	1.03232	up_regulated RxL21.flg22-RxL21.mock	CATION CALCIUM EXCHANGER 4 (CCX4).
AT1G55020	RxL21.flg22-RxL21.mock	2.97987e-12	2.00009	up_regulated RxL21.flg22-RxL21.mock	LIPOXYGENASE 1 (LOX1). Encodes a member of the lambda family of glutathione transferases. It has thiol transferase activity and self S-glutathionylation activity in vitro.
AT1G55110	RxL21.flg22-RxL21.mock	6.6294e-11	1.33064	up_regulated RxL21.flg22-RxL21.mock	INDETERMINATE(ID)-DOMAIN 7 (IDD7). Heavy metal transport/detoxification superfamily protein.
AT1G55230	RxL21.flg22-RxL21.mock	8.54827e-07	1.87844	up_regulated RxL21.flg22-RxL21.mock	proteinase inhibitor I4, serpin (DUF716).
AT1G55365	RxL21.flg22-RxL21.mock	3.20906e-06	1.28943	up_regulated RxL21.flg22-RxL21.mock	Involved in molybdenum cofactor (Moco) biosynthesis, inserting Mo into Molybdopterin. sir loss-of-function mutants are resistant to sirtinol, a modulator of auxin signaling.
AT1G55450	RxL21.flg22-RxL21.mock	3.33675e-17	3.15255	up_regulated RxL21.flg22-RxL21.mock	S-adenosyl-L-methionine-dependent methyltransferases superfamily protein.
AT1G55850	RxL21.flg22-RxL21.mock	6.08095e-09	1.15985	up_regulated RxL21.flg22-RxL21.mock	CELLULOSE SYNTHASE LIKE E1 (CSLE1). S-locus lectin protein kinase family protein.
AT1G55920	RxL21.flg22-RxL21.mock	4.9488e-15	2.55941	up_regulated RxL21.flg22-RxL21.mock	SERINE ACETYLTRANSFERASE 5 (SAT5);SERINE ACETYLTRANSFERASE 1 (SAT1). Encodes a chloroplast/cytosol localized serine O-acetyltransferase involved in sulfur assimilation and cysteine biosynthesis.
AT1G55980	RxL21.flg22-RxL21.mock	7.835e-05	1.21415	up_regulated RxL21.flg22-RxL21.mock	Encodes a protein phosphatase 2C like gene, similar to POL. Involved in leaf development. Knockout mutants have abnormally shaped leaves.
AT1G56060	RxL21.flg22-RxL21.mock	3.81337e-09	4.99481	up_regulated RxL21.flg22-RxL21.mock	CYSTEINE-RICH TRANSMEMBRANE MODULE 3 (ATHCYSTM3). CYSTM3 is a mitochondrial protein that is induced by salt stress and is a negative regulator of salt stress.
AT1G56130	RxL21.flg22-RxL21.mock	1.21696e-13	2.65511	up_regulated RxL21.flg22-RxL21.mock	Leucine-rich repeat transmembrane protein kinase.
AT1G56140	RxL21.flg22-RxL21.mock	4.96688e-19	2.51902	up_regulated RxL21.flg22-RxL21.mock	Leucine-rich repeat transmembrane protein kinase.
AT1G56145	RxL21.flg22-RxL21.mock	7.36191e-13	1.2108	up_regulated RxL21.flg22-RxL21.mock	Leucine-rich repeat transmembrane protein kinase.
AT1G56240	RxL21.flg22-RxL21.mock	6.65599e-16	4.32714	up_regulated RxL21.flg22-RxL21.mock	PHLOEM PROTEIN 2-B13 (PP2-B13).
AT1G56250	RxL21.flg22-RxL21.mock	1.21069e-16	4.66712	up_regulated RxL21.flg22-RxL21.mock	PHLOEM PROTEIN 2-B14 (PP2-B14);VIP1-BINDING F-BOX PROTEIN (VBF). Encodes an F-box protein that can functionally replace VirF, regulating levels of the VirE2 and VIP1 proteins via a VBF-containing SCF complex. It is thought to be involved in DNA integration and T-DNA degradation.
AT1G56470	RxL21.flg22-RxL21.mock	8.70474e-09	4.2679	up_regulated RxL21.flg22-RxL21.mock	involved in the generation of H2O2 from reduced compounds
AT1G56710	RxL21.flg22-RxL21.mock	1.98973e-05	1.38578	up_regulated RxL21.flg22-RxL21.mock	POLYGALACTURONASE LIKE 1 (PGL1). Encodes a dirigent protein involved in the synthesis of (-)pinoresinol. Dirigent proteins impart stereoselectivity on the phenoxy radical coupling reaction yielding optically active lignans from two molecules of coniferyl alcohol.
AT1G57570	RxL21.flg22-RxL21.mock	9.29197e-05	1.48319	up_regulated RxL21.flg22-RxL21.mock	Mannose-binding lectin superfamily protein.
AT1G57630	RxL21.flg22-RxL21.mock	6.03279e-14	5.18425	up_regulated RxL21.flg22-RxL21.mock	Toll-Interleukin-Resistance (TIR) domain family protein.
AT1G57640	RxL21.flg22-RxL21.mock	4.31753e-08	5.13185	up_regulated RxL21.flg22-RxL21.mock	Acts during tryptophan biosynthesis controlled by ERF109.
AT1G57650	RxL21.flg22-RxL21.mock	1.71308e-08	5.02711	up_regulated RxL21.flg22-RxL21.mock	Member of AtCBL (Calcineurin B-like Calcium Sensor Proteins) family. Protein level is increased upon high salt, mannitol, and cold stresses. CBL1 interacts with CIPK23 and recruits the kinase to the plasma membrane where the substrate(s) of CIPK23 may reside. CBL1 localization is regulated by protein modification including myristolation and acylation.
AT1G57990	RxL21.flg22-RxL21.mock	6.02119e-13	1.7989	up_regulated RxL21.flg22-RxL21.mock	PURINE PERMEASE 18 (PUP18). Member of a family of proteins related to PUP1, a purine transporter. May be involved in the transport of purine and purine derivatives such as cytokinins, across the plasma membrane.
AT1G58225	RxL21.flg22-RxL21.mock	4.53102e-05	2.68768	up_regulated RxL21.flg22-RxL21.mock	Encodes a member of subfamily VIIa of the receptor-like cytoplasmic kinases (RLCKs). It contributes to pattern-triggered immunity in response to P. syringae.
AT1G58320	RxL21.flg22-RxL21.mock	1.9302e-07	2.41696	up_regulated RxL21.flg22-RxL21.mock	PLAC8 family protein.
AT1G58340	RxL21.flg22-RxL21.mock	1.77088e-09	1.40457	up_regulated RxL21.flg22-RxL21.mock	(ZF14). calmodulin-domain protein kinase CDPK isoform 7 (CPK7)
AT1G58410	RxL21.flg22-RxL21.mock	5.34359e-06	1.19123	up_regulated RxL21.flg22-RxL21.mock	Encodes a cysteine-rich receptor-like protein kinase. The mRNA is cell-to-cell mobile.
AT1G58420	RxL21.flg22-RxL21.mock	6.71221e-11	2.94527	up_regulated RxL21.flg22-RxL21.mock	encodes a putative receptor-like serine/threonine protein kinases that is similar to Brassica self-incompatibility (S) locus. Expressed in root. Shoot expression limited to limited to the root-hypocotyl transition zone and at the base of lateral roots as well as in axillary buds, and pedicels.
AT1G58602	RxL21.flg22-RxL21.mock	3.54489e-06	1.03251	up_regulated RxL21.flg22-RxL21.mock	RECOGNITION OF PERONOSPORA PARASITICA 7 (RPP7). Encodes WRKY DNA-binding protein 15 (WRKY15).
AT1G59265	RxL21.flg22-RxL21.mock	0.00030467	1.59661	up_regulated RxL21.flg22-RxL21.mock	S-locus lectin protein kinase family protein.
AT1G59590	RxL21.flg22-RxL21.mock	8.69692e-11	1.50365	up_regulated RxL21.flg22-RxL21.mock	(ZCF37). bHLH129 is a nuclear localized basic helix loop helix protein. It has been shown to function as a transcriptional repressor. Overexpression of bHLH129 regulates root elongation and ABA response.
AT1G59860	RxL21.flg22-RxL21.mock	1.15697e-10	2.51756	up_regulated RxL21.flg22-RxL21.mock	(HSP17.6A). PAWH2 along with PAWH1 is part of endoplasmic reticulum ubiquitin ligase complex with Arabidopsis HRD1 via interaction with EBS7. As such it plays a role in promoting protein degradation via the ERAD pathway.
AT1G59865	RxL21.flg22-RxL21.mock	1.5353e-09	3.59057	up_regulated RxL21.flg22-RxL21.mock	phospholipase-like protein (PEARLI 4) family protein.
AT1G59870	RxL21.flg22-RxL21.mock	2.73472e-16	2.25972	up_regulated RxL21.flg22-RxL21.mock	PENETRATION 3 (PEN3);PLEIOTROPIC DRUG RESISTANCE 8 (PDR8); ATP-BINDING CASSETTE G36 (ABCG36). ATP binding cassette transporter. Localized to the plasma membrane in uninfected cells. In infected leaves, the protein concentrated at infection sites. Contributes to nonhost resistance to inappropriate pathogens that enter by direct penetration in a salicylic acid?dependent manner. Required for mlo res…
AT1G59910	RxL21.flg22-RxL21.mock	2.31741e-13	1.2141	up_regulated RxL21.flg22-RxL21.mock	FORMIN HOMOLOGUE 7 (FORMIN7). Member of family of cytoskeletal-interacting proteins which have the ability to stimulate actin nucleation and barbed-end capping through the combined activity of conserved formin-homology 1 (FH1) and formin-homology 2 (FH2) domains.
AT1G59950	RxL21.flg22-RxL21.mock	1.17379e-09	4.84771	up_regulated RxL21.flg22-RxL21.mock	NAD(P)-linked oxidoreductase superfamily protein.
AT1G60130	RxL21.flg22-RxL21.mock	4.82724e-08	2.07001	up_regulated RxL21.flg22-RxL21.mock	Encodes an IPC (inositol phosphorylceramide) glucuronosyltransferase. Defects in transmission via the pollen are evident but the defect in transmission through the male gametophyte is not due to improper pollen development or inability of pollen tubes to germinate and grow. Using a pollen specific complementation strategy to obtain homozygotes, loss of function results in constitutive hypersensit…
AT1G60440	RxL21.flg22-RxL21.mock	5.36624e-14	1.45546	up_regulated RxL21.flg22-RxL21.mock	PANTOTHENATE KINASE 1 (PANK1); (ATCOAA). Encodes pantothenate kinase 1. Its molecular function was shown to phosphorylate pantothenate to form 4?-phosphopantothenate.
AT1G60730	RxL21.flg22-RxL21.mock	1.29938e-15	2.23038	up_regulated RxL21.flg22-RxL21.mock	NAD(P)-linked oxidoreductase superfamily protein.
AT1G60750	RxL21.flg22-RxL21.mock	4.01876e-07	3.37136	up_regulated RxL21.flg22-RxL21.mock	Protein kinase superfamily protein.
AT1G61120	RxL21.flg22-RxL21.mock	1.56672e-05	3.84716	up_regulated RxL21.flg22-RxL21.mock	TERPENE SYNTHASE 04 (TPS04). hypothetical protein (DUF3133).
AT1G61250	RxL21.flg22-RxL21.mock	5.34336e-13	1.3587	up_regulated RxL21.flg22-RxL21.mock	SECRETORY CARRIER 3 (SC3);SECRETORY CARRIER MEMBRANE PROTEIN 1 (SCAMP1). Encodes a putative secretory carrier membrane protein (SC3).
AT1G61255	RxL21.flg22-RxL21.mock	0.000895483	1.13868	up_regulated RxL21.flg22-RxL21.mock	hypothetical protein.
AT1G61340	RxL21.flg22-RxL21.mock	2.69247e-09	1.48501	up_regulated RxL21.flg22-RxL21.mock	F-BOX STRESS INDUCED 1 (FBS1). phloem protein 2-B13.
AT1G61360	RxL21.flg22-RxL21.mock	5.6713e-19	2.85749	up_regulated RxL21.flg22-RxL21.mock	S-locus lectin protein kinase family protein.
AT1G61370	RxL21.flg22-RxL21.mock	4.88612e-16	2.3098	up_regulated RxL21.flg22-RxL21.mock	S-locus lectin protein kinase family protein.
AT1G61380	RxL21.flg22-RxL21.mock	1.75797e-17	1.91565	up_regulated RxL21.flg22-RxL21.mock	S-DOMAIN-1 29 (SD1-29);IPOOLIGOSACCHARIDE-SPECIFIC REDUCED ELICITATION (LORE). Encodes a membrane localized S-domain receptor kinase that is involved in lipopolysaccharide (LPS) sensing. SD1-29 detected LPS of Pseudomonas and Xanthomonas species for which it serves as a microbe associated molecular pattern triggering innate immunity. Loses of function mutants are hyper susceptible to P.syringae.
AT1G61400	RxL21.flg22-RxL21.mock	1.05539e-11	1.5256	up_regulated RxL21.flg22-RxL21.mock	Encodes a protein containing a domain with significant homology to the MACPF (membrane attack complex and perforin) domain of complements and perforin proteins that are involved in innate immunity in animals. Transgenic <i>cad1-1</i> mutant plants show lesions seen in the hypersensitive response, as well as a spontaneous activation of expression of pathogenesis-related genes and leading to a 32-f…
AT1G61410	RxL21.flg22-RxL21.mock	1.43326e-05	1.44084	up_regulated RxL21.flg22-RxL21.mock	ABC-2 and Plant PDR ABC-type transporter family protein.
AT1G61415	RxL21.flg22-RxL21.mock	3.20906e-06	1.82759	up_regulated RxL21.flg22-RxL21.mock	Encodes a BAK1-interacting receptor-like kinase named BIR1. Negatively regulates multiple plant resistance signaling pathways, one of which is the SOBIR1(AT2G31880)-dependent pathway.
AT1G61420	RxL21.flg22-RxL21.mock	8.25011e-13	2.33579	up_regulated RxL21.flg22-RxL21.mock	S-locus lectin protein kinase family protein.
AT1G61430	RxL21.flg22-RxL21.mock	4.54302e-14	1.99684	up_regulated RxL21.flg22-RxL21.mock	S-locus lectin protein kinase family protein.
AT1G61440	RxL21.flg22-RxL21.mock	1.25573e-08	1.99639	up_regulated RxL21.flg22-RxL21.mock	S-locus lectin protein kinase family protein.
AT1G61550	RxL21.flg22-RxL21.mock	5.98348e-12	3.04032	up_regulated RxL21.flg22-RxL21.mock	S-locus lectin protein kinase family protein.
AT1G61560	RxL21.flg22-RxL21.mock	1.31889e-17	3.3726	up_regulated RxL21.flg22-RxL21.mock	MILDEW RESISTANCE LOCUS O 6 (MLO6). A member of a large family of seven-transmembrane domain proteins specific to plants, homologs of the barley mildew resistance locus o (MLO) protein.
AT1G61610	RxL21.flg22-RxL21.mock	8.06919e-06	1.6425	up_regulated RxL21.flg22-RxL21.mock	Encodes a member of the cationic amino acid transporter (CAT) subfamily of amino acid polyamine choline transporters. Mediates efficient uptake of Lys, Arg and Glu in a yeast system. The mRNA is cell-to-cell mobile.
AT1G61640	RxL21.flg22-RxL21.mock	1.24984e-10	1.04635	up_regulated RxL21.flg22-RxL21.mock	Concanavalin A-like lectin protein kinase family protein.
AT1G61750	RxL21.flg22-RxL21.mock	0.000725787	1.01964	up_regulated RxL21.flg22-RxL21.mock	Receptor-like protein kinase-related family protein.
AT1G61810	RxL21.flg22-RxL21.mock	1.50206e-05	1.39757	up_regulated RxL21.flg22-RxL21.mock	BETA-GLUCOSIDASE 45 (BGLU45)
AT1G61820	RxL21.flg22-RxL21.mock	1.30004e-08	1.81129	up_regulated RxL21.flg22-RxL21.mock	BETA GLUCOSIDASE 46 (BGLU46). Protein kinase superfamily protein.
AT1G62200	RxL21.flg22-RxL21.mock	7.27613e-12	1.1889	up_regulated RxL21.flg22-RxL21.mock	NRT1/ PTR FAMILY 8.5 (NPF8.5). Encodes a protein with similarity to glutathione synthetases, which catalyzes one of the early steps in glutathione biosynthesis. Two transcripts have been detected; the longer transcript is less abundant and the protein is localized to the chloroplast. The smaller transcript, in which the transit peptide is truncated, is localized to the cytosol. Increased glutathi…
AT1G62300	RxL21.flg22-RxL21.mock	5.21749e-18	3.00334	up_regulated RxL21.flg22-RxL21.mock	(ATWRKY6). Encodes a transcription factor WRKY6. Regulates Phosphate1 (Pho1) expression in response to low phosphate (Pi) stress.
AT1G62305	RxL21.flg22-RxL21.mock	5.38723e-11	1.73173	up_regulated RxL21.flg22-RxL21.mock	Encodes a C2H2 zinc finger transcription factor that coordinately activates phytochelatin-synthesis related gene expression and directly targets GSH1 by binding to its promoter to positively regulate Cd accumulation and tolerance.
AT1G62420	RxL21.flg22-RxL21.mock	2.23827e-06	1.75069	up_regulated RxL21.flg22-RxL21.mock	Concanavalin A-like lectin protein kinase family protein.
AT1G62422	RxL21.flg22-RxL21.mock	2.76213e-09	1.16731	up_regulated RxL21.flg22-RxL21.mock	member of MEKK subfamily
AT1G62840	RxL21.flg22-RxL21.mock	1.54789e-10	2.60815	up_regulated RxL21.flg22-RxL21.mock	ABC transporter family involved in ABA transport and resistance to lead. Localizes to plasma membrane. Upregulated by lead. Expressed in leaves, flowers, stomata and roots.
AT1G63245	RxL21.flg22-RxL21.mock	1.12314e-09	1.73746	up_regulated RxL21.flg22-RxL21.mock	CLAVATA3/ESR-RELATED 14 (CLE14). Member of a large family of putative ligands homologous to the Clavata3 gene.
AT1G63350	RxL21.flg22-RxL21.mock	2.81955e-12	1.59207	up_regulated RxL21.flg22-RxL21.mock	Disease resistance protein (CC-NBS-LRR class) family.
AT1G63500	RxL21.flg22-RxL21.mock	1.78787e-13	1.18917	up_regulated RxL21.flg22-RxL21.mock	BRASSINOSTEROID-SIGNALING KINASE 7 (BSK7). Kinase with tetratricopeptide repeat domain-containing protein.
AT1G63530	RxL21.flg22-RxL21.mock	1.65739e-07	1.09473	up_regulated RxL21.flg22-RxL21.mock	hypothetical protein.
AT1G63580	RxL21.flg22-RxL21.mock	1.79918e-09	2.4922	up_regulated RxL21.flg22-RxL21.mock	Encodes a plasma membrane-localized protein with two DUF26 domains and a GPI anchor domain.
AT1G63720	RxL21.flg22-RxL21.mock	4.3758e-13	2.11794	up_regulated RxL21.flg22-RxL21.mock	hydroxyproline-rich glycoprotein family protein.
AT1G63750	RxL21.flg22-RxL21.mock	5.60641e-10	1.27698	up_regulated RxL21.flg22-RxL21.mock	ARM repeat superfamily protein.
AT1G63820	RxL21.flg22-RxL21.mock	1.77323e-06	1.44343	up_regulated RxL21.flg22-RxL21.mock	ROP binding protein kinases 1.
AT1G63830	RxL21.flg22-RxL21.mock	5.94238e-11	1.15001	up_regulated RxL21.flg22-RxL21.mock	Encodes a member of the ERF (ethylene response factor) subfamily B-3 of ERF/AP2 transcription factor family (ATERF-5). The protein contains one AP2 domain. There are 18 members in this subfamily including ATERF-1, ATERF-2, AND ATERF-5. The mRNA is cell-to-cell mobile.
AT1G63840	RxL21.flg22-RxL21.mock	4.22359e-11	1.39178	up_regulated RxL21.flg22-RxL21.mock	Encodes a homolog of animal DJ-1 superfamily protein. In the A. thaliana genome, three genes encoding close homologs of human DJ-1 were identified AT3G14990 (DJ1A), AT1G53280 (DJ1B) and AT4G34020 (DJ1C). Among the three homologs, DJ1C is essential for chloroplast development and viability. It exhibits glyoxalase activity towards glyoxal and methylglyoxal. The mRNA is cell-to-cell mobile.
AT1G63860	RxL21.flg22-RxL21.mock	1.25802e-09	1.076	up_regulated RxL21.flg22-RxL21.mock	Encodes aldehyde oxidase AA01.
AT1G64065	RxL21.flg22-RxL21.mock	8.46316e-10	2.50396	up_regulated RxL21.flg22-RxL21.mock	Encodes glutamyl-tRNA reductase. Involved in heme biosynthesis in non-photosynthetic tissues and induced by oxidative stress in photosynthetic tissues to supply heme for defensive hemoproteins
AT1G64160	RxL21.flg22-RxL21.mock	5.1084e-16	5.06998	up_regulated RxL21.flg22-RxL21.mock	DIRIGENT PROTEIN 5 (DIR5). Encodes a dirigent protein involved in the synthesis of (-)pinoresinol. Dirigent proteins impart stereoselectivity on the phenoxy radical coupling reaction yielding optically active lignans from two molecules of coniferyl alcohol.
AT1G64170	RxL21.flg22-RxL21.mock	2.9313e-11	1.2517	up_regulated RxL21.flg22-RxL21.mock	CATION/H+ EXCHANGER 16 (CHX16). Encodes aminophospholipid ATPase10 (ALA10), a P4-type ATPase flippase that internalizes exogenous phospholipids across the plasma membrane.
AT1G64280	RxL21.flg22-RxL21.mock	2.78448e-14	1.16055	up_regulated RxL21.flg22-RxL21.mock	NONEXPRESSER OF PR GENES 1 (NPR1);SALICYLIC ACID INSENSITIVE 1 (SAI1);NON-INDUCIBLE IMMUNITY 1 (NIM1). This gene is a key regulator of the salicylic acid (SA)-mediated systemic acquired resistance (SAR) pathway. It confers resistance to the pathogens Pseudomonas syringae and Peronospora parasitica in a dosage-dependent fashion.
AT1G64400	RxL21.flg22-RxL21.mock	2.02069e-13	1.50669	up_regulated RxL21.flg22-RxL21.mock	LONG-CHAIN ACYL-COA SYNTHETASE 3 (LACS3). AMP-dependent synthetase and ligase family protein.
AT1G64610	RxL21.flg22-RxL21.mock	5.56488e-14	1.76647	up_regulated RxL21.flg22-RxL21.mock	Transducin/WD40 repeat-like superfamily protein.
AT1G64660	RxL21.flg22-RxL21.mock	5.47712e-10	1.4484	up_regulated RxL21.flg22-RxL21.mock	METHIONINE GAMMA-LYASE (MGL). Encodes an aconitase that can catalyze the conversion of citrate to isocitrate through a cis-aconitate intermediate, indicating that it may participate in the TCA cycle and other primary metabolic pathways. The protein is believed to accumulate in the mitochondria and the cytosol. It affects CSD2 (At2g28190 - a superoxide dismutase) transcript levels and may play a r…
AT1G64710	RxL21.flg22-RxL21.mock	1.40911e-12	2.23521	up_regulated RxL21.flg22-RxL21.mock	Belongs to cytochrome P450 and is involved in tryptophan metabolism. Converts Trp to indo-3-acetaldoxime (IAOx), a precursor to IAA and indole glucosinolates. The mRNA is cell-to-cell mobile.
AT1G64940	RxL21.flg22-RxL21.mock	7.5556e-07	2.82834	up_regulated RxL21.flg22-RxL21.mock	CYTOCHROME P450, FAMILY 87, SUBFAMILY A, POLYPEPTIDE 6 (CYP89A6). hypothetical protein.
AT1G65240	RxL21.flg22-RxL21.mock	4.19014e-11	2.98161	up_regulated RxL21.flg22-RxL21.mock	(A39). Encodes NHL6 (NDR1/HIN1-like 6). Plays an important role in the abiotic stresses-induced ABA signaling and biosynthesis, particularly during seed germination and early seedling development.
AT1G65250	RxL21.flg22-RxL21.mock	3.0467e-09	1.26061	up_regulated RxL21.flg22-RxL21.mock	(ZRK14). Sec14p-like phosphatidylinositol transfer family protein.
AT1G65390	RxL21.flg22-RxL21.mock	3.34421e-17	3.54982	up_regulated RxL21.flg22-RxL21.mock	PHLOEM PROTEIN 2 A5 (PP2-A5). Phloem Protein2 family gene encoding a two-domain protein containing predicted lectin and Toll/Interleukin-1 receptor domains, which is induced upon spider mite attack and improves the ability to defend against T. urticae by participating in the tight regulation of hormonal cross talk upon mite feeding.
AT1G65486	RxL21.flg22-RxL21.mock	5.24227e-11	1.62227	up_regulated RxL21.flg22-RxL21.mock	(STMP4). AMP-dependent synthetase and ligase family protein.
AT1G65520	RxL21.flg22-RxL21.mock	2.96211e-09	1.32246	up_regulated RxL21.flg22-RxL21.mock	DELTA(3), DELTA(2)-ENOYL COA ISOMERASE 1 (ECI1). Encodes a cysteine-rich receptor-like protein kinase.
AT1G65690	RxL21.flg22-RxL21.mock	1.06729e-15	3.0053	up_regulated RxL21.flg22-RxL21.mock	NDR1/HIN1-LIKE 6 (NHL6). Encodes NHL6 (NDR1/HIN1-like 6). Plays an important role in the abiotic stresses-induced ABA signaling and biosynthesis, particularly during seed germination and early seedling development.
AT1G65790	RxL21.flg22-RxL21.mock	2.51183e-06	2.40809	up_regulated RxL21.flg22-RxL21.mock	RECEPTOR KINASE 1 (RK1). Encodes a putative transcription factor, member of the R2R3 factor gene family (MYB122).
AT1G65845	RxL21.flg22-RxL21.mock	8.25969e-14	1.89266	up_regulated RxL21.flg22-RxL21.mock	transmembrane protein.
AT1G65850	RxL21.flg22-RxL21.mock	2.27704e-07	1.43862	up_regulated RxL21.flg22-RxL21.mock	member of CYP706A The mRNA is cell-to-cell mobile.
AT1G65970	RxL21.flg22-RxL21.mock	4.34819e-07	1.54004	up_regulated RxL21.flg22-RxL21.mock	THIOREDOXIN-DEPENDENT PEROXIDASE 2 (TPX2). Encodes a protein phosphatase 2C like gene, similar to POL. Involved in leaf development. Knockout mutants have abnormally shaped leaves.
AT1G66090	RxL21.flg22-RxL21.mock	1.86003e-12	2.46737	up_regulated RxL21.flg22-RxL21.mock	Auxin-responsive family protein.
AT1G66160	RxL21.flg22-RxL21.mock	9.48342e-11	1.58616	up_regulated RxL21.flg22-RxL21.mock	CYS, MET, PRO, AND GLY PROTEIN 1 (CMPG1). Encodes a cyclase-family protein that is a negative regulator of cell death that regulates pathogen-induced symptom development.
AT1G66340	RxL21.flg22-RxL21.mock	3.71242e-14	1.08726	up_regulated RxL21.flg22-RxL21.mock	ETHYLENE RESPONSE 1 (ETR1);ETHYLENE INSENSITIVE 1 (EIN1). Similar to prokaryote sensory transduction proteins. omain. Mutations affect ethylene binding and metabolism of other plant hormones such as auxin, cytokinins, ABA and gibberellic acid. Ethylene receptor. Has histidine kinase activity. Mutations in ETR1 block ethylene stimulation of flavonol synthesis.
AT1G66465	RxL21.flg22-RxL21.mock	2.33667e-09	2.30708	up_regulated RxL21.flg22-RxL21.mock	Leucine-rich repeat protein kinase family protein.
AT1G66480	RxL21.flg22-RxL21.mock	1.23265e-13	2.86419	up_regulated RxL21.flg22-RxL21.mock	PLASTID MOVEMENT IMPAIRED 2 (PMI2);WEAK CHLOROPLAST MOVEMENT UNDER BLUE LIGHT 2 (WEB2). Involved in chloroplast avoidance movement under intermediate and high light intensities
AT1G66500	RxL21.flg22-RxL21.mock	5.28959e-08	1.11063	up_regulated RxL21.flg22-RxL21.mock	NAD(P)-linked oxidoreductase superfamily protein.
AT1G66570	RxL21.flg22-RxL21.mock	5.79781e-06	2.98979	up_regulated RxL21.flg22-RxL21.mock	SUCROSE-PROTON SYMPORTER 7 (SUC7). Peroxidase superfamily protein.
AT1G66600	RxL21.flg22-RxL21.mock	2.00874e-10	3.49442	up_regulated RxL21.flg22-RxL21.mock	AtWRKY63. A member of WRKY Transcription Factor; Group III. Involved in the regulation of plant responses to ABA and drought stress.
AT1G66680	RxL21.flg22-RxL21.mock	2.24055e-13	1.19432	up_regulated RxL21.flg22-RxL21.mock	(AR401)
AT1G66690	RxL21.flg22-RxL21.mock	2.67532e-05	1.54885	up_regulated RxL21.flg22-RxL21.mock	Concanavalin A-like lectin protein kinase family protein.
AT1G66700	RxL21.flg22-RxL21.mock	1.07144e-13	5.02128	up_regulated RxL21.flg22-RxL21.mock	(PXMT1) A member of the Arabidopsis SABATH methyltransferase gene family. Encodes PXMT1, a methyltransferase that methylates 1,7-paraxanthine.
AT1G66725	RxL21.flg22-RxL21.mock	1.98881e-06	1.18089	up_regulated RxL21.flg22-RxL21.mock	MICRORNA163 (MIR163). Gls protein (DUF810).
AT1G66760	RxL21.flg22-RxL21.mock	5.81365e-10	1.16891	up_regulated RxL21.flg22-RxL21.mock	encodes an isoform of 4-coumarate:CoA ligase (4CL), which is involved in the last step of the general phenylpropanoid pathway. In addition to 4-coumarate, it also converts ferulate. The catalytic efficiency was in the following (descending) order: p-coumaric acid, ferulic acid, caffeic acid and 5-OH-ferulic acid. At4CL1 was unable to use sinapic acid as substrate.
AT1G66780	RxL21.flg22-RxL21.mock	2.45816e-11	3.47625	up_regulated RxL21.flg22-RxL21.mock	MATE efflux family protein.
AT1G66830	RxL21.flg22-RxL21.mock	1.1923e-09	2.32223	up_regulated RxL21.flg22-RxL21.mock	Leucine-rich repeat protein kinase family protein.
AT1G66880	RxL21.flg22-RxL21.mock	7.09763e-17	1.90094	up_regulated RxL21.flg22-RxL21.mock	Protein kinase superfamily protein.
AT1G66920	RxL21.flg22-RxL21.mock	6.40569e-14	2.07215	up_regulated RxL21.flg22-RxL21.mock	Protein kinase superfamily protein.
AT1G67000	RxL21.flg22-RxL21.mock	1.39003e-08	1.99451	up_regulated RxL21.flg22-RxL21.mock	Protein kinase superfamily protein.
AT1G67060	RxL21.flg22-RxL21.mock	3.84909e-12	1.46254	up_regulated RxL21.flg22-RxL21.mock	PCR2 encodes a membrane protein involved in zinc transport and detoxification.
AT1G67070	RxL21.flg22-RxL21.mock	3.69014e-09	1.80938	up_regulated RxL21.flg22-RxL21.mock	DARK INDUCIBLE 9 (DIN9). Encodes a cysteine-rich receptor-like protein kinase.
AT1G67148	RxL21.flg22-RxL21.mock	3.94934e-07	1.78387	up_regulated RxL21.flg22-RxL21.mock	Calcium-binding EF-hand family protein.
AT1G67270	RxL21.flg22-RxL21.mock	3.56251e-10	6.20748	up_regulated RxL21.flg22-RxL21.mock	Toll-Interleukin-Resistance (TIR) domain family protein.
AT1G67460	RxL21.flg22-RxL21.mock	2.19875e-06	1.36559	up_regulated RxL21.flg22-RxL21.mock	Peroxidase superfamily protein.
AT1G67470	RxL21.flg22-RxL21.mock	2.39878e-12	1.48672	up_regulated RxL21.flg22-RxL21.mock	(ZRK12). encodes a member of the ERF (ethylene response factor) subfamily B-4 of ERF/AP2 transcription factor family. The protein contains one AP2 domain. There are 7 members in this subfamily.
AT1G67481	RxL21.flg22-RxL21.mock	3.33123e-06	2.24893	up_regulated RxL21.flg22-RxL21.mock	MICRORNA839A (MIR839A). Peroxidase superfamily protein.
AT1G67520	RxL21.flg22-RxL21.mock	5.70129e-14	2.40558	up_regulated RxL21.flg22-RxL21.mock	Lectin protein kinase family protein.
AT1G67600	RxL21.flg22-RxL21.mock	1.63761e-07	1.28181	up_regulated RxL21.flg22-RxL21.mock	Encodes the minor form of the two non-mitochondrail phosphatidylserine decarboxylase. The gene expression level is very low. Located at the tonoplast.
AT1G67610	RxL21.flg22-RxL21.mock	4.64426e-06	1.4276	up_regulated RxL21.flg22-RxL21.mock	pseudogene of F-box protein (DUF295).
AT1G67800	RxL21.flg22-RxL21.mock	2.10235e-13	1.44645	up_regulated RxL21.flg22-RxL21.mock	(RGLG5). Copine (Calcium-dependent phospholipid-binding protein) family.
AT1G67810	RxL21.flg22-RxL21.mock	1.0917e-13	3.38689	up_regulated RxL21.flg22-RxL21.mock	SULFUR E2 (SUFE2)Encodes a protein capable of stimulating the cysteine desulfurase activity of CpNifS (AT1G08490) in vitro. SufE2:GFP localizes to the chloroplasts where it is likely to play a role in iron-sulfur cluster assembly.
AT1G67850	RxL21.flg22-RxL21.mock	1.46729e-13	1.47833	up_regulated RxL21.flg22-RxL21.mock	lysine ketoglutarate reductase trans-splicing protein (DUF707).
AT1G67920	RxL21.flg22-RxL21.mock	2.12846e-12	3.58049	up_regulated RxL21.flg22-RxL21.mock	member of CYP71B The mRNA is cell-to-cell mobile.
AT1G67980	RxL21.flg22-RxL21.mock	9.6763e-14	5.62128	up_regulated RxL21.flg22-RxL21.mock	CAFFEOYL-COA 3-O-METHYLTRANSFERASE (CCOAMT). Methyltransferase in the lignin biosynthetic pathway.
AT1G68340	RxL21.flg22-RxL21.mock	4.74094e-13	1.9343	up_regulated RxL21.flg22-RxL21.mock	hypothetical protein (DUF1639).
AT1G68390	RxL21.flg22-RxL21.mock	3.85886e-13	2.77163	up_regulated RxL21.flg22-RxL21.mock	Core-2/I-branching beta-1,6-N-acetylglucosaminyltransferase family protein.
AT1G68450	RxL21.flg22-RxL21.mock	1.54175e-12	3.83108	up_regulated RxL21.flg22-RxL21.mock	PIGMENT DEFECTIVE 337 (PDE337). Leucine-rich repeat protein kinase family protein.
AT1G68620	RxL21.flg22-RxL21.mock	6.06137e-10	2.73962	up_regulated RxL21.flg22-RxL21.mock	UDP-glucosyl transferase 73B5.
AT1G68690	RxL21.flg22-RxL21.mock	2.83517e-17	2.33112	up_regulated RxL21.flg22-RxL21.mock	PROLINE-RICH EXTENSIN-LIKE RECEPTOR KINASE 9 (PERK9). Encodes a member of the proline-rich extensin-like receptor kinase (PERK) family. This family consists of 15 predicted receptor kinases (PMID: 15653807).
AT1G68765	RxL21.flg22-RxL21.mock	6.04233e-09	2.85254	up_regulated RxL21.flg22-RxL21.mock	INFLORESCENCE DEFICIENT IN ABSCISSION (IDA). Major facilitator superfamily protein.
AT1G69050	RxL21.flg22-RxL21.mock	1.0199e-05	1.5396	up_regulated RxL21.flg22-RxL21.mock	Encodes for alanine aminotransferase (ALAAT1), involved in alanine catabolism during plants recovery from hypoxia The mRNA is cell-to-cell mobile.
AT1G69150	RxL21.flg22-RxL21.mock	1.38923e-06	1.40455	up_regulated RxL21.flg22-RxL21.mock	UDP-Glycosyltransferase superfamily protein.
AT1G69520	RxL21.flg22-RxL21.mock	5.81653e-11	1.70906	up_regulated RxL21.flg22-RxL21.mock	S-adenosyl-L-methionine-dependent methyltransferases superfamily protein.
AT1G69750	RxL21.flg22-RxL21.mock	3.85553e-13	1.24619	up_regulated RxL21.flg22-RxL21.mock	CYTOCHROME C OXIDASE 19-2 (COX19-2).
AT1G69810	RxL21.flg22-RxL21.mock	1.3888e-06	1.0031	up_regulated RxL21.flg22-RxL21.mock	WRKY DNA-BINDING PROTEIN 36 (WRKY36). encodes a calcium-dependent protein kinase whose gene expression is induced by dehydration and high salt. Kinase activity could not be detected in vitro.
AT1G69840	RxL21.flg22-RxL21.mock	5.61939e-14	1.84472	up_regulated RxL21.flg22-RxL21.mock	HYPERSENSITIVE INDUCED REACTION 1 (ATHIR1). SPFH/Band 7/PHB domain-containing membrane-associated protein family.
AT1G69890	RxL21.flg22-RxL21.mock	5.44391e-11	1.82818	up_regulated RxL21.flg22-RxL21.mock	type 2A serine/threonine protein phosphatase (PP2A) mRNA,
AT1G69900	RxL21.flg22-RxL21.mock	1.36961e-11	1.51245	up_regulated RxL21.flg22-RxL21.mock	UDP-Glycosyltransferase superfamily protein.
AT1G69920	RxL21.flg22-RxL21.mock	8.87624e-17	6.64653	up_regulated RxL21.flg22-RxL21.mock	GLUTATHIONE S-TRANSFERASE TAU 12 (GSTU12). Encodes glutathione transferase belonging to the tau class of GSTs. Naming convention according to Wagner et al. (2002).
AT1G69930	RxL21.flg22-RxL21.mock	4.66213e-14	3.82502	up_regulated RxL21.flg22-RxL21.mock	GLUTATHIONE S-TRANSFERASE TAU 11 (GSTU11). Encodes glutathione transferase belonging to the tau class of GSTs. Naming convention according to Wagner et al. (2002).
AT1G69960	RxL21.flg22-RxL21.mock	1.99911e-15	1.42877	up_regulated RxL21.flg22-RxL21.mock	SERINE/THREONINE PROTEIN PHOSPHATASE 2A (PP2A)
AT1G70130	RxL21.flg22-RxL21.mock	9.26536e-05	1.84777	up_regulated RxL21.flg22-RxL21.mock	L-TYPE LECTIN RECEPTOR KINASE V.2 (LECRK-V.2). Concanavalin A-like lectin protein kinase family protein.
AT1G70140	RxL21.flg22-RxL21.mock	3.24446e-15	2.58027	up_regulated RxL21.flg22-RxL21.mock	FORMIN 8 (FH8); (FORMIN 8). Encodes a group I formin. Binds to F-actin barbed ends. Has severing actin filaments activity. Binds profilin. Involved in the initiation and tip growth of root hairs through regulation of actin cytoskeleton.
AT1G70170	RxL21.flg22-RxL21.mock	6.20322e-11	2.52932	up_regulated RxL21.flg22-RxL21.mock	MATRIX METALLOPROTEINASE (MMP). Plastid localized protein of unknown function. Mutants are more susceptible to P. syringae and produce less callose upon infection.
AT1G70420	RxL21.flg22-RxL21.mock	1.30263e-10	1.4665	up_regulated RxL21.flg22-RxL21.mock	One of three genes in A. thaliana encoding multiprotein bridging factor 1, a highly conserved transcriptional coactivator. May serve as a bridging factor between a bZIP factor and TBP. Its expression is specifically elevated in response to pathogen infection, salinity, drought, heat, hydrogen peroxide, and application of abscisic acid or salicylic acid. Constitutive expression enhances the tolera…
AT1G70500	RxL21.flg22-RxL21.mock	2.87061e-07	1.25933	up_regulated RxL21.flg22-RxL21.mock	Ankyrin repeat family protein.
AT1G70520	RxL21.flg22-RxL21.mock	3.7067e-14	1.55646	up_regulated RxL21.flg22-RxL21.mock	CYSTEINE-RICH RLK (RECEPTOR-LIKE PROTEIN KINASE) 2 (CRK2); ALTERED SEED GERMINATION 6 (ASG6). Encodes a cysteine-rich receptor-like protein kinase. Involved in regulating microbe-associated molecular pattern-triggered ROS production. Required for MAMP-triggered responses and resistance to Pseudomonas syringae pv. tomato 118 DC3000 .
AT1G70530	RxL21.flg22-RxL21.mock	1.72813e-16	1.94647	up_regulated RxL21.flg22-RxL21.mock	CYSTEINE-RICH RLK (RECEPTOR-LIKE PROTEIN KINASE) 3 (CRK3). Encodes a cysteine-rich receptor-like protein kinase.
AT1G70581	RxL21.flg22-RxL21.mock	1.54789e-10	1.99661	up_regulated RxL21.flg22-RxL21.mock	Encodes a putative glycosyltransferase. Regulates flowering time via FLOWERING LOCUS C.
AT1G70920	RxL21.flg22-RxL21.mock	1.12534e-14	2.96753	up_regulated RxL21.flg22-RxL21.mock	HOMEOBOX-LEUCINE ZIPPER PROTEIN 18 (HB18). Homeobox-leucine zipper protein 18.
AT1G70990	RxL21.flg22-RxL21.mock	5.07803e-09	1.44254	up_regulated RxL21.flg22-RxL21.mock	Calcium-dependent protein kinase (CDPK) family protein.
AT1G71000	RxL21.flg22-RxL21.mock	2.1927e-06	2.36376	up_regulated RxL21.flg22-RxL21.mock	UDP-glycosyltransferase 73B4.
AT1G71100	RxL21.flg22-RxL21.mock	6.49136e-09	1.31234	up_regulated RxL21.flg22-RxL21.mock	RADIAL SWELLING 10 (RSW10). Pectin lyase-like superfamily protein.
AT1G71400	RxL21.flg22-RxL21.mock	4.39719e-16	1.87745	up_regulated RxL21.flg22-RxL21.mock	RECEPTOR LIKE PROTEIN 12 (RLP12). Encodes a CLAVATA2 (CLV2)-related gene. Complements the clv2 mutant when expressed under the control of the CLV2 promoter.
AT1G71520	RxL21.flg22-RxL21.mock	3.96364e-09	3.61594	up_regulated RxL21.flg22-RxL21.mock	DENN (AEX-3) domain-containing protein.
AT1G71697	RxL21.flg22-RxL21.mock	3.53889e-16	2.42114	up_regulated RxL21.flg22-RxL21.mock	CHOLINE/ETHANOLAMINE KINASE 1 (CEK1); CHOLINE KINASE 1 (CK1). Encodes choline kinase.
AT1G71880	RxL21.flg22-RxL21.mock	4.7446e-11	1.11306	up_regulated RxL21.flg22-RxL21.mock	SUCROSE-PROTON SYMPORTER 1 (SUC1). Encodes the LCB1 subunit of serine palmitoyltransferase. Together with the LCB2 subunit, forms a functional serine palmitoyltransferase complex, which catalyzes the first reaction of sphingolipid biosynthesis. Knockout of LCB1 was embryo lethal. Partial suppression of LCB1 expression led to smaller plants due to reduced cell expansion.
AT1G72000	RxL21.flg22-RxL21.mock	1.14337e-06	2.72533	up_regulated RxL21.flg22-RxL21.mock	ALKALINE/NEUTRAL INVERTASE F (A/N-InvF). zinc finger (C2H2 type, AN1-like) family protein.
AT1G72060	RxL21.flg22-RxL21.mock	4.80184e-13	3.7709	up_regulated RxL21.flg22-RxL21.mock	serine-type endopeptidase inhibitor.
AT1G72070	RxL21.flg22-RxL21.mock	6.07739e-14	2.40848	up_regulated RxL21.flg22-RxL21.mock	Chaperone DnaJ-domain superfamily protein.
AT1G72280	RxL21.flg22-RxL21.mock	4.08839e-13	1.685	up_regulated RxL21.flg22-RxL21.mock	ENDOPLASMIC RETICULUM OXIDOREDUCTINS 1 (AERO1);ENDOPLASMIC RETICULUM OXIDOREDUCTINS 1 (ERO1). Encodes an oxidoreductin required for oxidative protein folding in the ER and exists in two distinct oxidized isoforms (Ox1 and Ox2), which are determined by the formation or breakage of the putative regulatory disulfide. AtERO1 is mainly present in the Ox1 redox state.
AT1G72416	RxL21.flg22-RxL21.mock	2.63342e-12	1.67989	up_regulated RxL21.flg22-RxL21.mock	COFACTOR OF NITRATE REDUCTASE AND XANTHINE DEHYDROGENASE 2. Encodes a protein involved in molybdenum cofactor biosynthesis. Homologous to E.coli moaA. Expression is abundant in all tissues examined, particularly in roots. Appears to have targeting signals for chloroplast or mitochondria.
AT1G72450	RxL21.flg22-RxL21.mock	1.06137e-12	1.38455	up_regulated RxL21.flg22-RxL21.mock	JASMONATE-ZIM-DOMAIN PROTEIN 6 (JAZ6);TIFY DOMAIN PROTEIN 11B (TIFY11B). JAZ6 transcript levels rise in response to a jasmonate stimulus and a GFP:JAZ6 fusion protein localizes to the nucleus. Application of jasmonate methyl ester to Arabidopsis roots reduces the levels of a JAZ6:GUS fusion protein, presumably by stimulating ubiquitin-proteasome-mediated degradation.
AT1G72520	RxL21.flg22-RxL21.mock	1.72905e-13	2.94013	up_regulated RxL21.flg22-RxL21.mock	LIPOXYGENASE 4 (LOX4). PLAT/LH2 domain-containing lipoxygenase family protein.
AT1G72540	RxL21.flg22-RxL21.mock	6.68217e-07	1.49705	up_regulated RxL21.flg22-RxL21.mock	PBS1-LIKE 33 (PBL33). Encodes the tryptophan biosynthetic enzyme phosphoribosylanthranilate transferase (PAT1, called trpD in bacteria). Converts anthranilate and phosphoribosylpyrophosphate into phosphoribosylanthranilate and inorganic pyrophosphate. The mRNA is cell-to-cell mobile.
AT1G72660	RxL21.flg22-RxL21.mock	2.93921e-07	1.99798	up_regulated RxL21.flg22-RxL21.mock	(DRG1-3). Encodes a cysteine-rich receptor-like protein kinase.
AT1G72900	RxL21.flg22-RxL21.mock	3.63687e-11	1.15985	up_regulated RxL21.flg22-RxL21.mock	Phosphoglycerate mutase family protein.
AT1G72920	RxL21.flg22-RxL21.mock	2.23319e-07	1.00709	up_regulated RxL21.flg22-RxL21.mock	hypothetical protein.
AT1G72940	RxL21.flg22-RxL21.mock	6.56529e-10	1.02455	up_regulated RxL21.flg22-RxL21.mock	Receptor like kinase involved in HopZ1a effector triggered immunity. Interacts with ZAR1. Localization to membrane is dependent on N-terminal myristoylation domain.
AT1G73010	RxL21.flg22-RxL21.mock	9.85919e-10	2.6437	up_regulated RxL21.flg22-RxL21.mock	PYROPHOSPHATE-SPECIFIC PHOSPHATASE1 (PPsPase1); PHOSPHATE STARVATION-INDUCED GENE 2 (PS2). Encodes PPsPase1, a pyrophosphate-specific phosphatase catalyzing the specific cleavage of pyrophosphate (Km 38.8 uM) with an alkaline catalytic pH optimum. Expression is upregulated in the shoot of cax1/cax3 mutant.
AT1G73080	RxL21.flg22-RxL21.mock	1.7327e-12	1.76614	up_regulated RxL21.flg22-RxL21.mock	PEP1 RECEPTOR 1 (PEPR1).
AT1G73260	RxL21.flg22-RxL21.mock	4.11898e-05	1.09107	up_regulated RxL21.flg22-RxL21.mock	KUNITZ TRYPSIN INHIBITOR 1 (KTI1). Eukaryotic aspartyl protease family protein.
AT1G73480	RxL21.flg22-RxL21.mock	5.44983e-06	1.00971	up_regulated RxL21.flg22-RxL21.mock	(MAGL4). myosin-binding protein (Protein of unknown function, DUF593).
AT1G73500	RxL21.flg22-RxL21.mock	3.50604e-08	1.2403	up_regulated RxL21.flg22-RxL21.mock	MAP KINASE KINASE 9 (MKK9). Eukaryotic aspartyl protease family protein.
AT1G73740	RxL21.flg22-RxL21.mock	2.27893e-12	1.44125	up_regulated RxL21.flg22-RxL21.mock	VQ motif-containing protein.
AT1G73810	RxL21.flg22-RxL21.mock	8.10183e-11	2.42107	up_regulated RxL21.flg22-RxL21.mock	Encodes a group I formin. Binds to F-actin barbed ends. Has severing actin filaments activity. Binds profilin. Involved in the initiation and tip growth of root hairs through regulation of actin cytoskeleton.
AT1G73965	RxL21.flg22-RxL21.mock	2.79872e-05	1.48732	up_regulated RxL21.flg22-RxL21.mock	CLAVATA3/ESR-RELATED 13 (CLE13). Necessary for the efficient multiplication of tobamoviruses. The mRNA is cell-to-cell mobile.
AT1G74010	RxL21.flg22-RxL21.mock	5.10901e-08	1.20291	up_regulated RxL21.flg22-RxL21.mock	Encodes a facultative transporter controlling auxin concentrations in plant cells.
AT1G74080	RxL21.flg22-RxL21.mock	1.17608e-15	3.62366	up_regulated RxL21.flg22-RxL21.mock	MYB DOMAIN PROTEIN 122 (MYB122). Encodes a putative transcription factor, member of the R2R3 factor gene family (MYB122).
AT1G74100	RxL21.flg22-RxL21.mock	5.44225e-17	3.05188	up_regulated RxL21.flg22-RxL21.mock	SULFOTRANSFERASE 16 (SOT16); CORONATINE INDUCED-7 (CORI-7). Encodes a desulfoglucosinolate sulfotransferase, involved in the final step of glucosinolate core structure biosynthesis. Has a broad-substrate specificity with different desulfoglucosinolates, the best substrate is indole-3-methyl-dsGS, followed by benzyl-dsGS. Expression was induced by wounding, jasmonate and ethylene stimulates.
AT1G74190	RxL21.flg22-RxL21.mock	1.76587e-06	3.8859	up_regulated RxL21.flg22-RxL21.mock	RECEPTOR LIKE PROTEIN 15 (RLP15). Encodes LHT1 (lysine histidine transporter), a high-affinity transporter for cellular amino acid uptake in both root epidermis and leaf mesophyll.
AT1G74310	RxL21.flg22-RxL21.mock	8.60219e-13	2.4882	up_regulated RxL21.flg22-RxL21.mock	(HOT1); HEAT SHOCK PROTEIN 101 (HSP101). Encodes ClpB1, which belongs to the Casein lytic proteinase/heat shock protein 100 (Clp/Hsp100) family. Involved in refolding of proteins which form aggregates under heat stress. AtHsp101 is a cytosolic heat shock protein required for acclimation to high temperature.
AT1G74330	RxL21.flg22-RxL21.mock	6.9682e-11	1.00394	up_regulated RxL21.flg22-RxL21.mock	Leucine-rich repeat (LRR) family protein.
AT1G74360	RxL21.flg22-RxL21.mock	2.01653e-18	3.55161	up_regulated RxL21.flg22-RxL21.mock	NEMATODE-INDUCED LRR-RLK 1 (NILR1);GERMINATION REPRESSION AND CELL EXPANSION RECEPTOR-LIKE KINASE (GRACE). NILR1 encodes a serine/threonine kinase involved in defense response to nematodes.
AT1G74590	RxL21.flg22-RxL21.mock	2.24741e-13	2.39393	up_regulated RxL21.flg22-RxL21.mock	GLUTATHIONE S-TRANSFERASE TAU 10 (GSTU10). Encodes glutathione transferase belonging to the tau class of GSTs.
AT1G74650	RxL21.flg22-RxL21.mock	8.63678e-09	1.51928	up_regulated RxL21.flg22-RxL21.mock	MYB DOMAIN PROTEIN 31 (MYB31). Protein kinase superfamily protein.
AT1G74710	RxL21.flg22-RxL21.mock	2.43341e-14	2.00385	up_regulated RxL21.flg22-RxL21.mock	ENHANCED DISEASE SUSCEPTIBILITY TO ERYSIPHE ORONTII 16 (EDS16). Encodes a protein with isochorismate synthase activity. Mutants fail to accumulate salicylic acid.
AT1G74750	RxL21.flg22-RxL21.mock	2.05254e-12	1.76057	up_regulated RxL21.flg22-RxL21.mock	transmembrane protein.
AT1G74790	RxL21.flg22-RxL21.mock	1.47529e-12	1.56391	up_regulated RxL21.flg22-RxL21.mock	Encodes LecRKA4.3, a member of the lectin receptor kinase subfamily A4 (LecRKA4.1 At5g01540; LecRKA4.2 At5g01550; LecRKA4.3 At5g01560). Together with other members of the subfamily, functions redundantly in the negative regulation of ABA response in seed germination.
AT1G75000	RxL21.flg22-RxL21.mock	4.77517e-08	1.18836	up_regulated RxL21.flg22-RxL21.mock	ELO HOMOLOG 3 (ELO3). Encodes a plastid-localized arogenate dehydratase involved in phenylalanine biosynthesis. Not less than six genes encoding ADT were identi&#64257;ed in the Arabidopsis genome: ADT1 [At1g11790]; ADT2 [At3g07630]; ADT3 [At2g27820]; ADT4 [At3g44720]; ADT5 [At5g22630]; and ADT6 [At1g08250]. The mRNA is cell-to-cell mobile.
AT1G75170	RxL21.flg22-RxL21.mock	1.1431e-15	1.62373	up_regulated RxL21.flg22-RxL21.mock	Sec14p-like phosphatidylinositol transfer family protein.
AT1G75290	RxL21.flg22-RxL21.mock	3.71465e-06	1.00258	up_regulated RxL21.flg22-RxL21.mock	VACUOLELESS GAMETOPHYTES (VLG) as a DC1 domain containing protein that is found in the endomembrane system. It is essential for both female and male gametophyte development.
AT1G75810	RxL21.flg22-RxL21.mock	7.60016e-11	1.4297	up_regulated RxL21.flg22-RxL21.mock	receptor like protein 46.
AT1G75830	RxL21.flg22-RxL21.mock	5.07803e-09	4.95693	up_regulated RxL21.flg22-RxL21.mock	LOW-MOLECULAR-WEIGHT CYSTEINE-RICH 67 (LCR67). Calcium sensor involved in trichome branching.
AT1G76040	RxL21.flg22-RxL21.mock	7.12957e-14	2.02519	up_regulated RxL21.flg22-RxL21.mock	CALCIUM-DEPENDENT PROTEIN KINASE 29 (CPK29). Member of Calcium Dependent Protein Kinase
AT1G76070	RxL21.flg22-RxL21.mock	2.49214e-15	2.5748	up_regulated RxL21.flg22-RxL21.mock	hypothetical protein.
AT1G76130	RxL21.flg22-RxL21.mock	8.79438e-12	1.45132	up_regulated RxL21.flg22-RxL21.mock	ALPHA-AMYLASE-LIKE 2 (AMY2). Encodes a thylakoidal processing peptidase that removes signal sequences from proteins synthesized in the cytoplasm and transported into the thylakoid lumen. The mRNA is cell-to-cell mobile.
AT1G76410	RxL21.flg22-RxL21.mock	4.00028e-10	1.7794	up_regulated RxL21.flg22-RxL21.mock	(ATL8). Disease resistance protein (TIR-NBS-LRR class) family.
AT1G76430	RxL21.flg22-RxL21.mock	5.41353e-12	3.28545	up_regulated RxL21.flg22-RxL21.mock	PHOSPHATE TRANSPORTER 1;9 (PHT1;9).
AT1G76440	RxL21.flg22-RxL21.mock	4.16628e-10	1.04324	up_regulated RxL21.flg22-RxL21.mock	Major facilitator superfamily protein.
AT1G76470	RxL21.flg22-RxL21.mock	1.48351e-09	2.86802	up_regulated RxL21.flg22-RxL21.mock	Target of Myb protein 1.
AT1G76520	RxL21.flg22-RxL21.mock	2.46489e-09	1.13234	up_regulated RxL21.flg22-RxL21.mock	PIN-LIKES 3 (PILS3). Encodes a syntaxin localized at the plasma membrane. SYR1/PEN1 is a member of the SNARE superfamily and functions in positioning anchoring of the KAT1 K+ channel protein at the plasma membrane. Transcription is upregulated by abscisic acid, suggesting a role in ABA signaling. Also functions in non-host resistance against barley powdery mildew. It is a nonessential component o…
AT1G76560	RxL21.flg22-RxL21.mock	7.34309e-10	1.04823	up_regulated RxL21.flg22-RxL21.mock	CP12 DOMAIN-CONTAINING PROTEIN 3 (CP12-3). Major facilitator superfamily protein.
AT1G76600	RxL21.flg22-RxL21.mock	1.15798e-11	2.72395	up_regulated RxL21.flg22-RxL21.mock	member of MRP subfamily
AT1G76680	RxL21.flg22-RxL21.mock	1.12492e-11	2.0048	up_regulated RxL21.flg22-RxL21.mock	12-OXOPHYTODIENOATE REDUCTASE 1 (OPR1). Encodes a poly(A) polymerase. Located in the nucleus.
AT1G76700	RxL21.flg22-RxL21.mock	3.94567e-13	1.52301	up_regulated RxL21.flg22-RxL21.mock	DNAJ heat shock N-terminal domain-containing protein.
AT1G76930	RxL21.flg22-RxL21.mock	3.57499e-08	1.22235	up_regulated RxL21.flg22-RxL21.mock	EXTENSIN 4 (EXT4). Encodes a medium to long-chain acyl-CoA oxidase. Catalyzes the first step of fatty acid beta-oxidation. Involved in jasmonate biosynthesis. Gene expression is induced by wounding, drought stress, abscisic acid, and jasmonate.
AT1G76970	RxL21.flg22-RxL21.mock	4.3067e-15	2.2063	up_regulated RxL21.flg22-RxL21.mock	Target of Myb protein 1.
AT1G77360	RxL21.flg22-RxL21.mock	8.2677e-08	1.10053	up_regulated RxL21.flg22-RxL21.mock	ARABIDOPSIS PENTATRICOPEPTIDE REPEAT 6 (APPR6). receptor Serine/Threonine kinase-like protein.
AT1G77380	RxL21.flg22-RxL21.mock	5.31739e-11	1.74655	up_regulated RxL21.flg22-RxL21.mock	AMINO ACID PERMEASE 3 (AAP3). extra-large GTP-binding protein 2.
AT1G77450	RxL21.flg22-RxL21.mock	1.38419e-08	1.64956	up_regulated RxL21.flg22-RxL21.mock	NAC DOMAIN CONTAINING PROTEIN 32 (NAC032). PPPDE putative thiol peptidase family protein.
AT1G77500	RxL21.flg22-RxL21.mock	2.70827e-09	1.04092	up_regulated RxL21.flg22-RxL21.mock	calmodulin-domain protein kinase CDPK isoform 9 (CPK9)
AT1G77885	RxL21.flg22-RxL21.mock	3.66964e-08	1.17278	up_regulated RxL21.flg22-RxL21.mock	Encodes a putative leucine rich repeat transmembrane protein that is expressed in response to Pseudomonas syringae. Expression of SRRLK may be required for silencing via lsiRNAs. Regulates cell death and innate immunity.
AT1G78000	RxL21.flg22-RxL21.mock	2.64968e-12	1.57036	up_regulated RxL21.flg22-RxL21.mock	SULFATE TRANSPORTER 1;2 (SULTR1;2). Phosphoglycerate mutase family protein.
AT1G78210	RxL21.flg22-RxL21.mock	6.15531e-10	1.07041	up_regulated RxL21.flg22-RxL21.mock	Encodes a chloroplast/cytosol localized serine O-acetyltransferase involved in sulfur assimilation and cysteine biosynthesis. Expressed in the vascular system. The mRNA is cell-to-cell mobile.
AT1G78410	RxL21.flg22-RxL21.mock	3.31442e-10	2.72782	up_regulated RxL21.flg22-RxL21.mock	Encodes a putative serine/threonine-specific protein kinase kin3. Protein is N-myristoylated.
AT1G78830	RxL21.flg22-RxL21.mock	2.44402e-14	1.89362	up_regulated RxL21.flg22-RxL21.mock	Curculin-like (mannose-binding) lectin family protein.
AT1G78850	RxL21.flg22-RxL21.mock	1.34036e-14	1.86966	up_regulated RxL21.flg22-RxL21.mock	MANNOSE BINDING LECTIN1 (MBL1);APPLE DOMAIN LECTIN-1 (GAL1). Curculin-like (mannose-binding) lectin family protein, belongs to GNA domain lectin family. Enhances PAP26 function to facilitate Pi-scavenging by Pi-starved plants.
AT1G78860	RxL21.flg22-RxL21.mock	1.23593e-10	1.33448	up_regulated RxL21.flg22-RxL21.mock	APPLE DOMAIN LECTIN-2 (GAL2). Encodes CNI1 (Carbon/Nitrogen Insensitive1) (also named as ATL31), a RING type ubiquitin ligase that functions in the Carbon/Nitrogen response for growth phase transition in Arabidopsis seedlings. The mRNA is cell-to-cell mobile.
AT1G78895	RxL21.flg22-RxL21.mock	5.8555e-12	1.2931	up_regulated RxL21.flg22-RxL21.mock	Encodes a GDP-L-galactose phosphorylase, with similar biochemical properties as VTC2.
AT1G79160	RxL21.flg22-RxL21.mock	1.77478e-12	1.38209	up_regulated RxL21.flg22-RxL21.mock	Calcium-dependent lipid-binding (CaLB domain) family protein.
AT1G79180	RxL21.flg22-RxL21.mock	5.06668e-07	1.23194	up_regulated RxL21.flg22-RxL21.mock	MYB DOMAIN PROTEIN 63 (MYB63). VQ motif-containing protein.
AT1G79245	RxL21.flg22-RxL21.mock	3.79771e-08	2.43706	up_regulated RxL21.flg22-RxL21.mock	MAC/Perforin domain-containing protein.
AT1G79400	RxL21.flg22-RxL21.mock	2.40608e-07	1.78871	up_regulated RxL21.flg22-RxL21.mock	CATION/H+ EXCHANGER 2 (CHX2). SOK5 is a DUF966 domain containing protein expressed in early embryos.
AT1G79410	RxL21.flg22-RxL21.mock	3.33268e-08	1.30315	up_regulated RxL21.flg22-RxL21.mock	ORGANIC CATION/CARNITINE TRANSPORTER5 (OCT5). encodes a type-II membrane protein that catalyzes 4-epimerization of UDP-D-Xylose to UDP-L-Arabinose in vitro, the nucleotide sugar used by glycosyltransferases in the arabinosylation of cell wall polysaccharides and wall-resident proteoglycans.
AT1G79670	RxL21.flg22-RxL21.mock	2.0287e-14	1.17425	up_regulated RxL21.flg22-RxL21.mock	(WAKL22);RESISTANCE TO FUSARIUM OXYSPORUM 1 (RFO1). Encodes a receptor-like kinase that does not contain an extracellular leucine-rich repeat domain. A novel type of dominant disease-resistance protein that confers resistance to a broad spectrum of Fusarium races.
AT1G79680	RxL21.flg22-RxL21.mock	8.26516e-12	5.50883	up_regulated RxL21.flg22-RxL21.mock	WALL ASSOCIATED KINASE (WAK)-LIKE 10 (WAKL10). induced by wounding, belongs to a large family of putative transcriptional activators with NAC domain.
AT1G79710	RxL21.flg22-RxL21.mock	1.82661e-09	1.12931	up_regulated RxL21.flg22-RxL21.mock	poly(ADP-ribose) glycohydrolase 2.
AT1G80160	RxL21.flg22-RxL21.mock	0.000660807	1.18188	up_regulated RxL21.flg22-RxL21.mock	GLYOXYLASE I 7 (GLYI7). Protein kinase superfamily protein.
AT1G80300	RxL21.flg22-RxL21.mock	1.90092e-12	1.75238	up_regulated RxL21.flg22-RxL21.mock	NUCLEOTIDE TRANSPORTER 1 (NTT1). Encodes a S-adenosyl-L-methionine-dependent phosphoethanolamine N-methyltransferase whose expression is responsive to both phosphate (Pi) and phosphite (Phi) in roots. It catalyzes the three sequential P-base methylation of phosphoethanolamine to phosphocholine. Homologous biochemical function to NMT1 (At3g18000). Double mutants of NMT1 and NMT3 are defective in l…
AT1G80450	RxL21.flg22-RxL21.mock	2.50521e-12	2.14907	up_regulated RxL21.flg22-RxL21.mock	VQ motif-containing protein.
AT1G80460	RxL21.flg22-RxL21.mock	7.2657e-11	1.02515	up_regulated RxL21.flg22-RxL21.mock	NONHOST RESISTANCE TO P. S. PHASEOLICOLA 1 (NHO1). D-mannose binding lectin protein with Apple-like carbohydrate-binding domain-containing protein.
AT1G80820	RxL21.flg22-RxL21.mock	1.72813e-16	3.75603	up_regulated RxL21.flg22-RxL21.mock	CINNAMOYL COA REDUCTASE (CCR2). Encodes an cinnamoyl CoA reductase isoform. Involved in lignin biosynthesis.
AT1G80840	RxL21.flg22-RxL21.mock	2.8759e-16	3.28322	up_regulated RxL21.flg22-RxL21.mock	WRKY DNA-BINDING PROTEIN 40 (WRKY40); (ATWRKY40)Pathogen-induced transcription factor. Binds W-box sequences in vitro. Forms protein complexes with itself and with WRKY40 and WRKY60. Coexpression with WRKY18 or WRKY60 made plants more susceptible to both P. syringae and B. cinerea. WRKY18, WRKY40, and WRKY60 have partially redundant roles in response to the hemibiotrophic bacterial pathogen Pseud…
AT2G01180	RxL21.flg22-RxL21.mock	7.45019e-09	1.19194	up_regulated RxL21.flg22-RxL21.mock	PHOSPHATIDIC ACID PHOSPHATASE 1 (PAP1). Encodes a cold-activated plasma membrane protein cold-responsive protein kinase that phosphorylates 14-3-3 proteins. The phosphorylated 14-3-3 proteins shuttle from the cytosol to the nucleus, where they interact with and destabilize the key cold-responsive C-repeat-binding factor (CBF) proteins, modulate CBF stability and the response to cold stress.
AT2G01340	RxL21.flg22-RxL21.mock	4.24412e-09	1.62423	up_regulated RxL21.flg22-RxL21.mock	(At17.1). Encodes a Al-stress-induced gene. Along with TCF, it promotes lignin biosynthesis in response to cold stress. The mRNA is cell-to-cell mobile.
AT2G01379	RxL21.flg22-RxL21.mock	1.63404e-07	4.34167	up_regulated RxL21.flg22-RxL21.mock	Encodes allene oxide cyclase, one of the enzymes involved in jasmonic acid biosynthesis. One of four genes in Arabidopsis that encode this enzyme. mRNA expression is upregulated in senescing leaves. Note: Nomenclature for Arabidopsis allene oxide cyclase 3 (AOC3, AT3G25780) gene is based on Stenzel et al. 2003 Plant Molecular Biology 51:895-911. AOC3 (AT3G25780) is also referred to as AOC2 in He …
AT2G01450	RxL21.flg22-RxL21.mock	2.09671e-14	1.0575	up_regulated RxL21.flg22-RxL21.mock	MAP KINASE 17 (MPK17). Map kinase family member. Mutants have increased numbers of peroxisomes a phenotype that can be suppressed by mutations in PMD1. This and other treatments, suggests a function in control of peroxisome proliferation in salt stress.
AT2G01650	RxL21.flg22-RxL21.mock	1.09311e-13	1.18903	up_regulated RxL21.flg22-RxL21.mock	PLANT UBX DOMAIN-CONTAINING PROTEIN 2 (PUX2). Encodes a peripheral membrane protein that contains UBX domain and interacts with AtCDC48 in vitro and co-fractionates with membrane-associated but not soluble AtCDC48 in vivo.
AT2G01670	RxL21.flg22-RxL21.mock	2.21622e-14	1.54159	up_regulated RxL21.flg22-RxL21.mock	NUDIX HYDROLASE HOMOLOG 17 (NUDT17).
AT2G02010	RxL21.flg22-RxL21.mock	4.50061e-19	6.08639	up_regulated RxL21.flg22-RxL21.mock	GLUTAMATE DECARBOXYLASE 4 (GAD4).
AT2G02180	RxL21.flg22-RxL21.mock	3.30915e-15	1.72444	up_regulated RxL21.flg22-RxL21.mock	TOBAMOVIRUS MULTIPLICATION PROTEIN 3 (TOM3). Necessary for the efficient multiplication of tobamoviruses.
AT2G02220	RxL21.flg22-RxL21.mock	6.26656e-18	2.04546	up_regulated RxL21.flg22-RxL21.mock	PHYTOSULFOKIN RECEPTOR 1 (PSKR1). Encodes a protein interacting with phytosulfokine, a five amino acid sulfated peptide (YIYTQ). Contains dual guanylate cyclase and kinase catalytic activities that operate in vivo.
AT2G02310	RxL21.flg22-RxL21.mock	0.00114494	1.14496	up_regulated RxL21.flg22-RxL21.mock	PHLOEM PROTEIN 2-B6 (PP2-B6)
AT2G02350	RxL21.flg22-RxL21.mock	1.98236e-10	1.37279	up_regulated RxL21.flg22-RxL21.mock	SKP1 INTERACTING PARTNER 3 (SKIP3). Auxin induced gene, IAA10 (IAA10).
AT2G02360	RxL21.flg22-RxL21.mock	1.37925e-11	1.39226	up_regulated RxL21.flg22-RxL21.mock	PHLOEM PROTEIN 2-B10 (PP2-B10). Encodes a group I formin. Localized to cell junctions. Polymerizes actin. Binds profilin. Member of family of cytoskeletal-interacting proteins which have the ability to stimulate actin nucleation and barbed-end capping through the combined activity of conserved formin-homology 1 (FH1) and formin-homology 2 (FH2) domains. FORMIN4 is a spatial feedback element in a …
AT2G02370	RxL21.flg22-RxL21.mock	2.64039e-13	1.34465	up_regulated RxL21.flg22-RxL21.mock	SNARE associated Golgi protein family.
AT2G02380	RxL21.flg22-RxL21.mock	5.63252e-07	1.54528	up_regulated RxL21.flg22-RxL21.mock	GLUTATHIONE S-TRANSFERASE (CLASS ZETA) 2 (ATGSTZ2). Encodes glutathione transferase belonging to the zeta class of GSTs.
AT2G02810	RxL21.flg22-RxL21.mock	1.25837e-09	1.07368	up_regulated RxL21.flg22-RxL21.mock	UDP-GALACTOSE TRANSPORTER 1 (UTR1). Glutaredoxin family protein.
AT2G02860	RxL21.flg22-RxL21.mock	6.18496e-13	1.03685	up_regulated RxL21.flg22-RxL21.mock	SUCROSE TRANSPORTER 2 (SUT2);SUCROSE TRANSPORTER 3 (SUC3). Encodes a sucrose transporter in sieve elements and a number of sink tissues and cell types. Gene expression is induced by wounding.
AT2G02930	RxL21.flg22-RxL21.mock	3.6835e-12	4.61278	up_regulated RxL21.flg22-RxL21.mock	GLUTATHIONE S-TRANSFERASE F3 (GSTF3). member of KEULE Gene Family
AT2G03020	RxL21.flg22-RxL21.mock	0.000817948	1.46686	up_regulated RxL21.flg22-RxL21.mock	A member of EXO70 gene family, putative exocyst subunits, conserved in land plants. Arabidopsis thaliana contains 23 putative EXO70 genes, which can be classified into eight clusters on the phylogenetic tree.
AT2G03505	RxL21.flg22-RxL21.mock	1.72225e-10	2.04116	up_regulated RxL21.flg22-RxL21.mock	Encodes a plasma membrane-localized ser/thr protein kinase that is a crucial component of host response signaling required to activate the resistance responses to Botrytis and A. brassicicola infection. It is likely a negative regulator of salicylic acid accumulation and basal defense against virulent bacterial pathogens. Together with ER plays opposing roles in leaf morphogenesis and inflorescen…
AT2G04040	RxL21.flg22-RxL21.mock	4.58345e-13	2.15671	up_regulated RxL21.flg22-RxL21.mock	DETOXIFICATION 1 (DTX1). AtDTX1 has been identified as a detoxifying efflux carrier for plant-derived antibiotics and other toxic compounds, including Cd2+.
AT2G04070	RxL21.flg22-RxL21.mock	1.64435e-06	1.65265	up_regulated RxL21.flg22-RxL21.mock	Expression in rosette leaves is activated by high concentration of boron.
AT2G04400	RxL21.flg22-RxL21.mock	5.17867e-16	2.76026	up_regulated RxL21.flg22-RxL21.mock	INDOLE-3-GLYCEROL PHOSPHATE SYNTHASE (IGPS). Acts during tryptophan biosynthesis controlled by ERF109.
AT2G04430	RxL21.flg22-RxL21.mock	3.49663e-09	1.12912	up_regulated RxL21.flg22-RxL21.mock	NUDIX HYDROLASE HOMOLOG 5 (NUDT5). Diacylglycerol kinase family protein.
AT2G04495	RxL21.flg22-RxL21.mock	1.49605e-09	3.0435	up_regulated RxL21.flg22-RxL21.mock	transmembrane protein.
AT2G04515	RxL21.flg22-RxL21.mock	0.000473481	1.24618	up_regulated RxL21.flg22-RxL21.mock	transmembrane protein.
AT2G05940	RxL21.flg22-RxL21.mock	7.45753e-12	1.14697	up_regulated RxL21.flg22-RxL21.mock	RPM1-INDUCED PROTEIN KINASE (RIPK). UDP-galactose transporter 2.
AT2G06050	RxL21.flg22-RxL21.mock	8.51875e-12	1.89989	up_regulated RxL21.flg22-RxL21.mock	OXOPHYTODIENOATE-REDUCTASE 3 (OPR3). adenosine-5'-phosphosulfate-kinase (akn2) mRNA, complete The mRNA is cell-to-cell mobile.
AT2G07180	RxL21.flg22-RxL21.mock	7.58785e-16	1.5637	up_regulated RxL21.flg22-RxL21.mock	PBS1-LIKE 17 (PBL17). Protein kinase superfamily protein.
AT2G11280	RxL21.flg22-RxL21.mock	4.21403e-06	1.04267	up_regulated RxL21.flg22-RxL21.mock	Encodes a gibberellin 2-oxidase that acts on C19 gibberellins but not C20 gibberellins.
AT2G11520	RxL21.flg22-RxL21.mock	1.75179e-13	1.02283	up_regulated RxL21.flg22-RxL21.mock	CALMODULIN-BINDING RECEPTOR-LIKE CYTOPLASMIC KINASE 3 (CRCK3). High overall homology to CRCK1
AT2G11810	RxL21.flg22-RxL21.mock	2.15162e-06	1.2771	up_regulated RxL21.flg22-RxL21.mock	MONOGALACTOSYLDIACYLGLYCEROL SYNTHASE TYPE C (MGDC). Protein kinase superfamily protein.
AT2G13190	RxL21.flg22-RxL21.mock	7.34207e-05	1.68603	up_regulated RxL21.flg22-RxL21.mock	transposable_element_gene.;gypsy-like retrotransposon family, has a 3.5e-06 P-value blast match to GB:AAD19359 polyprotein (gypsy_Ty3-element) (Sorghum bicolor);(source:TAIR10)
AT2G13275	RxL21.flg22-RxL21.mock	1.6772e-08	2.46889	up_regulated RxL21.flg22-RxL21.mock	sugar, putative (DUF1195).
AT2G13650	RxL21.flg22-RxL21.mock	3.75257e-12	1.32892	up_regulated RxL21.flg22-RxL21.mock	GOLGI NUCLEOTIDE SUGAR TRANSPORTER 1 (GONST1). ENTH/ANTH/VHS superfamily protein.
AT2G13790	RxL21.flg22-RxL21.mock	3.88142e-18	2.83154	up_regulated RxL21.flg22-RxL21.mock	SOMATIC EMBRYOGENESIS RECEPTOR-LIKE KINASE 4 (SERK4); BAK1-LIKE 1 (BKK1); BRI1- ASSOCIATED KINASE 7 (BAK7). Somatic embryogenesis receptor-like kinase 4.
AT2G13800	RxL21.flg22-RxL21.mock	2.62526e-10	1.08078	up_regulated RxL21.flg22-RxL21.mock	SOMATIC EMBRYOGENESIS RECEPTOR-LIKE KINASE 5 (SERK5). CW14 protein (DUF1336).
AT2G13810	RxL21.flg22-RxL21.mock	2.56285e-08	5.50554	up_regulated RxL21.flg22-RxL21.mock	AGD2-LIKE DEFENSE RESPONSE PROTEIN 1 (ALD1). MAP kinase
AT2G14290	RxL21.flg22-RxL21.mock	1.21863e-06	2.92234	up_regulated RxL21.flg22-RxL21.mock	F-BOX/DUF295 BRASSICEAE-SPECIFIC 13 (ATFDB13). Encodes protein kinase APK2a. Protein is N-myristoylated.
AT2G14750	RxL21.flg22-RxL21.mock	7.06605e-12	1.76344	up_regulated RxL21.flg22-RxL21.mock	APS KINASE (APK). SNF7 family protein.
AT2G15040	RxL21.flg22-RxL21.mock	2.60589e-05	2.29022	up_regulated RxL21.flg22-RxL21.mock	RECEPTOR LIKE PROTEIN 18 (RLP18). elicitor peptide 3 precursor.
AT2G15042	RxL21.flg22-RxL21.mock	1.66541e-07	2.3589	up_regulated RxL21.flg22-RxL21.mock	S-adenosyl-L-methionine-dependent methyltransferases superfamily protein.
AT2G15080	RxL21.flg22-RxL21.mock	2.09369e-11	1.53911	up_regulated RxL21.flg22-RxL21.mock	RECEPTOR LIKE PROTEIN 19 (RLP19). Encodes a protein with invertase activity.
AT2G15220	RxL21.flg22-RxL21.mock	6.98484e-13	3.53976	up_regulated RxL21.flg22-RxL21.mock	Plant basic secretory protein (BSP) family protein.
AT2G15390	RxL21.flg22-RxL21.mock	2.6536e-17	2.63354	up_regulated RxL21.flg22-RxL21.mock	FUCOSYLTRANSFERASE 4 (FUT4). Encodes an alpha-(1,2)-fucosyltransferase.
AT2G15480	RxL21.flg22-RxL21.mock	1.79243e-15	3.19829	up_regulated RxL21.flg22-RxL21.mock	UDP-GLUCOSYL TRANSFERASE 73B5 (UGT73B5).
AT2G15490	RxL21.flg22-RxL21.mock	2.16153e-15	4.00161	up_regulated RxL21.flg22-RxL21.mock	UDP-GLYCOSYLTRANSFERASE 73B4 (UGT73B4).
AT2G15760	RxL21.flg22-RxL21.mock	1.00697e-12	2.41258	up_regulated RxL21.flg22-RxL21.mock	calmodulin-binding protein (DUF1645).
AT2G15780	RxL21.flg22-RxL21.mock	3.11308e-10	4.50186	up_regulated RxL21.flg22-RxL21.mock	Cupredoxin superfamily protein.
AT2G16060	RxL21.flg22-RxL21.mock	3.1332e-06	1.00326	up_regulated RxL21.flg22-RxL21.mock	HEMOGLOBIN 1 (HB1). Encodes a nuclear PHD finger protein that is functionally redundant with OBE2 and plays an important role in the maintenance and/or establishment of the root and shoot apical meristems. The mRNA is cell-to-cell mobile.
AT2G16500	RxL21.flg22-RxL21.mock	1.85546e-12	1.43994	up_regulated RxL21.flg22-RxL21.mock	ARGININE DECARBOXYLASE 1 (ADC1). syntaxin protein, involved in the negative regulation of defense pathways such as programmed cell death, salicylic acid signalling pathway, jasmonic acid signalling pathway
AT2G16595	RxL21.flg22-RxL21.mock	2.19047e-11	1.26582	up_regulated RxL21.flg22-RxL21.mock	Encodes zinc-finger protein. mRNA levels are elevated in response to low temperature, cold temperatures and high salt. The protein is localized to the nucleus and acts as a transcriptional repressor.
AT2G16720	RxL21.flg22-RxL21.mock	6.55838e-09	1.11628	up_regulated RxL21.flg22-RxL21.mock	MYB DOMAIN PROTEIN 7 (MYB7). S-adenosyl-L-methionine-dependent methyltransferases superfamily protein.
AT2G16900	RxL21.flg22-RxL21.mock	2.237e-14	1.78616	up_regulated RxL21.flg22-RxL21.mock	phospholipase-like protein (PEARLI 4) family protein.
AT2G17050	RxL21.flg22-RxL21.mock	2.42854e-05	1.03808	up_regulated RxL21.flg22-RxL21.mock	disease resistance protein (TIR-NBS-LRR class).
AT2G17055	RxL21.flg22-RxL21.mock	0.00101926	1.05999	up_regulated RxL21.flg22-RxL21.mock	Involved in growth adaptation upon exposure to metal ions. Contributes together with the other MDS genes to the complex network of CrRLK1Ls that positively and negatively affect growth.
AT2G17120	RxL21.flg22-RxL21.mock	6.68797e-14	1.83267	up_regulated RxL21.flg22-RxL21.mock	CEBIP-LIKE 1 (CL-1);LYSM DOMAIN GPI-ANCHORED PROTEIN 2 PRECURSOR (LYM2);LYSM-CONTAINING RECEPTOR PROTEIN 1 (LYP1). Induction of chitin-responsive genes by chitin treatment is not blocked in the mutant. It contains a C-terminal GPI anchor signal and is an ortholog of OsCEBiP.
AT2G17220	RxL21.flg22-RxL21.mock	4.99732e-15	1.53334	up_regulated RxL21.flg22-RxL21.mock	KINASE 3 (KIN3);PBS1-LIKE 32 (PBL32). Encodes a putative serine/threonine-specific protein kinase kin3. Protein is N-myristoylated.
AT2G17290	RxL21.flg22-RxL21.mock	2.64116e-12	1.08471	up_regulated RxL21.flg22-RxL21.mock	CALCIUM DEPENDENT PROTEIN KINASE 6 (CPK6). Encodes a NAC transcription factor induced by hydrogen peroxide (H2O2). Involved in senescence. Over expression of the gene strongly delays senescence and enhances tolerance to various abiotic stresses.
AT2G17500	RxL21.flg22-RxL21.mock	5.75812e-07	1.00192	up_regulated RxL21.flg22-RxL21.mock	PIN-LIKES 5 (PILS5). Encodes a PHD-finger protein that, with TTA1, is redundantly required for MP-dependent embryonic root meristem initiation.
AT2G17520	RxL21.flg22-RxL21.mock	3.57256e-14	1.10922	up_regulated RxL21.flg22-RxL21.mock	INOSITOL REQUIRING 1-2 (IRE1-2). Encodes a endoribonuclease/protein kinase IRE1-like protein that is predicted to form a type I transmembrane protein structure and contain kinase/endoribonuclease domains at their C-terminal halves.
AT2G17705	RxL21.flg22-RxL21.mock	2.84881e-12	1.75432	up_regulated RxL21.flg22-RxL21.mock	methionine-S-oxide reductase.
AT2G17740	RxL21.flg22-RxL21.mock	3.74107e-15	4.71201	up_regulated RxL21.flg22-RxL21.mock	VACUOLELESS GAMETOPHYTES (VLG) as a DC1 domain containing protein that is found in the endomembrane system. It is essential for both female and male gametophyte development.
AT2G17760	RxL21.flg22-RxL21.mock	1.02445e-12	1.20638	up_regulated RxL21.flg22-RxL21.mock	Eukaryotic aspartyl protease family protein.
AT2G18090	RxL21.flg22-RxL21.mock	6.99373e-13	1.01536	up_regulated RxL21.flg22-RxL21.mock	PHD finger family protein / SWIB complex BAF60b domain-containing protein / GYF domain-containing protein.
AT2G18210	RxL21.flg22-RxL21.mock	7.73121e-10	1.61104	up_regulated RxL21.flg22-RxL21.mock	hypothetical protein.
AT2G18350	RxL21.flg22-RxL21.mock	2.27724e-10	1.08087	up_regulated RxL21.flg22-RxL21.mock	HOMEOBOX PROTEIN 24 (HB24). avrRpt2-induced gene that exhibits RPS2- and avrRpt2-dependent induction early after infection with Pseudomonas syringae pv maculicola strain ES4326 carrying avrRpt2
AT2G18660	RxL21.flg22-RxL21.mock	1.39202e-06	2.26529	up_regulated RxL21.flg22-RxL21.mock	PLANT NATRIURETIC PEPTIDE A (PNP-A). encodes a a member of the 1-aminocyclopropane-1-carboxylate (ACC) synthase (S-adenosyl-L-methionine methylthioadenosine-lyase, EC 4.4.1.14) gene family The mRNA is cell-to-cell mobile.
AT2G18670	RxL21.flg22-RxL21.mock	5.79749e-09	1.08531	up_regulated RxL21.flg22-RxL21.mock	ARABIDOPSIS T??XICOS EN LEVADURA 56 (ATL56). vacuolar sorting-associated protein (DUF946).
AT2G18680	RxL21.flg22-RxL21.mock	1.14539e-12	3.63256	up_regulated RxL21.flg22-RxL21.mock	transmembrane protein.
AT2G18690	RxL21.flg22-RxL21.mock	2.58225e-17	3.47454	up_regulated RxL21.flg22-RxL21.mock	transmembrane protein.
AT2G18969	RxL21.flg22-RxL21.mock	0.000980924	1.3759	up_regulated RxL21.flg22-RxL21.mock	PBS1-like 1.
AT2G18970	RxL21.flg22-RxL21.mock	0.00242856	1.73831	up_regulated RxL21.flg22-RxL21.mock	Encodes a gamma-glutamyl peptidase, outside the GGT family, that can hydrolyze gamma-glutamyl peptide bonds. The mRNA is cell-to-cell mobile.
AT2G19130	RxL21.flg22-RxL21.mock	1.90282e-12	1.39139	up_regulated RxL21.flg22-RxL21.mock	diacylglycerol kinase 5.
AT2G19160	RxL21.flg22-RxL21.mock	1.24853e-13	1.07203	up_regulated RxL21.flg22-RxL21.mock	Core-2/I-branching beta-1,6-N-acetylglucosaminyltransferase family protein.
AT2G19190	RxL21.flg22-RxL21.mock	1.80985e-17	3.25494	up_regulated RxL21.flg22-RxL21.mock	FLG22-INDUCED RECEPTOR-LIKE KINASE 1 (FRK1); SE- NESCENCE-INDUCED RECEPTOR-LIKE KINASE (SIRK). Encodes a receptor-like protein kinase that is involved in early defense signaling. Expression of this gene is strongly induced during leaf senescence. It is a target of the transcription factor AtWRKY6.
AT2G19460	RxL21.flg22-RxL21.mock	2.05758e-06	1.01036	up_regulated RxL21.flg22-RxL21.mock	Encodes a nitrogen regulated putative glutamine amidotransferase that represses shoot branching.
AT2G19590	RxL21.flg22-RxL21.mock	5.60478e-05	1.0545	up_regulated RxL21.flg22-RxL21.mock	ACC OXIDASE 1 (ACO1). homeobox-leucine zipper protein 18.
AT2G20010	RxL21.flg22-RxL21.mock	1.48118e-15	1.40543	up_regulated RxL21.flg22-RxL21.mock	Gls protein (DUF810).
AT2G20142	RxL21.flg22-RxL21.mock	3.12879e-07	1.14365	up_regulated RxL21.flg22-RxL21.mock	Encodes a cysteine-rich receptor-like protein kinase.
AT2G20320	RxL21.flg22-RxL21.mock	2.30254e-15	2.12255	up_regulated RxL21.flg22-RxL21.mock	DENN (AEX-3) domain-containing protein.
AT2G20560	RxL21.flg22-RxL21.mock	6.70378e-14	1.83084	up_regulated RxL21.flg22-RxL21.mock	DNAJ PROTEIN (DNAJ). DNAJ heat shock family protein.
AT2G20562	RxL21.flg22-RxL21.mock	1.6808e-13	2.60668	up_regulated RxL21.flg22-RxL21.mock	TAXIMIN 2 (TAX2). Encodes a putative signalling peptide with similarity to TAX1. No known function has been demonstrated yet.
AT2G20610	RxL21.flg22-RxL21.mock	1.76566e-12	1.46853	up_regulated RxL21.flg22-RxL21.mock	SUPERROOT 1 (SUR1). Encodes a protein with C22-sterol desaturase activity. The enzyme was shown to catalyze in the presence of NADPH the conversion of &beta;-sitosterol to stigmasterol, but not that of 24-<i>epi</i>-campesterol to brassicasterol (unlike CYP710A2).
AT2G20780	RxL21.flg22-RxL21.mock	6.06383e-10	1.01867	up_regulated RxL21.flg22-RxL21.mock	RAB GTPase homolog H1C.
AT2G20900	RxL21.flg22-RxL21.mock	1.08399e-14	1.74366	up_regulated RxL21.flg22-RxL21.mock	DIACYLGLYCEROL KINASE 5 (DGK5).
AT2G20950	RxL21.flg22-RxL21.mock	4.83677e-10	1.00781	up_regulated RxL21.flg22-RxL21.mock	member of Fe(II) transporter isolog family
AT2G20960	RxL21.flg22-RxL21.mock	6.14002e-16	1.85684	up_regulated RxL21.flg22-RxL21.mock	(pEARLI4) phospholipase-like protein (PEARLI 4) family protein.
AT2G21500	RxL21.flg22-RxL21.mock	2.10235e-13	1.25602	up_regulated RxL21.flg22-RxL21.mock	RING/U-box superfamily protein.
AT2G21620	RxL21.flg22-RxL21.mock	1.81858e-11	1.49906	up_regulated RxL21.flg22-RxL21.mock	RESPONSIVE TO DESICCATION 2 (RD2). heat shock protein 70.
AT2G22250	RxL21.flg22-RxL21.mock	5.31001e-13	1.41646	up_regulated RxL21.flg22-RxL21.mock	ASPARTATE AMINOTRANSFERASE (AAT); MATERNAL EFFECT EMBRYO ARREST 17 (MEE17); PREPHENATE AMINOTRANSFERASE (PAT). Encodes a prokaryotic-type plastidic aspartate aminotransferase with glutamate/aspartate-prephenate aminotransferase (PAT) activity.
AT2G22330	RxL21.flg22-RxL21.mock	4.39426e-10	1.17588	up_regulated RxL21.flg22-RxL21.mock	CYTOCHROME P450, FAMILY 79, SUBFAMILY B, POLYPEPTIDE 3 (CYP79B3). Heavy metal transport/detoxification superfamily protein.
AT2G22470	RxL21.flg22-RxL21.mock	3.22717e-08	1.29194	up_regulated RxL21.flg22-RxL21.mock	ARABINOGALACTAN PROTEIN 2 (AGP2). Encodes PP2C5, a member of the PP2C family phosphatases. PP2C5 acts as a MAPK phosphatase that positively regulates seed germination, stomatal closure and ABA-inducible gene expression.
AT2G22475	RxL21.flg22-RxL21.mock	8.80277e-11	1.03099	up_regulated RxL21.flg22-RxL21.mock	GL2-EXPRESSION MODULATOR (GEM). Encodes a putative LysM-containing receptor-like kinase LYK4. Shares overlapping function with LYK5 in mediating chitin-triggered immune responses. Based on protein sequence alignment analysis, it was determined as a pseudo kinase due to a lack of the ATP-binding P-loop in the kinase domain.
AT2G22500	RxL21.flg22-RxL21.mock	2.78927e-11	1.31374	up_regulated RxL21.flg22-RxL21.mock	UNCOUPLING PROTEIN 5 (UCP5). Encodes a WWE domain-containing protein with 76% similarity to RCD1. The protein also contains a PARP signature upstream of the C-terminal protein interaction domain. The PARP signature may bind NAD+ and attach the ADP-ribose-moiety from NAD+ to the target molecule. Its presence suggests a role for the protein in ADP ribosylation.
AT2G22860	RxL21.flg22-RxL21.mock	1.51475e-12	2.32707	up_regulated RxL21.flg22-RxL21.mock	PHYTOSULFOKINE 2 PRECURSOR (PSK2). pseudogene of pectinesterase.
AT2G22880	RxL21.flg22-RxL21.mock	3.22566e-15	3.84141	up_regulated RxL21.flg22-RxL21.mock	(VQ12) VQ motif-containing protein.
AT2G22890	RxL21.flg22-RxL21.mock	9.76357e-08	1.0666	up_regulated RxL21.flg22-RxL21.mock	curculin-like (mannose-binding) lectin family protein, low similarity to ser/thr protein kinase from Zea mays (GI:2598067); contains Pfam lectin (probable mannose binding) domain PF01453 but not the protein kinase domain of the Z. mays protein. Belongs to GNA domain lectin family. Enhances PAP26 function to facilitate Pi-scavenging by Pi-starved plants.
AT2G23270	RxL21.flg22-RxL21.mock	5.18704e-10	4.73353	up_regulated RxL21.flg22-RxL21.mock	PRECURSOR OF PAMP-INDUCED PEPTIDE 3 (PREPIP3). Encodes the beta-subunit of the glutamate dehydrogenase. The enzyme is almost exclusively found in the mitochondria of stem and leaf companion cells.
AT2G23320	RxL21.flg22-RxL21.mock	5.77835e-16	2.13203	up_regulated RxL21.flg22-RxL21.mock	WRKY DNA-BINDING PROTEIN 15 (WRKY15). Encodes WRKY DNA-binding protein 15 (WRKY15).
AT2G23330	RxL21.flg22-RxL21.mock	5.48848e-11	1.21986	up_regulated RxL21.flg22-RxL21.mock	kinase-like protein.
AT2G23420	RxL21.flg22-RxL21.mock	1.26704e-12	1.30002	up_regulated RxL21.flg22-RxL21.mock	NICOTINATE PHOSPHORIBOSYLTRANSFERASE 2 (NAPRT2).
AT2G23680	RxL21.flg22-RxL21.mock	2.18127e-14	2.15888	up_regulated RxL21.flg22-RxL21.mock	Cold acclimation protein WCOR413 family.
AT2G23770	RxL21.flg22-RxL21.mock	1.26691e-14	2.05926	up_regulated RxL21.flg22-RxL21.mock	LYSM-CONTAINING RECEPTOR-LIKE KINASE 4 (LYK4). Encodes a putative LysM-containing receptor-like kinase LYK4. Shares overlapping function with LYK5 in mediating chitin-triggered immune responses.
AT2G24070	RxL21.flg22-RxL21.mock	1.12109e-07	1.31614	up_regulated RxL21.flg22-RxL21.mock	QWRF DOMAIN CONTAINING 4 (QWRF4) QWRF motif protein (DUF566).
AT2G24180	RxL21.flg22-RxL21.mock	6.04621e-17	2.45766	up_regulated RxL21.flg22-RxL21.mock	CYTOCHROME P450 71B6 (CYP71B6). Encodes a cytochrome P450 monooxygenase that converts indole-3-acetonitrile to indole-3-aldehyde / indole-3-carboxylic acid and cyanide.
AT2G24195	RxL21.flg22-RxL21.mock	4.64036e-09	3.31785	up_regulated RxL21.flg22-RxL21.mock	member of Cyclic nucleotide gated channel family
AT2G24360	RxL21.flg22-RxL21.mock	5.48418e-12	1.00615	up_regulated RxL21.flg22-RxL21.mock	SERINE/THREONINE/TYROSINE PROTEIN KINASE (STYK). hypothetical protein.
AT2G24570	RxL21.flg22-RxL21.mock	1.44161e-12	1.37178	up_regulated RxL21.flg22-RxL21.mock	WRKY DNA-BINDING PROTEIN 17 (WRKY17). EXORDIUM like 2.
AT2G24600	RxL21.flg22-RxL21.mock	2.1144e-15	2.6921	up_regulated RxL21.flg22-RxL21.mock	Ankyrin repeat family protein.
AT2G24750	RxL21.flg22-RxL21.mock	2.40252e-07	1.28729	up_regulated RxL21.flg22-RxL21.mock	encodes a nitrilase isomer. The purified enzyme shows a strong substrate specificity for beta-cyano-L-alanine, a intermediate product of the cyanide detoxification pathway. The mRNA is cell-to-cell mobile.
AT2G24850	RxL21.flg22-RxL21.mock	9.8687e-08	3.88878	up_regulated RxL21.flg22-RxL21.mock	TYROSINE AMINOTRANSFERASE 3 (TAT3). CYS, MET, PRO, and GLY protein 2.
AT2G24860	RxL21.flg22-RxL21.mock	8.1134e-10	1.16959	up_regulated RxL21.flg22-RxL21.mock	U-box domain-containing protein kinase family protein.
AT2G25215	RxL21.flg22-RxL21.mock	4.46297e-12	5.97287	up_regulated RxL21.flg22-RxL21.mock	Glycoprotein membrane precursor GPI-anchored.
AT2G25297	RxL21.flg22-RxL21.mock	1.11605e-12	5.443	up_regulated RxL21.flg22-RxL21.mock	transmembrane protein.
AT2G25410	RxL21.flg22-RxL21.mock	2.86252e-05	1.12213	up_regulated RxL21.flg22-RxL21.mock	ARABIDOPSIS T??XICOS EN LEVADURA 22 (ATL22). RING/U-box superfamily protein.
AT2G25440	RxL21.flg22-RxL21.mock	1.1866e-08	4.8088	up_regulated RxL21.flg22-RxL21.mock	RECEPTOR LIKE PROTEIN 20 (RLP20)
AT2G25460	RxL21.flg22-RxL21.mock	3.9562e-11	2.07488	up_regulated RxL21.flg22-RxL21.mock	NAD(P)-binding Rossmann-fold superfamily protein.
AT2G25470	RxL21.flg22-RxL21.mock	8.20393e-06	1.17587	up_regulated RxL21.flg22-RxL21.mock	RECEPTOR LIKE PROTEIN 21 (RLP21). Encodes a putative aminophospholipid translocase (p-type ATPase) involved in chilling response. It is targeted to the plasma membrane following association in the endoplasmic reticulum with an ALIS protein beta-subunit. The mRNA is cell-to-cell mobile.
AT2G25735	RxL21.flg22-RxL21.mock	1.65864e-12	2.75206	up_regulated RxL21.flg22-RxL21.mock	leucine-rich repeat transmembrane protein kinase family protein.
AT2G25850	RxL21.flg22-RxL21.mock	4.47958e-15	1.60371	up_regulated RxL21.flg22-RxL21.mock	POLY(A) POLYMERASE 2 (PAPS2). Encodes a poly(A) polymerase. Located in the nucleus.
AT2G26150	RxL21.flg22-RxL21.mock	3.28341e-13	3.47756	up_regulated RxL21.flg22-RxL21.mock	HEAT SHOCK TRANSCRIPTION FACTOR A2 (HSFA2). Member of Heat Stress Transcription Factor (Hsf) family. Involved in response to misfolded protein accumulation in the cytosol.
AT2G26190	RxL21.flg22-RxL21.mock	1.82465e-13	1.10793	up_regulated RxL21.flg22-RxL21.mock	(IQM4). IQM4 is a plastid localized, Ca2+ independent calmodulin binding protein that is involved in promoting seed dormancy.
AT2G26380	RxL21.flg22-RxL21.mock	1.24447e-09	4.14939	up_regulated RxL21.flg22-RxL21.mock	Leucine-rich repeat (LRR) family protein.
AT2G26390	RxL21.flg22-RxL21.mock	6.66955e-09	2.6061	up_regulated RxL21.flg22-RxL21.mock	SERPIN4 (SERP4)Serine protease inhibitor (SERPIN) family protein.
AT2G26400	RxL21.flg22-RxL21.mock	0.0274365	1.34773	up_regulated RxL21.flg22-RxL21.mock	ACIREDUCTONE DIOXYGENASE 3 (ARD3). ATP-dependent Clp protease regulatory subunit The mRNA is cell-to-cell mobile.
AT2G26440	RxL21.flg22-RxL21.mock	3.71968e-13	1.7455	up_regulated RxL21.flg22-RxL21.mock	PECTIN METHYLESTERASE 12 (PME12). Plant invertase/pectin methylesterase inhibitor superfamily.
AT2G26530	RxL21.flg22-RxL21.mock	3.8144e-16	2.41508	up_regulated RxL21.flg22-RxL21.mock	(AR781). Pheromone receptor-like protein involved in the early elicitor signaling events which occur within minutes and include ion fluxes across the plasma membrane, activation of MPKs and the formation of ROS related to PGPS1 and WRKY33.
AT2G26560	RxL21.flg22-RxL21.mock	1.41881e-18	5.03623	up_regulated RxL21.flg22-RxL21.mock	PHOSPHOLIPASE A 2A (PLP2); PATATIN-LIKE PROTEIN 2 (PLP2). Encodes a lipid acyl hydrolase with wide substrate specificity that accumulates upon infection by fungal and bacterial pathogens. Plays a role in cell death and differentially affects the accumulation of oxylipins. Contributes to resistance to virus.
AT2G26650	RxL21.flg22-RxL21.mock	2.32823e-12	1.38293	up_regulated RxL21.flg22-RxL21.mock	K+ TRANSPORTER 1 (KT1). Protein kinase which together with IREH1 plays an important role in controlling root skewing and maintaining the microtubule network.
AT2G27150	RxL21.flg22-RxL21.mock	3.90886e-12	1.1996	up_regulated RxL21.flg22-RxL21.mock	ABSCISIC ALDEHYDE OXIDASE 3 (AAO3). Encodes a UDP-glucosyltransferase that plays a role in abscisic acid (ABA) glucosylation from ABA to ABA-glucose ester and regulates ABA homeostasis, thereby influencing the ABA signal network.
AT2G27310	RxL21.flg22-RxL21.mock	6.43334e-12	1.5111	up_regulated RxL21.flg22-RxL21.mock	Associated to plasma membrane. Moves cell to cell, suggesting a role in intercellular communication.
AT2G27389	RxL21.flg22-RxL21.mock	3.56987e-13	3.14434	up_regulated RxL21.flg22-RxL21.mock	hypothetical protein.
AT2G27500	RxL21.flg22-RxL21.mock	1.14852e-10	1.1817	up_regulated RxL21.flg22-RxL21.mock	Encodes a member of the functionally diverse cupin protein superfamily that is involved in susceptibility to the bacterial plant pathogen Ralstonia solanacearum. It stabilizes the papain-like cysteine protease XCP2. The mRNA is cell-to-cell mobile.
AT2G27580	RxL21.flg22-RxL21.mock	4.16397e-10	1.21191	up_regulated RxL21.flg22-RxL21.mock	STRESS ASSOCIATED PROTEIN3 (SAP3).
AT2G27660	RxL21.flg22-RxL21.mock	1.31889e-17	2.81597	up_regulated RxL21.flg22-RxL21.mock	Cysteine/Histidine-rich C1 domain family protein.
AT2G27690	RxL21.flg22-RxL21.mock	1.18844e-11	3.26973	up_regulated RxL21.flg22-RxL21.mock	CYTOCHROME P450, FAMILY 94, SUBFAMILY C, POLYPEPTIDE 1 (CYP94C1). Glutathione S-transferase family protein.
AT2G27820	RxL21.flg22-RxL21.mock	1.44942e-08	1.02829	up_regulated RxL21.flg22-RxL21.mock	PREPHENATE DEHYDRATASE 1 (PD1). Encodes a P-independent phosphoribosyl pyrophosphate (PRPP) synthase.
AT2G28210	RxL21.flg22-RxL21.mock	6.30745e-11	3.37103	up_regulated RxL21.flg22-RxL21.mock	ALPHA CARBONIC ANHYDRASE 2 (ACA2). Encodes a predicted leucine-rich repeat receptor kinase (LRR-RLK). Functions as the receptor for bacterial PAMP (pathogen associated molecular patterns) EF-Tu.
AT2G28270	RxL21.flg22-RxL21.mock	0.000130374	2.13774	up_regulated RxL21.flg22-RxL21.mock	Cysteine/Histidine-rich C1 domain family protein.
AT2G28400	RxL21.flg22-RxL21.mock	5.20571e-12	2.14783	up_regulated RxL21.flg22-RxL21.mock	Physically interacts with ALA3, and is required for the phospholipid translocase activity of ALA3. The mRNA is cell-to-cell mobile.
AT2G28570	RxL21.flg22-RxL21.mock	8.09326e-13	2.23172	up_regulated RxL21.flg22-RxL21.mock	hypothetical protein.
AT2G28710	RxL21.flg22-RxL21.mock	1.95802e-08	1.82286	up_regulated RxL21.flg22-RxL21.mock	member of WRKY Transcription Factor; Group I. Located in nucleus. Involved in response to various abiotic stresses - especially salt stress.
AT2G28755	RxL21.flg22-RxL21.mock	3.90105e-10	3.43651	up_regulated RxL21.flg22-RxL21.mock	hypothetical protein.
AT2G28840	RxL21.flg22-RxL21.mock	2.46289e-11	1.12693	up_regulated RxL21.flg22-RxL21.mock	XB3 ORTHOLOG 1 IN ARABIDOPSIS THALIANA (XBAT31)
AT2G28890	RxL21.flg22-RxL21.mock	4.88612e-16	1.49085	up_regulated RxL21.flg22-RxL21.mock	POLTERGEIST LIKE 4 (PLL4). Encodes a protein phosphatase 2C like gene, similar to POL. Involved in leaf development. Knockout mutants have abnormally shaped leaves.
AT2G28940	RxL21.flg22-RxL21.mock	2.9902e-12	1.2723	up_regulated RxL21.flg22-RxL21.mock	PBS1-LIKE 37 (PBL37). SAP1 is a protein of unknown function whose expression is responsive to abiotic stressors including metals, salt, and ABA. Over expression confers increased tolerance to a variety of abiotic stressors.
AT2G29065	RxL21.flg22-RxL21.mock	1.21482e-08	1.26714	up_regulated RxL21.flg22-RxL21.mock	Encodes a receptor-like kinase that does not contain an extracellular leucine-rich repeat domain. A novel type of dominant disease-resistance protein that confers resistance to a broad spectrum of Fusarium races.
AT2G29100	RxL21.flg22-RxL21.mock	4.59366e-10	3.57608	up_regulated RxL21.flg22-RxL21.mock	GLUTAMATE RECEPTOR 2.9 (ATGLR2.9). Member of Putative ligand-gated ion channel subunit family
AT2G29110	RxL21.flg22-RxL21.mock	1.30757e-09	3.85938	up_regulated RxL21.flg22-RxL21.mock	GLUTAMATE RECEPTOR 2.8 (GLR2.8). This gene encodes a plasma membrane-localized polyol/cyclitol/monosaccharide-H+-symporter. The symporter is able to catalyze the energy-dependent membrane passage of a wide range of linear polyols (three to six carbon backbone), of cyclic polyols (<i>myo</i>-inositol), and of numerous monosaccharides, including pyranose ring-forming and furanose ring-forming hexos…
AT2G29120	RxL21.flg22-RxL21.mock	2.8915e-09	1.12902	up_regulated RxL21.flg22-RxL21.mock	GLUTAMATE RECEPTOR 2.7 (ATGLR2.7). Member of Putative ligand-gated ion channel subunit family
AT2G29150	RxL21.flg22-RxL21.mock	9.58136e-07	4.96455	up_regulated RxL21.flg22-RxL21.mock	NAD(P)-binding Rossmann-fold superfamily protein.
AT2G29165	RxL21.flg22-RxL21.mock	0.000177329	1.76477	up_regulated RxL21.flg22-RxL21.mock	hipl2 protein precursor.
AT2G29400	RxL21.flg22-RxL21.mock	1.49688e-11	1.05243	up_regulated RxL21.flg22-RxL21.mock	TYPE ONE PROTEIN PHOSPHATASE 1 (TOPP1). FAR1-related sequence 2.
AT2G29410	RxL21.flg22-RxL21.mock	7.77206e-09	2.47089	up_regulated RxL21.flg22-RxL21.mock	METAL TOLERANCE PROTEIN B1 (MTPB1). O-methyltransferase family protein.
AT2G29420	RxL21.flg22-RxL21.mock	2.2953e-09	1.7423	up_regulated RxL21.flg22-RxL21.mock	GLUTATHIONE S-TRANSFERASE TAU 7 (GSTU7). Induced in response to Salicylic acid. The mRNA is cell-to-cell mobile.
AT2G29440	RxL21.flg22-RxL21.mock	9.01608e-08	1.29353	up_regulated RxL21.flg22-RxL21.mock	GLUTATHIONE S-TRANSFERASE TAU 6 (GSTU6). guanylate kinase
AT2G29460	RxL21.flg22-RxL21.mock	4.09347e-16	3.86661	up_regulated RxL21.flg22-RxL21.mock	GLUTATHIONE S-TRANSFERASE 22 (GST22);GLUTATHIONE S-TRANSFERASE TAU 4 (GSTU4). Encodes glutathione transferase belonging to the tau class of GSTs. Naming convention according to Wagner et al. (2002). Role in the degradation of H2O2 to water using glutathione as electron donor
AT2G29470	RxL21.flg22-RxL21.mock	4.9447e-07	3.62191	up_regulated RxL21.flg22-RxL21.mock	GLUTATHIONE S-TRANSFERASE TAU 3 (GSTU3).
AT2G29480	RxL21.flg22-RxL21.mock	8.30463e-09	1.32087	up_regulated RxL21.flg22-RxL21.mock	GLUTATHIONE S-TRANSFERASE TAU 2 (GSTU2). transmembrane protein.
AT2G29500	RxL21.flg22-RxL21.mock	2.69582e-08	1.8204	up_regulated RxL21.flg22-RxL21.mock	(HSP17.6B). a member of the diacylglycerol kinase gene family. Encodes a functional diacylglycerol kinase. Involved in root elongation and plant development. Gene expression is induced by wounding or cold.
AT2G29720	RxL21.flg22-RxL21.mock	8.02277e-17	4.39748	up_regulated RxL21.flg22-RxL21.mock	(CTF2B)
AT2G29950	RxL21.flg22-RxL21.mock	4.38311e-07	1.82005	up_regulated RxL21.flg22-RxL21.mock	ELF4-LIKE 1 (ELF4-L1). Encodes a mitochondria-localized class III phospholipase A1 that plays a role in seed viability.
AT2G29990	RxL21.flg22-RxL21.mock	3.41377e-12	1.99018	up_regulated RxL21.flg22-RxL21.mock	ALTERNATIVE NAD(P)H DEHYDROGENASE 2 (NDA2). Cold acclimation protein WCOR413 family.
AT2G30140	RxL21.flg22-RxL21.mock	2.12891e-15	2.33542	up_regulated RxL21.flg22-RxL21.mock	UDP-GLUCOSYL TRANSFERASE 87A2 (UGT87A2). Encodes a putative glycosyltransferase. Regulates flowering time via FLOWERING LOCUS C.
AT2G30250	RxL21.flg22-RxL21.mock	1.85386e-14	1.3116	up_regulated RxL21.flg22-RxL21.mock	(AtWRKY25). Member of WRKY Transcription Factor; Group I. Located in nucleus. Involved in response to various abiotic stresses - especially salt stress.
AT2G30400	RxL21.flg22-RxL21.mock	1.51871e-10	2.84518	up_regulated RxL21.flg22-RxL21.mock	OVATE FAMILY PROTEIN 2 (OFP2). Encodes a ribosomal-protein S6 kinase. Gene expression is induced by cold and salt (NaCl). Activation of AtS6k is regulated by 1-naphthylacetic acid and kinetin, at least in part, via a lipid kinase-dependent pathway. Phosphorylates specifically mammalian and plant S6 at 25 degrees C but not at 37 degrees C. Involved in translational up-regulation of ribosomal prote…
AT2G30440	RxL21.flg22-RxL21.mock	3.95924e-15	1.482	up_regulated RxL21.flg22-RxL21.mock	THYLAKOID PROCESSING PEPTIDE (TPP);PLASTIDIC TYPE I SIGNAL PEPTIDASE 2B (PLSP2B). Encodes a thylakoidal processing peptidase that removes signal sequences from proteins synthesized in the cytoplasm and transported into the thylakoid lumen.
AT2G30490	RxL21.flg22-RxL21.mock	3.49174e-14	1.47409	up_regulated RxL21.flg22-RxL21.mock	CINNAMATE-4-HYDROXYLASE (C4H); (CYP73A5);REDUCED EPRDERMAL FLUORESCENCE 3 (REF3). Encodes a cinnamate-4-hydroxylase. Mutations in this gene impact phenylpropanoid metabolism, growth and development.
AT2G30550	RxL21.flg22-RxL21.mock	5.60028e-12	2.13231	up_regulated RxL21.flg22-RxL21.mock	DAD1-LIKE LIPASE 3 (DALL3). S-domain-2 5.
AT2G30640	RxL21.flg22-RxL21.mock	6.05914e-08	1.04563	up_regulated RxL21.flg22-RxL21.mock	MUSTANG 2 (MUG2). encodes ATP sulfurylase, the first enzyme in the sulfate assimilation pathway of Arabidopsis. It may also participate in selenium metabolism. The mRNA is cell-to-cell mobile.
AT2G30720	RxL21.flg22-RxL21.mock	9.04036e-14	1.68446	up_regulated RxL21.flg22-RxL21.mock	Thioesterase/thiol ester dehydrase-isomerase superfamily protein.
AT2G30750	RxL21.flg22-RxL21.mock	3.55006e-16	5.22025	up_regulated RxL21.flg22-RxL21.mock	CYTOCHROME P450, FAMILY 71, SUBFAMILY A, POLYPEPTIDE 12 (CYP71A12)
AT2G30770	RxL21.flg22-RxL21.mock	1.73013e-11	5.11111	up_regulated RxL21.flg22-RxL21.mock	CYTOCHROME P450, FAMILY 71, SUBFAMILY A, POLYPEPTIDE 13 (CYP71A13). nudix hydrolase homolog 17.
AT2G30870	RxL21.flg22-RxL21.mock	2.13244e-13	1.54238	up_regulated RxL21.flg22-RxL21.mock	EARLY DEHYDRATION-INDUCED 13 (ERD13); GLUTATHIONE S-TRANSFERASE PHI 10 (GSTF10). Early dehydration-induced gene ERD13 homologous to tobacco and maize glutathione S-transferases. Encodes glutathione transferase belonging to the phi class of GSTs. Naming convention according to Wagner et al. (2002)
AT2G31018	RxL21.flg22-RxL21.mock	0.00709352	1.15034	up_regulated RxL21.flg22-RxL21.mock	phospholipase-like protein (PEARLI 4) family protein.
AT2G31020	RxL21.flg22-RxL21.mock	5.93715e-12	1.52821	up_regulated RxL21.flg22-RxL21.mock	OSBP(OXYSTEROL BINDING PROTEIN)-RELATED PROTEIN 1A (ORP1A). Core-2/I-branching beta-1,6-N-acetylglucosaminyltransferase family protein.
AT2G31081	RxL21.flg22-RxL21.mock	0.000847388	1.03204	up_regulated RxL21.flg22-RxL21.mock	CLAVATA3/ESR-RELATED 4 (CLE4). Protein kinase superfamily protein.
AT2G31090	RxL21.flg22-RxL21.mock	1.13306e-07	1.09088	up_regulated RxL21.flg22-RxL21.mock	TAXIMIN 1 (TAX1). mutant has Altered lateral root; UDP Glucose Epimerase The mRNA is cell-to-cell mobile.
AT2G31180	RxL21.flg22-RxL21.mock	1.17387e-05	1.13769	up_regulated RxL21.flg22-RxL21.mock	MYB DOMAIN PROTEIN 14 (MYB14). ENTH/ANTH/VHS superfamily protein.
AT2G31230	RxL21.flg22-RxL21.mock	2.15673e-10	1.96289	up_regulated RxL21.flg22-RxL21.mock	ETHYLENE-RESPONSIVE ELEMENT BINDING FACTOR 15 (ERF15). encodes a protein similar to UDP-glucuronic acid decarboxylase. UDP-glucuronic acid decarboxylase produces UDP-xylose, which is a substrate for many cell wall carbohydrates including hemicellulose and pectin. UDP-xylose is also known to feedback regulate several cell wall biosynthetic enzymes.
AT2G31335	RxL21.flg22-RxL21.mock	1.01199e-06	3.28878	up_regulated RxL21.flg22-RxL21.mock	hypothetical protein.
AT2G31345	RxL21.flg22-RxL21.mock	4.17839e-11	7.28875	up_regulated RxL21.flg22-RxL21.mock	Protein kinase superfamily protein.
AT2G31865	RxL21.flg22-RxL21.mock	5.49093e-15	2.39748	up_regulated RxL21.flg22-RxL21.mock	POLY(ADP-RIBOSE) GLYCOHYDROLASE 2 (PARG2).
AT2G31880	RxL21.flg22-RxL21.mock	4.84978e-15	1.80707	up_regulated RxL21.flg22-RxL21.mock	SUPPRESSOR OF BIR1 1 (SOBIR1);EVERSHED (EVR). Encodes a putative leucine rich repeat transmembrane protein that is expressed in response to Pseudomonas syringae. Expression of SRRLK may be required for silencing via lsiRNAs. Regulates cell death and innate immunity.
AT2G31945	RxL21.flg22-RxL21.mock	4.11703e-09	2.92104	up_regulated RxL21.flg22-RxL21.mock	Calmodulin-binding protein.
AT2G31955	RxL21.flg22-RxL21.mock	2.41348e-15	1.6797	up_regulated RxL21.flg22-RxL21.mock	COFACTOR OF NITRATE REDUCTASE AND XANTHINE DEHYDROGENASE 2 (CNX2). Encodes a protein involved in molybdenum cofactor biosynthesis. Homologous to E.coli moaA. Expression is abundant in all tissues examined, particularly in roots. Appears to have targeting signals for chloroplast or mitochondria.
AT2G31990	RxL21.flg22-RxL21.mock	1.08976e-07	1.02129	up_regulated RxL21.flg22-RxL21.mock	MATE efflux family protein.
AT2G32020	RxL21.flg22-RxL21.mock	5.36791e-13	2.40754	up_regulated RxL21.flg22-RxL21.mock	Acyl-CoA N-acyltransferases (NAT) superfamily protein.
AT2G32030	RxL21.flg22-RxL21.mock	1.43888e-13	2.47294	up_regulated RxL21.flg22-RxL21.mock	Acyl-CoA N-acyltransferases (NAT) superfamily protein.
AT2G32140	RxL21.flg22-RxL21.mock	2.31797e-12	2.34615	up_regulated RxL21.flg22-RxL21.mock	transmembrane receptor.
AT2G32190	RxL21.flg22-RxL21.mock	9.0461e-08	2.07296	up_regulated RxL21.flg22-RxL21.mock	CYSTEINE-RICH TRANSMEMBRANE MODULE 4 (ATHCYSTM4). Curculin-like (mannose-binding) lectin family protein.
AT2G32200	RxL21.flg22-RxL21.mock	2.07039e-07	2.35709	up_regulated RxL21.flg22-RxL21.mock	CYSTEINE-RICH TRANSMEMBRANE MODULE 5 (ATHCYSTM5). Encodes a cytosolic glucose-6-phosphate dehydrogenase that is insensitive to reduction by DTT and whose mRNA is expressed ubiquitously. The mRNA is cell-to-cell mobile.
AT2G32210	RxL21.flg22-RxL21.mock	5.34599e-07	2.49023	up_regulated RxL21.flg22-RxL21.mock	CYSTEINE-RICH TRANSMEMBRANE MODULE 6 (ATHCYSTM6). phospholipase-like protein (PEARLI 4) family protein.
AT2G32240	RxL21.flg22-RxL21.mock	1.01749e-11	2.24302	up_regulated RxL21.flg22-RxL21.mock	PAMP-INDUCED COILED COIL (PICC). Belongs to a clade of five Arabidopsis thaliana ABCG half-transporters that are required for synthesis of an effective suberin barrier in roots and seed coats (ABCG2, ABCG6, and ABCG20) and for synthesis of an intact pollen wall (ABCG1 and ABCG16).
AT2G32250	RxL21.flg22-RxL21.mock	2.05439e-14	1.77493	up_regulated RxL21.flg22-RxL21.mock	FAR1-RELATED SEQUENCE 2 (FRS2)
AT2G32660	RxL21.flg22-RxL21.mock	6.30746e-09	2.21645	up_regulated RxL21.flg22-RxL21.mock	RECEPTOR LIKE PROTEIN 22 (RLP22)
AT2G32670	RxL21.flg22-RxL21.mock	8.16774e-08	1.839	up_regulated RxL21.flg22-RxL21.mock	VESICLE-ASSOCIATED MEMBRANE PROTEIN 725 (ATVAMP725). Member of Synaptobrevin -like protein family
AT2G32680	RxL21.flg22-RxL21.mock	1.45796e-09	4.30613	up_regulated RxL21.flg22-RxL21.mock	RECEPTOR LIKE PROTEIN 23 (RLP23). Known to improve plant resistance to fungal and oomycete pathogens.
AT2G32830	RxL21.flg22-RxL21.mock	0.000756256	1.18722	up_regulated RxL21.flg22-RxL21.mock	PHOSPHATE TRANSPORTER 5 (PHT5)Encodes Pht1;5, a member of the Pht1 family of phosphate transporters.
AT2G33110	RxL21.flg22-RxL21.mock	3.98618e-06	1.12409	up_regulated RxL21.flg22-RxL21.mock	VESICLE-ASSOCIATED MEMBRANE PROTEIN 723 (VAMP723). alpha/beta-Hydrolases superfamily protein.
AT2G33130	RxL21.flg22-RxL21.mock	1.23788e-08	3.49043	up_regulated RxL21.flg22-RxL21.mock	RALF-LIKE 18 (RALFL18). Encodes a member of the AZI family of lipid transfer proteins.
AT2G33480	RxL21.flg22-RxL21.mock	3.08477e-12	1.31296	up_regulated RxL21.flg22-RxL21.mock	NAC DOMAIN CONTAINING PROTEIN 41 (NAC041). This gene is a key regulator of the salicylic acid (SA)-mediated systemic acquired resistance (SAR) pathway. It is similar to the transcription factor inhibitor I kappa B, and contains ankyrin repeats. It confers resistance to the pathogens Pseudomonas syringae and Peronospora parasitica in a dosage-dependent fashion. Although transgenic Arabidopsis plan…
AT2G33580	RxL21.flg22-RxL21.mock	1.59571e-10	1.71124	up_regulated RxL21.flg22-RxL21.mock	LYSM-CONTAINING RECEPTOR-LIKE KINASE 5 (LYK5). Protein phosphatase 2C family protein.
AT2G33600	RxL21.flg22-RxL21.mock	3.22539e-12	1.26963	up_regulated RxL21.flg22-RxL21.mock	CCR(CINNAMOYL COA:NADP OXIDOREDUCTASE)-LIKE 2 (CRL2). zinc finger (CCCH-type) family protein.
AT2G33710	RxL21.flg22-RxL21.mock	1.7517e-15	3.58934	up_regulated RxL21.flg22-RxL21.mock	Encodes a member of the ERF (ethylene response factor) subfamily B-4 of ERF/AP2 transcription factor family. The protein contains one AP2 domain.
AT2G33780	RxL21.flg22-RxL21.mock	9.35706e-08	4.63382	up_regulated RxL21.flg22-RxL21.mock	MPK3/6-TARGETED VQP 2 (MVQ2)VQ motif-containing protein.
AT2G33830	RxL21.flg22-RxL21.mock	1.61349e-06	1.52508	up_regulated RxL21.flg22-RxL21.mock	DORMANCY ASSOCIATED GENE 2 (DRM2). J domain protein localized in ER lumen. Can compensate for the growth defect in jem1 scj1 mutant yeast. Also shows similarity to HSP40 proteins and is induced by heat stress. At high temperatures, mutant alleles are not transmitted through the pollen due to defects in pollen tube growth.
AT2G34000	RxL21.flg22-RxL21.mock	1.18659e-10	1.9466	up_regulated RxL21.flg22-RxL21.mock	ARABIDOPSIS T??XICOS EN LEVADURA 99 (ATL99). Leucine-rich repeat protein kinase family protein.
AT2G34140	RxL21.flg22-RxL21.mock	1.28766e-07	1.32999	up_regulated RxL21.flg22-RxL21.mock	CYCLING DOF FACTOR 4 (CDF4). A member of EXO70 gene family, putative exocyst subunits, conserved in land plants. Arabidopsis thaliana contains 23 putative EXO70 genes, which can be classified into eight clusters on the phylogenetic tree.
AT2G34355	RxL21.flg22-RxL21.mock	2.51424e-10	1.48664	up_regulated RxL21.flg22-RxL21.mock	JAZ1 is a nuclear-localized protein involved in jasmonate signaling. JAZ1 transcript levels rise in response to a jasmonate stimulus. JAZ1 can interact with the COI1 F-box subunit of an SCF E3 ubiquitin ligase in a yeast-two-hybrid assay only in the presence of jasmonate-isoleucine (JA-ILE) or coronatine. Application of jasmonate methyl ester to Arabidopsis roots reduces the levels of a JAZ1:GUS …
AT2G34360	RxL21.flg22-RxL21.mock	1.22032e-07	1.22286	up_regulated RxL21.flg22-RxL21.mock	member of CYP76C
AT2G34390	RxL21.flg22-RxL21.mock	0.017419	1.53249	up_regulated RxL21.flg22-RxL21.mock	NOD26-LIKE INTRINSIC PROTEIN 2;1 (NIP2;1).
AT2G34500	RxL21.flg22-RxL21.mock	1.21858e-14	3.42589	up_regulated RxL21.flg22-RxL21.mock	CYTOCHROME P450, FAMILY 710, SUBFAMILY A, POLYPEPTIDE 1 (CYP710A1). Encodes a protein with C22-sterol desaturase activity. The enzyme was shown to catalyze in the presence of NADPH the conversion of &beta;-sitosterol to stigmasterol, but not that of 24-<i>epi</i>-campesterol to brassicasterol (unlike CYP710A2).
AT2G34580	RxL21.flg22-RxL21.mock	1.27653e-07	3.87484	up_regulated RxL21.flg22-RxL21.mock	cytomegalovirus UL139 protein.
AT2G34790	RxL21.flg22-RxL21.mock	1.40753e-06	1.02729	up_regulated RxL21.flg22-RxL21.mock	MATERNAL EFFECT EMBRYO ARREST 23 (MEE23). hypothetical protein.
AT2G34930	RxL21.flg22-RxL21.mock	1.41459e-13	2.02346	up_regulated RxL21.flg22-RxL21.mock	Disease resistance family protein / LRR family protein.
AT2G35390	RxL21.flg22-RxL21.mock	3.49046e-13	1.56327	up_regulated RxL21.flg22-RxL21.mock	Phosphoribosyltransferase family protein.
AT2G35510	RxL21.flg22-RxL21.mock	1.26691e-14	1.3295	up_regulated RxL21.flg22-RxL21.mock	SIMILAR TO RCD ONE 1 (SRO1). Encodes a WWE domain-containing protein with 76% similarity to RCD1. The protein also contains a PARP signature upstream of the C-terminal protein interaction domain. The PARP signature may bind NAD+ and attach the ADP-ribose-moiety from NAD+ to the target molecule. Its presence suggests a role for the protein in ADP ribosylation.
AT2G35658	RxL21.flg22-RxL21.mock	5.83906e-05	1.08998	up_regulated RxL21.flg22-RxL21.mock	Dihydrolipoamide succinyltransferase.
AT2G35710	RxL21.flg22-RxL21.mock	2.08746e-11	1.40952	up_regulated RxL21.flg22-RxL21.mock	PLANT GLYCOGENIN-LIKE STARCH INITIATION PROTEIN 7 (PGSIP7). Encodes a member of the NAC family of transcription factors. ANAC102 appears to have a role in mediating response to low oxygen stress (hypoxia) in germinating seedlings. Its expression can be induced by beta-cyclocitral, an oxidized by-product of beta-carotene generated in the chloroplasts, mediates a protective retrograde response that…
AT2G35730	RxL21.flg22-RxL21.mock	2.23442e-11	2.86627	up_regulated RxL21.flg22-RxL21.mock	defense protein-like protein.
AT2G35910	RxL21.flg22-RxL21.mock	4.25244e-12	1.68216	up_regulated RxL21.flg22-RxL21.mock	ARABIDOPSIS T??XICOS EN LEVADURA 70 (ATL70). small G protein family protein / RhoGAP family protein.
AT2G35930	RxL21.flg22-RxL21.mock	4.96688e-19	3.7351	up_regulated RxL21.flg22-RxL21.mock	PLANT U-BOX 23 (PUB23). Encodes a cytoplasmically localized U-box domain containing E3 ubiquitin ligase that is involved in the response to water stress and acts as a negative regulator of PAMP-triggered immunity.
AT2G35980	RxL21.flg22-RxL21.mock	6.48694e-13	5.11139	up_regulated RxL21.flg22-RxL21.mock	YELLOW-LEAF-SPECIFIC GENE 9 (YLS9);NDR1/HIN1-LIKE (NHL10). Encodes a protein whose sequence is similar to tobacco hairpin-induced gene (HIN1) and Arabidopsis non-race specific disease resistance gene (NDR1). Expression of this gene is induced by cucumber mosaic virus, spermine and during senescence. The gene product is localized to the chloroplast.
AT2G36210	RxL21.flg22-RxL21.mock	8.61622e-10	3.19748	up_regulated RxL21.flg22-RxL21.mock	SMALL AUXIN UPREGULATED RNA 45 (SAUR45). RING/U-box superfamily protein.
AT2G36220	RxL21.flg22-RxL21.mock	2.68717e-11	1.87158	up_regulated RxL21.flg22-RxL21.mock	hypothetical protein.
AT2G36270	RxL21.flg22-RxL21.mock	1.09971e-10	2.81638	up_regulated RxL21.flg22-RxL21.mock	ABA INSENSITIVE 5 (ABI5). Member of WRKY Transcription Factor; Group II-c. Involved in the activation of salicylic acid biosynthesis genes ICS1 and PBS3. In the ovule, it is expressed in hypodermal somatic cells and appears to play a role in supression of megasporocyte cell fate.
AT2G36320	RxL21.flg22-RxL21.mock	8.65467e-10	1.00111	up_regulated RxL21.flg22-RxL21.mock	anthocyanin 5-aromatic acyltransferase 1.
AT2G36630	RxL21.flg22-RxL21.mock	3.69342e-11	1.67063	up_regulated RxL21.flg22-RxL21.mock	Encodes a cinnamate-4-hydroxylase. Mutations in this gene impact phenylpropanoid metabolism, growth and development.
AT2G36690	RxL21.flg22-RxL21.mock	2.29629e-16	3.06085	up_regulated RxL21.flg22-RxL21.mock	GAIN-OF-FUNCTION IN ABA-MODULATED SEED GERMINATION 2 (GAS2);GERMINATION INSENSITIVE TO ABA MUTANT 2 (GIM2). Protein belonging to the Fe-dependent 2-oxoglutarate dioxygenase superfamily, catalyzes the stereospecific hydration of GA12 to produce DHGA12, negatively regulates ABA sensitivity during germination, phototrophic establishment and seedling development.
AT2G36770	RxL21.flg22-RxL21.mock	2.17251e-12	3.04542	up_regulated RxL21.flg22-RxL21.mock	Leucine-rich repeat protein kinase family protein.
AT2G36780	RxL21.flg22-RxL21.mock	8.88046e-10	2.27979	up_regulated RxL21.flg22-RxL21.mock	Encodes a cellulose synthase CESA5 that produces seed mucilage cellulose.Mutants are defective in seed coat mucilage.Involved in the regulation of mucilage composition and/or mucilage synthesis.
AT2G36950	RxL21.flg22-RxL21.mock	5.97305e-13	1.86063	up_regulated RxL21.flg22-RxL21.mock	Heavy metal transport/detoxification superfamily protein.
[truncated: 5,292 more rows]
