# Supplementary material for: Downy Mildew effector HaRxL21 interacts with the transcriptional repressor TOPLESS to promote pathogen susceptibility
Source: PLoS Pathog. 2020 Aug 12;16(8):e1008835. doi: 10.1371/journal.ppat.1008835 (PMC7446885; doi:10.1371/journal.ppat.1008835)
Supplement: S4 Table — Log2 fold expression of differentially expressed genes in RxL21 and RxL21ΔEAR lines after flg22 treatment compared to mock, compared to Log2 fold expression in Col-0 at 120 minutes post treatment with flg22 compared to mock treatment from Rallapalli et al. (2014). (XLSX) [file ppat.1008835.s016.xlsx]

## Sheet: Flg22 Induction
Table S4. Comparison of flg22 induced gene expression in RxL21 lines compared to Col-0 WT. Log2 fold expression of differentially expressed genes in RxL21 and RxL21ΔEAR lines after flg22 treatment compared to mock, compared to Log2 fold expression in Col-0 at 120 minutes post treatment with flg22 compared to mock treatment from Rallapalli et al. (2014).
Locus	Description	Col-0_120min	RxL21 flg vs mock	RxL21ΔEAR flg vs mock
AT5G44990	Glutathione S-transferase family protein	7.93106	6.00044	6.34381
AT4G28420	Tyrosine transaminase family protein	7.7598	2.87677	5.63723
AT4G31950	cytochrome P450, family 82, subfamily C, polypeptide 3	7.47087	7.79545	8.3561
AT1G15520	pleiotropic drug resistance 12	7.45362	5.08963	6.11901
AT5G64905	elicitor peptide 3 precursor	7.35809	5.20825	6.46146
AT1G30780	F-box associated ubiquitination effector family protein	7.12047	4.97703	6.53448
AT1G69920	glutathione S-transferase TAU 12	7.05653	6.64653	6.30709
AT2G43590	Chitinase family protein	7.00286	2.23195	2.16789
AT2G31345	NA	6.95987	7.28875	7.20381
AT4G17215	Pollen Ole e 1 allergen and extensin family protein	6.90267	1.60223	1.72912
AT1G70170	matrix metalloproteinase	6.83735	2.52932	2.95302
AT1G78860	D-mannose binding lectin protein with Apple-like carbohydrate-binding domain	6.79764	1.33448	1.27814
AT5G37485	other RNA	6.56214	3.20367	3.41432
AT2G33130	ralf-like 18	6.55904	3.49043	3.91988
AT5G64667	inflorescence deficient in abscission (IDA)-like 2	6.47321
AT1G26410	FAD-binding Berberine family protein	6.46423	5.41737	6.16424
AT1G26380	FAD-binding Berberine family protein	6.45283	6.36089	6.92655
AT3G22600	Bifunctional inhibitor/lipid-transfer protein/seed storage 2S albumin superfamily protein	6.4449	1.37159	2.21288
AT5G64890	elicitor peptide 2 precursor	6.37213	4.23083	5.9272
AT1G11610	cytochrome P450, family 71, subfamily A, polypeptide 18	6.36996
AT5G57010	calmodulin-binding family protein	6.27678	3.09864	3.97465
AT1G74080	myb domain protein 122	6.21531	3.62366	3.6348
AT3G26830	Cytochrome P450 superfamily protein	6.1744	5.70186	5.22594
AT2G34500	cytochrome P450, family 710, subfamily A, polypeptide 1	6.16401	3.42589	3.59384
AT2G40180	phosphatase 2C5	6.08235	4.13969	4.97233
AT1G02940	glutathione S-transferase (class phi) 5	6.05391	1.06746
AT5G37840	NA	6.03603	8.0502	5.59294
AT5G64790	O-Glycosyl hydrolases family 17 protein	5.96959	3.61644	6.34374
AT2G38490	CBL-interacting protein kinase 22	5.8789
AT5G40590	Cysteine/Histidine-rich C1 domain family protein	5.8356	1.59645	3.54161
AT1G15610	NA	5.82027
AT5G42830	HXXXD-type acyl-transferase family protein	5.8111	3.52917	5.03438
AT1G61120	terpene synthase 04	5.69259	3.84716	3.82717
AT2G30750	cytochrome P450, family 71, subfamily A, polypeptide 12	5.67286	5.22025	6.10224
AT1G72230	Cupredoxin superfamily protein	5.66529		-1.00074
AT3G48450	RPM1-interacting protein 4 (RIN4) family protein	5.66409	4.05473	4.16425
AT5G54400	S-adenosyl-L-methionine-dependent methyltransferases superfamily protein	5.6494		1.03151
AT1G67270	Zinc-finger domain of monoamine-oxidase A repressor R1 protein	5.64787	6.20748	6.64942
AT2G44790	uclacyanin 2	5.60575	2.04742	2.21176
AT2G27390	proline-rich family protein	5.60177
AT5G55090	mitogen-activated protein kinase kinase kinase 15	5.58201	3.84887	4.21198
AT1G14540	Peroxidase superfamily protein	5.56984	5.73955	7.57442
AT3G25900	Homocysteine S-methyltransferase family protein	5.54784	1.84136	1.82396
AT2G31085	CLAVATA3/ESR-RELATED 6	5.532
AT3G20860	NIMA-related kinase 5	5.4965	1.55213	1.85825
AT5G42930	alpha/beta-Hydrolases superfamily protein	5.47854	1.68389	2.49588
AT1G03660	Ankyrin-repeat containing protein	5.46538	1.66293	1.4557
AT2G22320	NA	5.4301
AT1G02360	Chitinase family protein	5.38785	3.8286	4.39377
AT5G45090	phloem protein 2-A7	5.38664	2.69903	3.03247
AT1G51915	cryptdin protein-related	5.38566	3.04306	4.9211
AT4G22800	NA	5.38152
AT4G23150	cysteine-rich RLK (RECEPTOR-like protein kinase) 7	5.366	5.54998	5.80561
AT5G50470	nuclear factor Y, subunit C7	5.36558
AT2G23270	NA	5.35824	4.73353	6.02356
AT2G35980	Late embryogenesis abundant (LEA) hydroxyproline-rich glycoprotein family	5.33154	5.11139	6.01936
AT4G21840	methionine sulfoxide reductase B8	5.3225	3.39796	5.70211
AT1G79680	WALL ASSOCIATED KINASE (WAK)-LIKE 10	5.25376	5.50883	5.85474
AT2G30770	cytochrome P450, family 71, subfamily A, polypeptide 13	5.25271	5.11111	5.25212
AT2G30400	ovate family protein 2	5.24099	2.84518	2.59283
AT1G02405	proline-rich family protein	5.24099	1.46096	1.41981
AT1G29860	WRKY DNA-binding protein 71	5.23895	2.12786	2.01566
AT5G10420	MATE efflux family protein	5.23895
AT3G53600	C2H2-type zinc finger family protein	5.20975	3.03446	2.65141
AT1G36580	NA	5.19347
AT5G02780	glutathione transferase lambda 1	5.19171	4.56641	5.37021
AT2G33780	VQ motif-containing protein	5.17516	4.63382	6.14583
AT2G27420	Cysteine proteinases superfamily protein	5.14466	-2.16363	-2.06261
AT2G43870	Pectin lyase-like superfamily protein	5.14216
AT3G13433	NA	5.12704	4.69249	5.5924
AT2G41170	F-box family protein	5.12369	1.74768	1.56868
AT3G12910	NAC (No Apical Meristem) domain transcriptional regulator superfamily protein	5.11307	6.60823	6.00261
AT1G61550	S-locus lectin protein kinase family protein	5.10237	3.04032	3.09684
AT1G02450	NIM1-interacting 1	5.10162	2.43488	3.13488
AT4G35110	Arabidopsis phospholipase-like protein (PEARLI 4) family	5.07268	3.69458	4.13925
AT5G57220	cytochrome P450, family 81, subfamily F, polypeptide 2	5.05963	4.85366	4.95148
AT1G13520	Protein of unknown function (DUF1262)	5.05116	4.40395	5.15549
AT4G11170	Disease resistance protein (TIR-NBS-LRR class) family	5.03977	4.52929	4.91512
AT3G29575	ABI five binding protein 3	5.03713
AT1G23560	Domain of unknown function (DUF220)	5.03398	1.36424	1.83642
AT4G37770	1-amino-cyclopropane-1-carboxylate synthase 8	5.03374		1.39211
AT3G21520	DUF679 domain membrane protein 1	5.0215	5.61077	5.61103
AT5G65600	Concanavalin A-like lectin protein kinase family protein	5.00983	4.4224	5.17093
AT5G52640	heat shock protein 90.1	5.0065	3.14235	3.40031
AT4G20730	transposable element gene	4.9844	1.67264	1.28501
AT4G12400	stress-inducible protein, putative	4.97498	1.98266	2.23771
AT1G02570	NA	4.96337	-1.94591
AT1G16150	wall associated kinase-like 4	4.95254	2.22963	4.2084
AT1G36620	transposable element gene	4.95152
AT3G60120	beta glucosidase 27	4.9457	6.10922	6.63027
AT1G51913	NA	4.94525	3.25229	5.82765
AT1G49800	NA	4.94203
AT2G39380	exocyst subunit exo70 family protein H2	4.92146	2.79742	3.38696
AT5G12930	NA	4.91795	3.17792	3.61361
AT4G08770	Peroxidase superfamily protein	4.91501	3.04872	3.0758
AT1G51920	NA	4.91367	4.97049	6.30579
AT4G19970	NA	4.90471	3.19409	3.48718
AT1G56250	phloem protein 2-B14	4.89067	4.66712	5.63238
AT1G16160	wall associated kinase-like 5	4.88913	1.67381	4.43776
AT3G49620	2-oxoglutarate (2OG) and Fe(II)-dependent oxygenase superfamily protein	4.88669	5.25337	5.43323
AT1G10417	NA	4.88037	1.93887	2.33321
AT5G57123	NA	4.87419	2.16075	2.70664
AT2G27389	NA	4.86407	3.14434	3.77203
AT5G12020	17.6 kDa class II heat shock protein	4.85647	2.03606	2.79154
AT1G15040	Class I glutamine amidotransferase-like superfamily protein	4.85398	2.95806	2.46774
AT4G11080	HMG (high mobility group) box protein	4.84962
AT4G22070	WRKY DNA-binding protein 31	4.8337	1.49703	2.02048
AT3G12580	heat shock protein 70	4.82821	2.32027	2.2149
AT1G67070	Mannose-6-phosphate isomerase, type I	4.79625	1.80938	1.70904
AT5G61890	Integrase-type DNA-binding superfamily protein	4.79446	3.68256	3.23973
AT5G64660	CYS, MET, PRO, and GLY protein 2	4.79327	2.54989	2.79132
AT1G09080	Heat shock protein 70 (Hsp 70) family protein	4.79146	4.20839	4.88049
AT1G17147	VQ motif-containing protein	4.76979	2.68508	3.46286
AT1G49000	NA	4.73799	4.36549	4.50699
AT1G05675	UDP-Glycosyltransferase superfamily protein	4.72487	4.47496	4.99904
AT1G53625	NA	4.68631	4.53611	5.21505
AT5G64750	Integrase-type DNA-binding superfamily protein	4.67556	4.29668	4.07544
AT5G48400	Glutamate receptor family protein	4.67126	4.4918	5.20635
AT2G02010	glutamate decarboxylase 4	4.64276	6.08639	5.84217
AT3G19615	NA	4.62741	6.0019	6.36106
AT2G46140	Late embryogenesis abundant protein	4.60787	1.4732	1.67026
AT3G23250	myb domain protein 15	4.60324	4.34311	4.62676
AT5G50660	Protein of unknown function (DUF 3339)	4.59533		1.29109
AT5G50560	Protein of unknown function (DUF 3339)	4.59533		1.29109
AT5G64900	precursor of peptide 1	4.59474	1.37815	1.71936
AT2G24950	Protein of Unknown Function (DUF239)	4.59308
AT3G55700	UDP-Glycosyltransferase superfamily protein	4.59252
AT4G21850	methionine sulfoxide reductase B9	4.58017	1.86406	1.75966
AT1G57630	Toll-Interleukin-Resistance (TIR) domain family protein	4.57723	5.18425	5.24592
AT5G38900	Thioredoxin superfamily protein	4.55826	3.72853	4.84942
AT5G37490	ARM repeat superfamily protein	4.55491	3.61767	3.5292
AT5G24110	WRKY DNA-binding protein 30	4.55273	6.04677	5.32718
AT1G65690	Late embryogenesis abundant (LEA) hydroxyproline-rich glycoprotein family	4.52923	3.0053	3.82608
AT4G37290	NA	4.50269	4.47425	6.22444
AT1G01480	1-amino-cyclopropane-1-carboxylate synthase 2	4.5019	3.20961	4.77534
AT5G01550	lectin receptor kinase a4.1	4.49168	3.68417	5.05859
AT1G13550	Protein of unknown function (DUF1262)	4.48518	2.4576	3.70411
AT4G04700	calcium-dependent protein kinase 27	4.47948	1.28988	2.05296
AT4G15120	VQ motif-containing protein	4.47482	2.72376	3.19319
AT5G05720	RNA-binding (RRM/RBD/RNP motifs) family protein	4.44861
AT5G57190	phosphatidylserine decarboxylase 2	4.44009	3.66384	3.79105
AT2G03505	Carbohydrate-binding X8 domain superfamily protein	4.43994	2.04116	2.53398
AT1G09932	Phosphoglycerate mutase family protein	4.42775	3.1308	3.68834
AT2G34000	RING/U-box superfamily protein	4.42725	1.9466	2.00914
AT5G38310	NA	4.39725	2.71349	3.37213
AT1G30700	FAD-binding Berberine family protein	4.39596	3.57603	3.57934
AT2G18680	NA	4.36381	3.63256	4.38344
AT4G31960	NA	4.34482
AT4G15417	RNAse II-like 1	4.34388	1.81107	2.95299
AT1G57650	ATP binding	4.32918	5.02711	5.26093
AT4G37900	Protein of unknown function (duplicated DUF1399)	4.32682	2.16719	2.9701
AT3G49845	NA	4.31787	1.61027	1.5746
AT5G48570	FKBP-type peptidyl-prolyl cis-trans isomerase family protein	4.312	1.93798	2.42054
AT4G28460	NA	4.30992	4.60632	5.13269
AT3G21230	4-coumarate:CoA ligase 5	4.3086	2.908	3.86329
AT3G13500	NA	4.30184
AT1G07400	HSP20-like chaperones superfamily protein	4.2986	2.59041	3.28359
AT4G14450	NA	4.29519	4.27625	4.25875
AT3G55950	CRINKLY4 related 3	4.29145	2.50184	3.04271
AT4G15100	serine carboxypeptidase-like 30	4.28921
AT3G15518	NA	4.28698	3.90512	4.266
AT4G12350	myb domain protein 42	4.28082	2.53284	2.74964
AT3G55150	exocyst subunit exo70 family protein H1	4.27343	2.12275	3.53013
AT5G15120	Protein of unknown function (DUF1637)	4.26309
AT4G01700	Chitinase family protein	4.26153	3.6236	4.11689
AT1G69050	NA	4.25833	1.5396	1.51859
AT5G11140	Arabidopsis phospholipase-like protein (PEARLI 4) family	4.25569	5.0767	5.15005
AT5G50760	SAUR-like auxin-responsive protein family	4.24841	1.16368	1.2081
AT1G15385	NA	4.24782	1.25348	2.01899
AT5G36925	NA	4.24165	3.97749	3.68791
AT4G11470	cysteine-rich RLK (RECEPTOR-like protein kinase) 31	4.23983	4.62802	4.68293
AT2G44370	Cysteine/Histidine-rich C1 domain family protein	4.23049	3.22158	3.84652
AT1G76040	calcium-dependent protein kinase 29	4.2244	2.02519	1.99826
AT5G03390	Protein of unknown function (DUF295)	4.2244	2.01375	1.99362
AT2G04100	MATE efflux family protein	4.22234
AT1G36622	NA	4.22182	4.47742	4.88953
AT1G26420	FAD-binding Berberine family protein	4.20663	4.37597	4.53582
AT2G20562	NA	4.19978	2.60668	2.82769
AT5G60630	NA	4.19239	2.30974	3.12311
AT1G68450	VQ motif-containing protein	4.18941	3.83108	3.90956
AT4G26260	myo-inositol oxygenase 4	4.18211	2.13039
AT2G24850	tyrosine aminotransferase 3	4.16352	3.88878	4.01347
AT1G07160	Protein phosphatase 2C family protein	4.15555	5.49049	5.27023
AT3G60540	Preprotein translocase Sec, Sec61-beta subunit protein	4.15409	2.00592	2.31209
AT1G68765	Putative membrane lipoprotein	4.15378	2.85254	3.25594
AT5G39580	Peroxidase superfamily protein	4.15267	4.82283	4.08795
AT5G47740	Adenine nucleotide alpha hydrolases-like superfamily protein	4.15144	1.96059	2.9155
AT2G15220	Plant basic secretory protein (BSP) family protein	4.14938	3.53976	3.51427
AT5G67080	mitogen-activated protein kinase kinase kinase 19	4.13606	3.10853	3.98328
AT4G23215	NA	4.1349	5.66946	5.27247
AT1G61560	Seven transmembrane MLO family protein	4.10874	3.3726	4.12096
AT5G47730	Sec14p-like phosphatidylinositol transfer family protein	4.10757	2.50557	2.91186
AT5G43755	NA	4.10603
AT5G46080	Protein kinase superfamily protein	4.10429	2.03815	2.62538
AT1G68330	NA	4.10175
AT2G39530	Uncharacterised protein family (UPF0497)	4.09842	1.71895	2.58609
AT3G53150	UDP-glucosyl transferase 73D1	4.09372	2.78998	3.52622
AT2G19190	FLG22-induced receptor-like kinase 1	4.09144	3.25494	4.15116
AT1G74360	Leucine-rich repeat protein kinase family protein	4.09073	3.55161	3.95869
AT2G30395	ovate family protein 17	4.08216		1.03657
AT3G13950	NA	4.0817	4.11499	4.62657
AT4G08780	Peroxidase superfamily protein	4.07946	3.55395	3.49639
AT5G06740	Concanavalin A-like lectin protein kinase family protein	4.06663	2.96558	2.92844
AT1G10700	phosphoribosyl pyrophosphate (PRPP) synthase 3	4.06442	2.32327	2.55541
AT4G22680	myb domain protein 85	4.0544		1.42493
AT5G49690	UDP-Glycosyltransferase superfamily protein	4.04663	2.75608	2.64494
AT2G37040	PHE ammonia lyase 1	4.03179	2.24704	2.632
AT1G67980	caffeoyl-CoA 3-O-methyltransferase	4.03112	5.62128	6.76409
AT1G21120	O-methyltransferase family protein	4.02892	4.9411	5.5639
AT1G74590	glutathione S-transferase TAU 10	4.02155	2.39393	2.74054
AT1G44130	Eukaryotic aspartyl protease family protein	4.01215	2.31815	3.06509
AT1G68390	Core-2/I-branching beta-1,6-N-acetylglucosaminyltransferase family protein	4.01097	2.77163	3.60971
AT2G42060	Cysteine/Histidine-rich C1 domain family protein	4.00205	1.89118	2.81807
AT3G47380	Plant invertase/pectin methylesterase inhibitor superfamily protein	3.98489	3.04434	3.20215
AT1G24600	NA	3.98353	1.11928	1.29429
AT3G07390	auxin-responsive family protein	3.9832	2.30147	2.91178
AT3G09032	NA	3.97071	1.23275	1.37364
AT1G02920	glutathione S-transferase 7	3.95851	3.81083	4.02526
AT5G13100	NA	3.95843
AT1G11925	Stigma-specific Stig1 family protein	3.9524	5.41852	4.29577
AT2G17740	Cysteine/Histidine-rich C1 domain family protein	3.9494	4.71201	4.67057
AT5G51440	HSP20-like chaperones superfamily protein	3.94858	1.65869	1.64059
AT4G20460	NAD(P)-binding Rossmann-fold superfamily protein	3.94684	1.71111	2.23283
AT1G72280	endoplasmic reticulum oxidoreductins 1	3.94562	1.685	1.92604
AT2G29500	HSP20-like chaperones superfamily protein	3.94433	1.8204	2.52579
AT4G39670	Glycolipid transfer protein (GLTP) family protein	3.94148	2.97543	3.68217
AT4G04510	cysteine-rich RLK (RECEPTOR-like protein kinase) 38	3.92882	5.1711	4.78638
AT2G24760	transposable element gene	3.92104
AT2G35730	Heavy metal transport/detoxification superfamily protein	3.91652	2.86627	2.9156
AT2G28760	UDP-XYL synthase 6	3.90891
AT4G23280	cysteine-rich RLK (RECEPTOR-like protein kinase) 20	3.9071	5.27098	5.08473
AT5G47850	CRINKLY4 related 4	3.90601	3.66953	4.77
AT5G67340	ARM repeat superfamily protein	3.90558	3.10484	3.79075
AT3G16530	Legume lectin family protein	3.8979	3.39433	3.49949
AT5G25260	SPFH/Band 7/PHB domain-containing membrane-associated protein family	3.89776	4.34766	5.19629
AT1G13530	Protein of unknown function (DUF1262)	3.89582	1.40001	2.01531
AT3G45330	Concanavalin A-like lectin protein kinase family protein	3.88849	1.69423	2.26977
AT1G01560	MAP kinase 11	3.88828	3.29242	4.39779
AT1G69930	glutathione S-transferase TAU 11	3.8794	3.82502	3.88293
AT4G40020	Myosin heavy chain-related protein	3.8764	3.71322	3.62412
AT2G42365	other RNA	3.86245
AT2G29410	metal tolerance protein B1	3.86169	2.47089	2.43263
AT5G26920	Cam-binding protein 60-like G	3.84506	3.12547	3.52527
AT1G06620	2-oxoglutarate (2OG) and Fe(II)-dependent oxygenase superfamily protein	3.82112	1.12284	1.34072
AT4G18950	Integrin-linked protein kinase family	3.81294	2.42196	2.60164
AT5G18290	Aquaporin-like superfamily protein	3.80461	1.47929	1.94146
AT2G39410	alpha/beta-Hydrolases superfamily protein	3.79685		1.36228
AT4G11370	RING-H2 finger A1A	3.78515	2.80647	3.35637
AT3G19010	2-oxoglutarate (2OG) and Fe(II)-dependent oxygenase superfamily protein	3.78292	2.58719	3.07045
AT4G23550	WRKY family transcription factor	3.7773	3.23572	3.36208
AT1G61490	S-locus lectin protein kinase family protein	3.77676		1.18579
AT2G47550	Plant invertase/pectin methylesterase inhibitor superfamily	3.77654	2.70327	3.1773
AT3G09405	Pectinacetylesterase family protein	3.77117	4.66592	4.64649
AT2G18690	NA	3.7691	3.47454	3.93516
AT2G45220	Plant invertase/pectin methylesterase inhibitor superfamily	3.76703	1.99851	2.56426
AT2G29460	glutathione S-transferase tau 4	3.75388	3.86661	3.82012
AT4G18430	RAB GTPase homolog A1E	3.74038	2.66037	3.22419
AT5G03170	FASCICLIN-like arabinogalactan-protein 11	3.73841
AT5G05300	NA	3.73027	3.58013	4.35394
AT3G48850	phosphate transporter 3;2	3.72601	4.30782	4.2629
AT5G32654	transposable element gene	3.7233
AT1G72520	PLAT/LH2 domain-containing lipoxygenase family protein	3.72131	2.94013	3.55296
AT4G34210	SKP1-like 11	3.71446	4.44427	3.71053
AT5G12030	heat shock protein 17.6A	3.71296	2.76901	3.42867
AT5G44610	microtubule-associated protein 18	3.71229
AT1G02930	glutathione S-transferase 6	3.70445	4.31695	3.69502
AT5G12420	O-acyltransferase (WSD1-like) family protein	3.70186	2.84556	2.7255
AT4G36820	Protein of unknown function (DUF607)	3.69549	1.32395
AT2G45570	cytochrome P450, family 76, subfamily C, polypeptide 2	3.69381	3.50334	2.83484
AT1G64390	glycosyl hydrolase 9C2	3.69106	-1.3282	-1.04701
AT5G62150	peptidoglycan-binding LysM domain-containing protein	3.69099	3.65378	3.85036
AT1G32992	MIR856a; miRNA	3.68969
AT3G19350	maternally expressed pab C-terminal	3.68775
AT5G15130	WRKY DNA-binding protein 72	3.6805	1.65331	2.30795
AT1G14870	PLANT CADMIUM RESISTANCE 2	3.67639	3.17877	3.3741
AT1G22410	Class-II DAHP synthetase family protein	3.67568	1.78306	1.93208
AT1G28390	Protein kinase superfamily protein	3.66908	1.74596	1.99886
AT1G35570	transposable element gene	3.66349
AT4G39950	cytochrome P450, family 79, subfamily B, polypeptide 2	3.65879	2.94091	1.93481
AT1G13480	Protein of unknown function (DUF1262)	3.65519	3.08323	4.13721
AT5G16080	carboxyesterase 17	3.65508	1.177	1.08247
AT2G45360	Protein of unknown function (DUF1442)	3.65464	1.01361	1.2741
AT1G76600	NA	3.65369	2.72395	3.05152
AT5G54490	pinoid-binding protein 1	3.64995	2.09367	2.51917
AT4G20000	VQ motif-containing protein	3.64896	2.88796	3.90151
AT3G56500	serine-rich protein-related	3.64518	2.96582	2.35429
AT5G01100	O-fucosyltransferase family protein	3.62919	3.2636	3.70496
AT5G13490	ADP/ATP carrier 2	3.62576	1.36313
AT2G28710	C2H2-type zinc finger family protein	3.61768	1.82286	2.28808
AT5G48410	glutamate receptor 1.3	3.61763	3.43806	3.88761
AT2G29720	FAD/NAD(P)-binding oxidoreductase family protein	3.61376	4.39748	4.42607
AT1G10040	alpha/beta-Hydrolases superfamily protein	3.60787	2.60488	2.87395
AT5G25250	SPFH/Band 7/PHB domain-containing membrane-associated protein family	3.60776	4.5141	4.52458
AT4G33050	calmodulin-binding family protein	3.60774	3.36031	3.48453
AT3G29420	geranylgeranyl pyrophosphate synthase-related / GGPP synthetase-related / farnesyltranstransferase-related	3.60336
AT3G01830	Calcium-binding EF-hand family protein	3.59888
AT5G25930	Protein kinase family protein with leucine-rich repeat domain	3.59154	3.27042	3.39747
AT3G53260	phenylalanine ammonia-lyase 2	3.58311	1.53989	1.77974
AT3G02840	ARM repeat superfamily protein	3.57911	4.9484	5.03885
AT5G09800	ARM repeat superfamily protein	3.57435	2.37806	2.28769
AT5G22270	NA	3.56685	2.20889	3.14937
AT1G65970	thioredoxin-dependent peroxidase 2	3.56573	1.54004	2.95041
AT2G38870	Serine protease inhibitor, potato inhibitor I-type family protein	3.5609	3.23857	4.0536
AT3G07970	Pectin lyase-like superfamily protein	3.56019		1.53663
AT1G16420	metacaspase 8	3.55546	3.54239	3.76125
AT1G14170	RNA-binding KH domain-containing protein	3.54271	1.42951	1.73779
AT1G72060	serine-type endopeptidase inhibitors	3.54064	3.7709	4.28008
AT5G27420	carbon/nitrogen insensitive 1	3.52975	3.48604	3.7568
AT3G57480	zinc finger (C2H2 type, AN1-like) family protein	3.52643	1.35664	1.91028
AT2G29100	glutamate receptor 2.9	3.52626	3.57608	5.30889
AT3G09940	monodehydroascorbate reductase	3.5256	1.97304	2.67624
AT5G06570	alpha/beta-Hydrolases superfamily protein	3.52515	1.98439	1.83884
AT2G45300	RNA 3'-terminal phosphate cyclase/enolpyruvate transferase, alpha/beta	3.51308	1.5548	1.75212
AT2G16900	Arabidopsis phospholipase-like protein (PEARLI 4) family	3.50881	1.78616	1.85421
AT1G25220	anthranilate synthase beta subunit 1	3.50369	3.30793	3.10828
AT5G07450	cyclin p4;3	3.50203
AT4G25070	NA	3.48865	1.35476	1.76461
AT2G43570	chitinase, putative	3.48716	2.01056	2.79748
AT2G37430	C2H2 and C2HC zinc fingers superfamily protein	3.48684	4.15549	4.82838
AT1G64460	Protein kinase superfamily protein	3.47215
AT5G53110	RING/U-box superfamily protein	3.4665	1.90151	2.39315
AT1G61800	glucose-6-phosphate/phosphate translocator 2	3.46226
AT4G03460	Ankyrin repeat family protein	3.46169	3.76633	4.48669
AT1G08050	Zinc finger (C3HC4-type RING finger) family protein	3.45899	3.06346	3.27461
AT2G07760	Zinc knuckle (CCHC-type) family protein	3.44778
AT4G20830	FAD-binding Berberine family protein	3.44168	3.08881	3.01368
AT3G21240	4-coumarate:CoA ligase 2	3.44111	1.26702	1.60975
AT1G02440	ADP-ribosylation factor D1A	3.43542	1.53783	3.08943
AT5G24240	Phosphatidylinositol 3- and 4-kinase ;Ubiquitin family protein	3.43435	1.63221	1.83984
AT3G52400	syntaxin of plants 122	3.42711	2.36261	2.96453
AT5G05730	anthranilate synthase alpha subunit 1	3.40904	3.53506	3.39833
AT3G09520	exocyst subunit exo70 family protein H4	3.40705	4.31495	4.40276
AT4G23030	MATE efflux family protein	3.40664	4.23821	4.32136
AT2G38860	Class I glutamine amidotransferase-like superfamily protein	3.40529	3.46504	3.67177
AT3G51160	NAD(P)-binding Rossmann-fold superfamily protein	3.39911		1.1526
AT3G09440	Heat shock protein 70 (Hsp 70) family protein	3.3985	1.64682	1.41618
AT3G14225	GDSL-motif lipase 4	3.39563	5.15963	5.30582
AT4G26120	Ankyrin repeat family protein / BTB/POZ domain-containing protein	3.39465	2.81124	3.20339
AT2G41835	zinc finger (C2H2 type, AN1-like) family protein	3.39099	2.21707	2.61196
AT1G16090	wall associated kinase-like 7	3.37862	3.40987	3.90414
AT2G15780	Cupredoxin superfamily protein	3.37663	4.50186	4.34492
AT3G09430	NA	3.36935
AT2G41110	calmodulin 2	3.36485	1.20285	1.46815
AT4G03450	Ankyrin repeat family protein	3.35499	4.63332	4.45697
AT1G67920	NA	3.35483	3.58049	3.8653
AT5G25451	NA	3.35382
AT3G61760	DYNAMIN-like 1B	3.35287	1.14734	1.34552
AT5G11210	glutamate receptor 2.5	3.34939	3.3474	4.5683
AT2G22880	VQ motif-containing protein	3.34718	3.84141	3.67645
AT1G56240	phloem protein 2-B13	3.34688	4.32714	5.25232
AT1G29310	SecY protein transport family protein	3.34181
AT1G51680	4-coumarate:CoA ligase 1	3.33735	1.7534	2.31238
AT1G32350	alternative oxidase 1D	3.33394	3.14037	4.04351
AT4G01870	tolB protein-related	3.32968	2.54285	2.70424
AT1G68150	WRKY DNA-binding protein 9	3.31316
AT5G44480	NAD(P)-binding Rossmann-fold superfamily protein	3.30748	1.81762	1.95928
AT1G56130	Leucine-rich repeat transmembrane protein kinase	3.30727	2.65511	2.02608
AT2G24170	Endomembrane protein 70 protein family	3.3057
AT2G39400	alpha/beta-Hydrolases superfamily protein	3.29988	2.72299	3.12118
AT1G18860	WRKY DNA-binding protein 61	3.29853	1.70698	1.64283
AT3G24090	glutamine-fructose-6-phosphate transaminase (isomerizing)s;sugar binding;transaminases	3.29625	1.15083	1.3111
AT4G11280	1-aminocyclopropane-1-carboxylic acid (acc) synthase 6	3.29514	2.35024	2.50339
AT1G24807	Glutamine amidotransferase type 1 family protein	3.29379
AT4G35170	Late embryogenesis abundant (LEA) hydroxyproline-rich glycoprotein family	3.29217
AT2G34180	CBL-interacting protein kinase 13	3.28902
AT4G37640	calcium ATPase 2	3.28884	2.03983	2.23675
AT5G02490	Heat shock protein 70 (Hsp 70) family protein	3.28866	1.70002	1.63611
AT5G48540	receptor-like protein kinase-related family protein	3.28735	2.94564	3.3051
AT1G66480	plastid movement impaired 2	3.28635	2.86419	3.42233
AT3G21700	Ras-related small GTP-binding family protein	3.28589	1.75461	2.19672
AT3G61185	NA	3.28461
AT3G51360	Eukaryotic aspartyl protease family protein	3.28183		1.09207
AT1G28190	NA	3.27849	3.23072	3.31793
AT1G30370	alpha/beta-Hydrolases superfamily protein	3.27684	3.46544	3.82339
AT2G36695	NA	3.27532
AT4G39940	APS-kinase 2	3.27007	3.24097	2.86824
AT2G39030	Acyl-CoA N-acyltransferases (NAT) superfamily protein	3.26506	3.05828	2.16402
AT1G25083	Glutamine amidotransferase type 1 family protein	3.26463
AT5G67450	zinc-finger protein 1	3.26451	2.75554	3.54512
AT1G70530	cysteine-rich RLK (RECEPTOR-like protein kinase) 3	3.26348	1.94647	2.57153
AT1G54890	Late embryogenesis abundant (LEA) protein-related	3.25815
AT5G60700	glycosyltransferase family protein 2	3.25438
AT2G24180	cytochrome p450 71b6	3.25365	2.45766	2.3288
AT3G07195	RPM1-interacting protein 4 (RIN4) family protein	3.25221	2.64513	3.26355
AT4G39230	NmrA-like negative transcriptional regulator family protein	3.24478	2.78545	2.73651
AT2G24570	WRKY DNA-binding protein 17	3.2398	1.37178	1.84982
AT1G14730	Cytochrome b561/ferric reductase transmembrane protein family	3.2385		1.06454
AT4G21380	receptor kinase 3	3.23194	3.24226	3.33737
AT5G47960	RAB GTPase homolog A4C	3.23144	1.51464	1.6036
AT4G36030	armadillo repeat only 3	3.23074	1.19689	1.67563
AT1G33030	O-methyltransferase family protein	3.22526	4.30859	5.04941
AT3G21780	UDP-glucosyl transferase 71B6	3.22441	3.64847	3.85605
AT4G35380	SEC7-like guanine nucleotide exchange family protein	3.22348	1.24183	1.38843
AT5G45000	Disease resistance protein (TIR-NBS-LRR class) family	3.22169	2.64472	3.20946
AT2G26560	phospholipase A 2A	3.22162	5.03623	4.75514
AT1G51670	NA	3.21876	1.19148
AT5G23020	2-isopropylmalate synthase 2	3.21739
AT1G25155	Glutamine amidotransferase type 1 family protein	3.21553
AT1G24909	Glutamine amidotransferase type 1 family protein	3.21553
AT1G02400	gibberellin 2-oxidase 6	3.2153	3.05349	3.18867
AT1G58420	Uncharacterised conserved protein UCP031279	3.20793	2.94527	2.74183
AT5G07440	glutamate dehydrogenase 2	3.20659	1.77564	1.66145
AT1G26400	FAD-binding Berberine family protein	3.20328
AT4G39890	RAB GTPase homolog H1C	3.18679	2.45015	2.63727
AT1G68340	Protein of unknown function (DUF1639)	3.18197	1.9343	1.83187
AT2G25550	transposable element gene	3.1775
AT2G37980	O-fucosyltransferase family protein	3.17697	1.61701	2.23211
AT5G24760	GroES-like zinc-binding dehydrogenase family protein	3.17545	1.34178	1.71885
AT1G30135	jasmonate-zim-domain protein 8	3.17475	3.11263	3.30431
AT4G36988	conserved peptide upstream open reading frame 49	3.16976	2.03732	2.25971
AT5G24430	Calcium-dependent protein kinase (CDPK) family protein	3.16939	1.99903	2.22043
AT3G51350	Eukaryotic aspartyl protease family protein	3.16935		1.38026
AT5G51160	Ankyrin repeat family protein	3.16814		1.72903
AT1G68690	Protein kinase superfamily protein	3.16104	2.33112	2.54123
AT1G55020	lipoxygenase 1	3.1582	2.00009	1.90765
AT4G39640	gamma-glutamyl transpeptidase 1	3.15785	2.3462	3.07166
AT5G13080	WRKY DNA-binding protein 75	3.15694	4.12014	4.3245
AT3G05390	NA	3.15647	1.42494	2.04679
AT3G50140	Plant protein of unknown function (DUF247)	3.15533	2.27199	2.26082
AT1G76550	Phosphofructokinase family protein	3.15524
AT4G25110	metacaspase 2	3.15397	2.80406	3.30332
AT1G78850	D-mannose binding lectin protein with Apple-like carbohydrate-binding domain	3.15356	1.86966	1.72345
AT5G40760	glucose-6-phosphate dehydrogenase 6	3.14827	1.41477	1.65604
AT5G03630	Pyridine nucleotide-disulphide oxidoreductase family protein	3.14725	1.53311	1.59871
AT2G46760	D-arabinono-1,4-lactone oxidase family protein	3.14719
AT3G46690	UDP-Glycosyltransferase superfamily protein	3.13807	2.23625	2.69764
AT4G18170	WRKY DNA-binding protein 28	3.1366	2.79819	2.82041
AT1G66700	S-adenosyl-L-methionine-dependent methyltransferases superfamily protein	3.13122	5.02128	4.72702
AT1G24140	Matrixin family protein	3.12911	2.91066	3.68385
AT4G24310	Protein of unknown function (DUF679)	3.12511	1.88127	2.38992
AT5G45280	Pectinacetylesterase family protein	3.12463	1.65803	1.39862
AT5G24090	chitinase A	3.12275	1.83838	2.57074
AT4G30280	xyloglucan endotransglucosylase/hydrolase 18	3.12172	2.26145	2.56025
AT5G08240	NA	3.11919	1.61292	2.05048
AT1G60740	Thioredoxin superfamily protein	3.11671		1.35238
AT2G20320	DENN (AEX-3) domain-containing protein	3.11068	2.12255	2.30898
AT1G14330	Galactose oxidase/kelch repeat superfamily protein	3.11041	1.2103	1.41999
AT3G53720	cation/H+ exchanger 20	3.10424	1.78433	1.86135
AT1G52200	PLAC8 family protein	3.10407	3.43297	3.51669
AT5G12340	NA	3.09577	2.71995	2.6545
AT5G17330	glutamate decarboxylase	3.0955
AT5G11670	NADP-malic enzyme 2	3.08441	2.78238	2.96792
AT5G60280	Concanavalin A-like lectin protein kinase family protein	3.08265	1.23123	1.62271
AT1G02900	rapid alkalinization factor 1	3.08227		1.2707
AT1G16130	wall associated kinase-like 2	3.08149	2.11514	2.23009
AT4G12090	Cornichon family protein	3.08009	1.68344	1.67373
AT1G59860	HSP20-like chaperones superfamily protein	3.07603	2.51756	3.06869
AT3G18240	Ribosomal protein S24/S35, mitochondrial	3.06083
AT4G24920	secE/sec61-gamma protein transport protein	3.05682	1.40576	1.69702
AT1G02510	Outward rectifying potassium channel protein	3.05639
AT2G23770	protein kinase family protein / peptidoglycan-binding LysM domain-containing protein	3.05613	2.05926	2.49752
AT2G40113	Pollen Ole e 1 allergen and extensin family protein	3.05603		1.7545
AT5G59530	2-oxoglutarate (2OG) and Fe(II)-dependent oxygenase superfamily protein	3.05425	1.98211	2.92431
AT1G22890	NA	3.05243	2.76423	3.35442
AT2G36770	UDP-Glycosyltransferase superfamily protein	3.05171	3.04542	3.10293
AT2G02370	SNARE associated Golgi protein family	3.04823	1.34465	1.44846
AT2G32235	NA	3.04388
AT3G28850	Glutaredoxin family protein	3.04283	2.05233	2.34893
AT1G19020	NA	3.03817	3.93475	4.35277
AT1G30757	NA	3.03209	2.79039	2.89747
AT2G32670	vesicle-associated membrane protein 725	3.03193	1.839	2.27278
AT1G25370	Protein of unknown function (DUF1639)	3.0316	2.30798	2.46955
AT4G23190	cysteine-rich RLK (RECEPTOR-like protein kinase) 11	3.03022	2.71667	3.09016
AT3G44860	farnesoic acid carboxyl-O-methyltransferase	3.02986	4.34889	4.91537
AT5G59680	Leucine-rich repeat protein kinase family protein	3.02737	2.15897	2.57111
AT5G54590	Protein kinase superfamily protein	3.01829
AT2G36880	methionine adenosyltransferase 3	3.01797
AT2G29470	glutathione S-transferase tau 3	3.01551	3.62191	3.87782
AT1G23710	Protein of unknown function (DUF1645)	3.0149	1.65346	2.24433
AT2G22500	uncoupling protein 5	3.01262	1.31374	1.72016
AT5G12300	Calcium-dependent lipid-binding (CaLB domain) family protein	3.00016	1.14048	1.71187
AT2G10290	transposable element gene	2.99934
AT4G10720	Ankyrin repeat family protein	2.99647	1.13921	1.90344
AT4G29520	NA	2.98724
AT3G48650	NA	2.98673	4.18692	4.4801
AT1G76070	NA	2.98367	2.5748	2.84741
AT1G36640	NA	2.98328	3.64386	3.68761
AT4G21390	S-locus lectin protein kinase family protein	2.9799	2.41221	2.85635
AT2G15480	UDP-glucosyl transferase 73B5	2.97974	3.19829	3.47101
AT1G30730	FAD-binding Berberine family protein	2.97972	2.95499	2.8684
AT3G28930	AIG2-like (avirulence induced gene) family protein	2.97951	2.7234	2.57822
AT5G58940	calmodulin-binding receptor-like cytoplasmic kinase 1	2.97713	1.3444	1.8449
AT2G35930	plant U-box 23	2.9745	3.7351	3.90482
AT1G65850	Disease resistance protein (TIR-NBS-LRR class) family	2.97344	1.43862	1.84725
AT5G55120	galactose-1-phosphate guanylyltransferase (GDP)s;GDP-D-glucose phosphorylases;quercetin 4'-O-glucosyltransferases	2.9703	2.39808	2.58921
AT3G59080	Eukaryotic aspartyl protease family protein	2.96528	1.67499	1.87341
AT5G18000	VERDANDI	2.96168
AT1G24095	Putative thiol-disulphide oxidoreductase DCC	2.9613
AT1G59590	ZCF37	2.95734	1.50365	2.27553
AT5G63130	Octicosapeptide/Phox/Bem1p family protein	2.95692	2.3763	2.38259
AT3G51340	Eukaryotic aspartyl protease family protein	2.95438	2.02756	2.10651
AT3G57450	NA	2.9476	1.87371	2.12062
AT4G23320	cysteine-rich RLK (RECEPTOR-like protein kinase) 24	2.94434	3.82744	4.10517
AT1G65240	Eukaryotic aspartyl protease family protein	2.93642	2.98161	2.82549
AT2G04495	NA	2.93261	3.0435	2.82653
AT1G22180	Sec14p-like phosphatidylinositol transfer family protein	2.93161	1.31142	1.57166
AT5G03160	homolog of mamallian P58IPK	2.9316
AT3G18560	NA	2.93138	1.88416	1.82867
AT1G09630	RAB GTPase 11C	2.92924	1.21566	1.2284
AT4G11070	WRKY family transcription factor	2.92531	2.53532	1.92114
AT5G22060	DNAJ homologue 2	2.92494	1.26491	1.2816
AT1G64400	AMP-dependent synthetase and ligase family protein	2.91991	1.50669	1.88378
AT4G14365	XB3 ortholog 4 in Arabidopsis thaliana	2.91904	3.23911	3.32807
AT1G29290	NA	2.91548	2.50709	2.81854
AT5G03610	GDSL-like Lipase/Acylhydrolase superfamily protein	2.91352	1.47773	1.79338
AT3G21960	Receptor-like protein kinase-related family protein	2.9101
AT3G51920	calmodulin 9	2.9073	1.70307	2.04985
AT1G30755	Protein of unknown function (DUF668)	2.9052	2.93634	3.22521
AT5G19230	Glycoprotein membrane precursor GPI-anchored	2.89835	2.96104	3.6356
AT2G32240	NA	2.89723	2.24302	2.53697
AT3G28925	NA	2.8972
AT4G01920	Cysteine/Histidine-rich C1 domain family protein	2.89619
AT1G21100	O-methyltransferase family protein	2.89361	2.97959	2.68135
AT5G54810	tryptophan synthase beta-subunit 1	2.8857	3.10145	2.88589
AT1G61420	S-locus lectin protein kinase family protein	2.88454	2.33579	2.25585
AT5G58540	Protein kinase superfamily protein	2.87739
AT1G35230	arabinogalactan protein 5	2.87582	2.5719	2.94797
AT5G47420	Tryptophan RNA-binding attenuator protein-like	2.87189	1.43493	1.57723
AT3G26910	hydroxyproline-rich glycoprotein family protein	2.87141	2.11679	2.20597
AT3G08970	DNAJ heat shock N-terminal domain-containing protein	2.87139	2.27177	2.46941
AT1G21110	O-methyltransferase family protein	2.87077	3.92822	4.60072
AT5G41680	Protein kinase superfamily protein	2.85977	1.80375	2.82404
AT3G23510	Cyclopropane-fatty-acyl-phospholipid synthase	2.85667	-1.12221
AT1G05000	Phosphotyrosine protein phosphatases superfamily protein	2.85495
AT4G34200	D-3-phosphoglycerate dehydrogenase	2.85226	1.88159	1.31329
AT1G08940	Phosphoglycerate mutase family protein	2.8499	2.2942	2.62912
AT3G26500	plant intracellular ras group-related LRR 2	2.84711	3.01986	3.36319
AT1G03220	Eukaryotic aspartyl protease family protein	2.84682	3.10506	2.90627
AT1G03905	P-loop containing nucleoside triphosphate hydrolases superfamily protein	2.84649	2.10106	2.50703
AT3G49370	Calcium-dependent protein kinase (CDPK) family protein	2.84583	1.38782	1.83996
AT3G22942	G-protein gamma subunit 2	2.84186	1.14022	1.35374
AT5G64510	NA	2.84049	2.42277	2.60336
AT1G55450	S-adenosyl-L-methionine-dependent methyltransferases superfamily protein	2.83265	3.15255	3.37285
AT4G11330	MAP kinase 5	2.8242	1.83139	2.45867
AT4G17720	RNA-binding (RRM/RBD/RNP motifs) family protein	2.82334	1.25702	1.46578
AT4G00240	phospholipase D beta 2	2.81968	1.32395	1.43082
AT5G61880	Protein Transporter, Pam16	2.81899
AT4G19370	Protein of unknown function (DUF1218)	2.81867	3.64168	3.89998
AT4G39830	Cupredoxin superfamily protein	2.80402	3.50873	3.63613
AT1G80840	WRKY DNA-binding protein 40	2.79997	3.28322	3.87415
AT3G59700	lectin-receptor kinase	2.792	2.6943	3.33531
AT5G25450	Cytochrome bd ubiquinol oxidase, 14kDa subunit	2.7867	1.90455	1.9864
AT1G75170	Sec14p-like phosphatidylinositol transfer family protein	2.78343	1.62373	1.79158
AT2G25460	NA	2.78093	2.07488	2.43888
AT5G62480	glutathione S-transferase tau 9	2.77733	1.28961	1.6892
AT3G50850	Putative methyltransferase family protein	2.77447
AT5G05190	Protein of unknown function (DUF3133)	2.7723	2.41134	2.72869
AT1G19180	jasmonate-zim-domain protein 1	2.76997	2.37083	2.40266
AT1G61360	S-locus lectin protein kinase family protein	2.76499	2.85749	3.29001
AT1G48850	chorismate synthase, putative / 5-enolpyruvylshikimate-3-phosphate phospholyase, putative	2.76437	1.19924	1.32042
AT3G20340	NA	2.76395		1.14312
AT5G22530	NA	2.76146	5.14146	5.32341
AT5G46295	NA	2.76091	3.12891	3.37639
AT3G09350	Fes1A	2.76055	2.03632	2.03448
AT5G18150	Methyltransferase-related protein	2.75825	1.58676	1.85421
AT1G42990	basic region/leucine zipper motif 60	2.75479	1.67785	1.97387
AT2G47130	NAD(P)-binding Rossmann-fold superfamily protein	2.75445	1.89397	2.6742
AT3G54640	tryptophan synthase alpha chain	2.75444	3.09237	2.78378
AT5G25440	Protein kinase superfamily protein	2.75373	2.30719	2.50925
AT1G78210	alpha/beta-Hydrolases superfamily protein	2.75368	1.07041	1.15658
AT2G28400	Protein of unknown function, DUF584	2.7517	2.14783	2.49485
AT1G07890	ascorbate peroxidase 1	2.75099	1.1403	1.03424
AT1G71697	choline kinase 1	2.75092	2.42114	2.88372
AT5G03620	Subtilisin-like serine endopeptidase family protein	2.7504
AT5G45750	RAB GTPase homolog A1C	2.75021
AT5G49700	Predicted AT-hook DNA-binding family protein	2.74834	1.27983	1.05791
AT3G23530	Cyclopropane-fatty-acyl-phospholipid synthase	2.74761	1.2162	1.31605
AT3G19260	LAG1 homologue 2	2.74746	2.45595	2.66251
AT2G31335	NA	2.74278	3.28878	4.48622
AT4G19460	UDP-Glycosyltransferase superfamily protein	2.74099	2.9712	3.07435
AT5G67620	NA	2.73685
AT4G14370	Disease resistance protein (TIR-NBS-LRR class) family	2.73584	2.23815	2.47699
AT2G04400	Aldolase-type TIM barrel family protein	2.73408	2.76026	2.51012
AT1G18390	Protein kinase superfamily protein	2.72693	2.56045	2.69917
AT5G35090	NA	2.72586
AT5G10410	ENTH/ANTH/VHS superfamily protein	2.72361	1.8471	2.30121
AT2G41342	NA	2.71973	2.21173	2.4706
AT2G36210	SAUR-like auxin-responsive protein family	2.71731	3.19748	2.76839
AT5G13220	jasmonate-zim-domain protein 10	2.7168	2.22652	2.20018
AT5G49525	NA	2.71138
AT1G76560	CP12 domain-containing protein 3	2.70682	1.04823	1.48493
AT1G12420	ACT domain repeat 8	2.70523
AT4G18940	RNA ligase/cyclic nucleotide phosphodiesterase family protein	2.7035	1.76809	1.77823
AT4G23610	Late embryogenesis abundant (LEA) hydroxyproline-rich glycoprotein family	2.70267	3.0471	3.06803
AT2G31945	NA	2.70218	2.92104	2.63522
AT3G21781	other RNA	2.69279
AT1G24150	formin homologue 4	2.69254	1.66409	2.08901
AT3G60680	Plant protein of unknown function (DUF641)	2.69133	1.15925	1.55198
AT1G52760	lysophospholipase 2	2.69052		1.26591
AT3G21630	chitin elicitor receptor kinase 1	2.68956	2.31991	2.68334
AT5G51830	pfkB-like carbohydrate kinase family protein	2.68728	2.86989	2.80617
AT2G29950	ELF4-like 1	2.68389	1.82005	1.94215
AT2G26150	heat shock transcription factor A2	2.682	3.47756	3.65467
AT5G54850	NA	2.68001	1.3059	1.71159
AT3G02040	senescence-related gene 3	2.67932	1.80099	1.72061
AT2G46530	auxin response factor 11	2.6761
AT4G25850	OSBP(oxysterol binding protein)-related protein 4B	2.67609
AT5G01610	Protein of unknown function, DUF538	2.67554
AT1G14360	UDP-galactose transporter 3	2.67284		1.12786
AT5G10400	Histone superfamily protein	2.67187
AT5G57500	Galactosyltransferase family protein	2.66977	1.39531	1.35818
AT4G22305	alpha/beta-Hydrolases superfamily protein	2.66925	1.47558	1.71381
AT3G51980	ARM repeat superfamily protein	2.66757
AT1G70520	cysteine-rich RLK (RECEPTOR-like protein kinase) 2	2.66589	1.55646	2.03333
AT1G66160	CYS, MET, PRO, and GLY protein 1	2.66572	1.58616	1.89289
AT1G55970	histone acetyltransferase of the CBP family 4	2.66535		1.19884
AT4G25900	Galactose mutarotase-like superfamily protein	2.66346	2.29782	2.59649
AT1G52800	2-oxoglutarate (2OG) and Fe(II)-dependent oxygenase superfamily protein	2.66043	1.30853	1.49086
AT3G08630	Protein of unknown function (DUF3411)	2.64496
AT2G30500	Kinase interacting (KIP1-like) family protein	2.64434
AT1G67060	NA	2.64284	1.46254	1.63531
AT1G76065	LYR family of Fe/S cluster biogenesis protein	2.63946		1.00888
AT5G15650	reversibly glycosylated polypeptide 2	2.63877
AT5G11970	Protein of unknown function (DUF3511)	2.63706	1.87023	2.03887
AT4G01895	systemic acquired resistance (SAR) regulator protein NIMIN-1-related	2.63335	1.51264	2.00313
AT3G22260	Cysteine proteinases superfamily protein	2.63224	1.90459	1.9783
AT2G47650	UDP-xylose synthase 4	2.6301	1.83509	1.96636
AT1G05680	Uridine diphosphate glycosyltransferase 74E2	2.62454	1.0229	1.38742
AT1G49030	PLAC8 family protein	2.62356	2.52004	2.46917
AT3G57550	guanylate kinase	2.62336	1.58488	1.88133
AT2G44010	NA	2.62324	1.06878	1.14672
AT2G02810	UDP-galactose transporter 1	2.62267	1.07368	1.14298
AT1G56140	Leucine-rich repeat transmembrane protein kinase	2.62159	2.51902	2.63839
AT4G15070	Cysteine/Histidine-rich C1 domain family protein	2.61767	1.41308	1.17378
AT5G57480	P-loop containing nucleoside triphosphate hydrolases superfamily protein	2.61607	1.67185	1.92876
AT5G03700	D-mannose binding lectin protein with Apple-like carbohydrate-binding domain	2.61435	2.52333	2.59496
AT2G39420	alpha/beta-Hydrolases superfamily protein	2.61047	1.00179	1.31285
AT3G51990	Protein kinase superfamily protein	2.60643
AT5G19290	alpha/beta-Hydrolases superfamily protein	2.60108
AT4G30060	Core-2/I-branching beta-1,6-N-acetylglucosaminyltransferase family protein	2.60041	1.15582	1.43548
AT1G21130	O-methyltransferase family protein	2.59864	2.27634	2.28061
AT2G27660	Cysteine/Histidine-rich C1 domain family protein	2.59133	2.81597	3.51348
AT4G25030	NA	2.57571	2.00091	2.0984
AT1G02430	ADP-ribosylation factor D1B	2.57313
AT3G28210	zinc finger (AN1-like) family protein	2.5714	2.50201	2.59246
AT3G48890	membrane-associated progesterone binding protein 3	2.56891	1.96627	2.07237
AT3G16150	N-terminal nucleophile aminohydrolases (Ntn hydrolases) superfamily protein	2.56429	1.96701	1.4255
AT3G48630	NA	2.5631
AT4G25845	NA	2.56205	4.37477	4.7086
AT3G02230	reversibly glycosylated polypeptide 1	2.56172
AT4G21534	Diacylglycerol kinase family protein	2.55468	1.78344	1.94179
AT3G50900	NA	2.54779	2.18761	2.08989
AT5G54140	IAA-leucine-resistant (ILR1)-like 3	2.54649	1.01174	1.29235
AT5G22300	nitrilase 4	2.54389	4.08457	3.71698
AT1G65610	Six-hairpin glycosidases superfamily protein	2.54301		1.40387
AT4G27070	tryptophan synthase beta-subunit 2	2.54292	2.06742	1.60984
AT5G03210	NA	2.54225	2.98977	2.94853
AT1G64610	Transducin/WD40 repeat-like superfamily protein	2.54034	1.76647	2.01359
AT3G43210	ATP binding microtubule motor family protein	2.53928		1.04099
AT3G07090	PPPDE putative thiol peptidase family protein	2.5328	1.4611	1.40878
AT1G31930	extra-large GTP-binding protein 3	2.53037	2.07428	2.2399
AT2G28110	Exostosin family protein	2.52954
AT5G16170	Core-2/I-branching beta-1,6-N-acetylglucosaminyltransferase family protein	2.5273	2.95613	3.24341
AT3G54040	PAR1 protein	2.52687		1.12498
AT4G05020	NAD(P)H dehydrogenase B2	2.52378	1.92799	1.99994
AT3G15980	Coatomer, beta' subunit	2.52247
AT5G54500	flavodoxin-like quinone reductase 1	2.51983	2.03394	2.22846
AT2G20010	Protein of unknown function (DUF810)	2.51761	1.40543	1.59033
AT4G17490	ethylene responsive element binding factor 6	2.51672	2.50556	2.53529
AT2G25735	NA	2.51585	2.75206	3.23194
AT1G56145	Leucine-rich repeat transmembrane protein kinase	2.51042	1.2108	1.14126
AT2G31020	OSBP(oxysterol binding protein)-related protein 1A	2.51041	1.52821	1.82895
AT1G10140	Uncharacterised conserved protein UCP031279	2.50277	1.92093	2.10978
AT3G47820	PLANT U-BOX 39	2.49723	1.81107	2.2634
AT5G55970	RING/U-box superfamily protein	2.49636		1.43639
AT3G51450	Calcium-dependent phosphotriesterase superfamily protein	2.49595	2.1739	2.4596
AT2G22250	aspartate aminotransferase	2.49577	1.41646	1.56448
AT5G61560	U-box domain-containing protein kinase family protein	2.49375	2.77914	3.12024
AT1G07000	exocyst subunit exo70 family protein B2	2.49164	2.60897	2.9682
AT1G74030	enolase 1	2.49109
AT5G63160	BTB and TAZ domain protein 1	2.48977
AT2G23680	Cold acclimation protein WCOR413 family	2.48885	2.15888	2.08067
AT4G33430	BRI1-associated receptor kinase	2.48758	1.94526	2.08086
AT2G17120	lysm domain GPI-anchored protein 2 precursor	2.48509	1.83267	1.83215
AT2G40000	ortholog of sugar beet HS1 PRO-1 2	2.48105	1.57896	2.20704
AT4G18250	receptor serine/threonine kinase, putative	2.47348	3.21177	3.77392
AT2G47830	Cation efflux family protein	2.47288
AT4G01740	Cysteine/Histidine-rich C1 domain family protein	2.47041		1.17501
AT1G72070	Chaperone DnaJ-domain superfamily protein	2.46942	2.40848	2.29813
AT1G51820	Leucine-rich repeat protein kinase family protein	2.46857	3.86999	3.56109
AT1G51890	Leucine-rich repeat protein kinase family protein	2.4621	3.71156	4.24657
AT2G46650	cytochrome B5 isoform C	2.4618	1.59283	1.29917
AT1G09940	Glutamyl-tRNA reductase family protein	2.46167	1.8664	2.30852
AT4G16660	heat shock protein 70 (Hsp 70) family protein	2.45916
AT4G11850	phospholipase D gamma 1	2.4555	2.03404	2.2212
AT2G20750	expansin B1	2.45479	-1.5465	-1.12373
AT2G33120	synaptobrevin-related protein 1	2.45463		1.11337
AT2G33110	vesicle-associated membrane protein 723	2.45083	1.12409	1.43857
AT4G01750	rhamnogalacturonan xylosyltransferase 2	2.44599	2.44752	2.60785
AT5G43190	Galactose oxidase/kelch repeat superfamily protein	2.44541	1.70809	1.7928
AT4G37010	centrin 2	2.43964		1.04532
AT3G07580	NA	2.43892	1.28796	1.59218
AT1G68620	alpha/beta-Hydrolases superfamily protein	2.43892	2.73962	2.76947
AT5G09680	reduced lateral root formation	2.43362	1.18749	1.28146
AT1G32928	NA	2.43037	1.38351	1.76822
AT3G50920	Phosphatidic acid phosphatase (PAP2) family protein	2.42899
AT5G48657	defense protein-related	2.42835	2.35812	2.8162
AT5G46910	Transcription factor jumonji (jmj) family protein / zinc finger (C5HC2 type) family protein	2.42816	1.12848	1.63709
AT2G20170	Protein of Unknown Function (DUF239)	2.42574
AT1G69750	cytochrome c oxidase 19-2	2.41721	1.24619	1.16209
AT5G26751	shaggy-related kinase 11	2.41705	1.07288	1.44979
AT4G37950	Rhamnogalacturonate lyase family protein	2.41323
AT4G39030	MATE efflux family protein	2.41209	2.045	2.63974
AT4G12120	Sec1/munc18-like (SM) proteins superfamily	2.41137	2.48559	2.76461
AT1G53920	GDSL-motif lipase 5	2.40842		1.35867
AT5G23000	myb domain protein 37	2.40836	1.7843	1.96254
AT2G19160	Core-2/I-branching beta-1,6-N-acetylglucosaminyltransferase family protein	2.40464	1.07203	1.05754
AT4G23850	AMP-dependent synthetase and ligase family protein	2.39927	1.37671	1.54513
AT3G12510	MADS-box family protein	2.399	1.05502	1.03568
AT3G10500	NAC domain containing protein 53	2.39788	1.71304	1.89934
AT1G30270	CBL-interacting protein kinase 23	2.39654	1.09069	1.18009
AT3G25230	rotamase FKBP 1	2.39481
AT1G69030	BSD domain-containing protein	2.39431
AT3G51150	ATP binding microtubule motor family protein	2.39177
AT5G18480	plant glycogenin-like starch initiation protein 6	2.39164	1.7911	1.8133
AT4G28085	NA	2.39079	4.71224	4.2309
AT2G38470	WRKY DNA-binding protein 33	2.39037	2.28723	2.53817
AT4G29330	DERLIN-1	2.3857
AT2G21430	Papain family cysteine protease	2.38325
AT2G30550	alpha/beta-Hydrolases superfamily protein	2.38279	2.13231	2.24113
AT2G38940	phosphate transporter 1;4	2.38278	2.31972	2.19733
AT3G15760	NA	2.3818	1.33269	2.01904
AT1G01340	cyclic nucleotide gated channel 10	2.38161	2.39442	2.46347
AT5G61780	TUDOR-SN protein 2	2.37899
AT3G44720	arogenate dehydratase 4	2.37767	1.95046	2.19235
AT5G01830	ARM repeat superfamily protein	2.37751	1.7922	1.9169
AT3G13432	NA	2.37635	1.3899	1.87472
AT2G24190	NAD(P)-binding Rossmann-fold superfamily protein	2.37157
AT5G27760	Hypoxia-responsive family protein	2.3678	2.48465	2.34268
AT1G17330	Metal-dependent phosphohydrolase	2.3676	1.63324	1.439
AT2G46330	arabinogalactan protein 16	2.3673		1.12424
AT5G15870	glycosyl hydrolase family 81 protein	2.36661	1.40721	1.5573
AT1G74100	sulfotransferase 16	2.36504	3.05188	2.76254
AT3G18260	Reticulon family protein	2.36444
AT3G61190	BON association protein 1	2.36131	1.7677	1.8175
AT4G30350	Double Clp-N motif-containing P-loop nucleoside triphosphate hydrolases superfamily protein	2.3603	1.50998	1.58607
AT3G02360	6-phosphogluconate dehydrogenase family protein	2.35733	1.58454	1.78322
AT5G23510	NA	2.35388	3.36036	3.58752
AT1G10900	Phosphatidylinositol-4-phosphate 5-kinase family protein	2.34712		1.01206
AT1G66880	Protein kinase superfamily protein	2.34081	1.90094	2.10604
AT4G30530	Class I glutamine amidotransferase-like superfamily protein	2.33817	2.28171	2.35705
AT5G35735	Auxin-responsive family protein	2.33761	2.59455	2.95642
AT3G20510	Transmembrane proteins 14C	2.33755	1.4164	1.56724
AT3G05230	Signal peptidase subunit	2.33736
AT3G60260	ELMO/CED-12 family protein	2.3369
AT2G28890	poltergeist like 4	2.33039	1.49085	1.67725
AT2G38360	prenylated RAB acceptor 1.B4	2.32939
AT3G05830	NA	2.32129		1.25989
AT4G14420	HR-like lesion-inducing protein-related	2.3208
AT5G05850	plant intracellular ras group-related LRR 1	2.32059	1.60017	1.75036
AT5G20150	SPX domain gene 1	2.31598	1.82867	1.95252
AT5G15730	Protein kinase superfamily protein	2.31543	1.52919	1.68849
AT2G13790	somatic embryogenesis receptor-like kinase 4	2.31304	2.83154	2.7168
AT1G28380	MAC/Perforin domain-containing protein	2.31273	2.16672	2.43764
AT1G62840	Protein of unknown function (DUF1442)	2.31104	2.60815	2.90745
AT3G59660	C2 domain-containing protein / GRAM domain-containing protein	2.30819	1.93107	2.07071
AT5G28830	calcium-binding EF hand family protein	2.30109	2.47613	2.79221
AT5G50210	quinolinate synthase	2.29719	1.32384	1.44582
AT2G24240	BTB/POZ domain with WD40/YVTN repeat-like protein	2.29565		1.57931
AT5G25170	PPPDE putative thiol peptidase family protein	2.29336	1.58177	1.65695
AT2G04625	transposable element gene	2.292
AT1G18890	calcium-dependent protein kinase 1	2.28525	1.65546	1.84599
AT2G46500	phosphoinositide 4-kinase gamma 4	2.28443	1.57437	1.66907
AT4G04960	Concanavalin A-like lectin protein kinase family protein	2.28425	1.86133	2.12237
AT5G42010	Transducin/WD40 repeat-like superfamily protein	2.281	1.57912	2.18019
AT3G11820	syntaxin of plants 121	2.28057	2.29241	2.45013
AT5G12480	calmodulin-domain protein kinase 7	2.27535	2.06965	2.25412
AT1G67520	lectin protein kinase family protein	2.27401	2.40558	2.42806
AT5G18070	phosphoglucosamine mutase-related	2.27188
AT2G41440	NA	2.2711	1.07428	1.23522
AT5G13320	Auxin-responsive GH3 family protein	2.26816	1.51639	3.38568
AT1G30620	NAD(P)-binding Rossmann-fold superfamily protein	2.26731	2.10625	2.45742
AT1G66830	Leucine-rich repeat protein kinase family protein	2.26724	2.32223	2.3509
AT1G66590	cytochrome c oxidase 19-1	2.26542		1.01504
AT3G20410	calmodulin-domain protein kinase 9	2.26444	1.72347	2.05329
AT1G33600	Leucine-rich repeat (LRR) family protein	2.26297	2.15781	2.00563
AT4G28290	NA	2.2623		1.28185
AT1G70420	Protein of unknown function (DUF1645)	2.26186	1.4665	2.08465
AT4G30340	diacylglycerol kinase 7	2.25883	1.46553	1.36735
AT1G28680	HXXXD-type acyl-transferase family protein	2.25491	1.14391	1.54671
AT5G39020	Malectin/receptor-like protein kinase family protein	2.25365	2.07232	2.15201
AT4G04800	methionine sulfoxide reductase B3	2.25205	1.26042	1.2993
AT4G39980	3-deoxy-D-arabino-heptulosonate 7-phosphate synthase 1	2.25177	1.96719	1.73995
AT1G05170	Galactosyltransferase family protein	2.25084		1.0629
AT1G29750	receptor-like kinase in flowers 1	2.24598
AT3G07800	Thymidine kinase	2.24574
AT3G52190	phosphate transporter traffic facilitator1	2.24393	1.23211	1.22435
AT1G67850	Protein of unknown function (DUF707)	2.24191	1.47833	1.8248
AT1G67810	sulfur E2	2.23901	3.38689	2.73259
AT3G19130	RNA-binding protein 47B	2.23522	1.15096
AT4G15420	Ubiquitin fusion degradation UFD1 family protein	2.23438	1.06108	1.16508
AT3G11840	plant U-box 24	2.23173	3.23681	3.471
AT1G78410	VQ motif-containing protein	2.23045	2.72782	2.88088
AT2G01180	phosphatidic acid phosphatase 1	2.22551	1.19194	1.68749
AT1G27730	salt tolerance zinc finger	2.2202	2.64001	2.78948
AT5G17990	tryptophan biosynthesis 1	2.21981	2.1133	1.90667
AT5G12880	proline-rich family protein	2.21798	1.76026	1.77655
AT5G62560	RING/U-box superfamily protein with ARM repeat domain	2.2163		1.18287
AT5G17060	ADP-ribosylation factor B1B	2.2143	1.30826	1.38242
AT1G08320	bZIP transcription factor family protein	2.2131
AT5G07140	Protein kinase superfamily protein	2.21061
AT1G32940	Subtilase family protein	2.2078	1.93757	2.20632
AT5G44070	phytochelatin synthase 1 (PCS1)	2.20776	2.47362	2.58753
AT2G36580	Pyruvate kinase family protein	2.2071
AT1G35255	NA	2.20539
AT2G23340	DREB and EAR motif protein 3	2.20513
AT2G28080	UDP-Glycosyltransferase superfamily protein	2.20381
AT1G76680	12-oxophytodienoate reductase 1	2.20163	2.0048	2.50593
AT5G25050	Major facilitator superfamily protein	2.20039	1.52319	1.57175
AT3G25780	allene oxide cyclase 3	2.19287	2.77134	2.91171
AT5G37480	NA	2.19269		1.23906
AT2G22475	GRAM domain family protein	2.19227	1.03099	1.01128
AT5G45710	winged-helix DNA-binding transcription factor family protein	2.18901		1.16298
AT3G51330	Eukaryotic aspartyl protease family protein	2.18895	1.35175	1.71815
AT5G54860	Major facilitator superfamily protein	2.18875	2.09491	2.24906
AT1G24100	UDP-glucosyl transferase 74B1	2.18619	1.84811	1.54848
AT3G21070	NAD kinase 1	2.18376	1.26977	1.98296
AT3G53230	ATPase, AAA-type, CDC48 protein	2.17881	1.01221
AT1G17060	cytochrome p450 72c1	2.17814		1.1528
AT3G55470	Calcium-dependent lipid-binding (CaLB domain) family protein	2.17682	2.66275	2.71192
AT5G55560	Protein kinase superfamily protein	2.17486	1.638	1.85546
AT5G47230	ethylene responsive element binding factor 5	2.17208	2.67659	2.75704
AT1G03370	C2 calcium/lipid-binding and GRAM domain containing protein	2.16827	1.91328	2.05502
AT4G30910	Cytosol aminopeptidase family protein	2.1661	2.01587	1.78383
AT3G57280	Transmembrane proteins 14C	2.16457	1.93744	1.99651
AT2G17760	Eukaryotic aspartyl protease family protein	2.16327	1.20638	1.54059
AT1G29060	Target SNARE coiled-coil domain protein	2.16244	1.20029	1.37579
AT4G29740	cytokinin oxidase 4	2.16215	1.45278	1.93793
AT2G27820	prephenate dehydratase 1	2.16115	1.02829	1.07014
AT2G23320	WRKY DNA-binding protein 15	2.1607	2.13203	2.20707
AT1G10410	Protein of unknown function (DUF1336)	2.15896	1.19593	1.28412
AT3G28450	Leucine-rich repeat protein kinase family protein	2.1576	1.51806	1.86188
AT4G35480	RING-H2 finger A3B	2.15734	1.75695	2.04553
AT1G21010	NA	2.15607	1.64451	1.71509
AT5G18490	Plant protein of unknown function (DUF946)	2.1513	1.9015	2.02767
AT4G36640	Sec14p-like phosphatidylinositol transfer family protein	2.14983	1.02391	1.23581
AT5G63680	Pyruvate kinase family protein	2.14942
AT5G22520	NA	2.14913	4.45056	4.82297
AT3G25882	NIM1-interacting 2	2.14902	2.04638	2.34667
AT1G18590	sulfotransferase 17	2.14891	1.98468	1.47036
AT5G44330	Tetratricopeptide repeat (TPR)-like superfamily protein	2.14807
AT3G60140	Glycosyl hydrolase superfamily protein	2.14585	1.16579	1.65618
AT4G20780	calmodulin like 42	2.14145	3.02742	2.97614
AT4G18195	purine permease 8	2.14062	2.99029	2.98387
AT5G39785	Protein of unknown function (DUF1666)	2.13671	1.40712	1.46732
AT4G08180	OSBP(oxysterol binding protein)-related protein 1C	2.13532	1.20258	1.27935
AT4G39820	Tetratricopeptide repeat (TPR)-like superfamily protein	2.13349		1.11019
AT5G02400	pol-like 2	2.13301		1.00777
AT5G65920	ARM repeat superfamily protein	2.13292
AT5G47870	NA	2.13115
AT4G21920	NA	2.12344	3.89462	4.14505
AT1G55920	serine acetyltransferase 2;1	2.12296	2.55941	2.51205
AT5G63880	SNF7 family protein	2.12225	1.13142	1.47782
AT3G46620	zinc finger (C3HC4-type RING finger) family protein	2.12107	1.34763	1.47221
AT2G30720	Thioesterase/thiol ester dehydrase-isomerase superfamily protein	2.11602	1.68446	1.87388
AT4G24400	CBL-interacting protein kinase 8	2.11417	1.25261	1.57181
AT5G19240	Glycoprotein membrane precursor GPI-anchored	2.11155	2.46494	2.57719
AT1G78570	rhamnose biosynthesis 1	2.10905
AT3G13910	Protein of unknown function (DUF3511)	2.10409	1.97978	2.14327
AT1G17290	alanine aminotransferas	2.10367	1.79272	1.58834
AT1G32930	Galactosyltransferase family protein	2.10282
AT5G20910	RING/U-box superfamily protein	2.10053	1.02107
AT4G28350	Concanavalin A-like lectin protein kinase family protein	2.0991	3.57082	3.35395
AT5G48930	hydroxycinnamoyl-CoA shikimate/quinate hydroxycinnamoyl transferase	2.09675		1.34098
AT3G02800	Tyrosine phosphatase family protein	2.09597	2.93389	2.88053
AT1G15430	Protein of unknown function (DUF1644)	2.09246	1.70751	1.65021
AT1G35210	NA	2.089	2.97343	3.23323
AT4G40080	ENTH/ANTH/VHS superfamily protein	2.08698	1.77779	1.81547
AT5G39000	Malectin/receptor-like protein kinase family protein	2.08654	2.3371	3.29678
AT4G38550	Arabidopsis phospholipase-like protein (PEARLI 4) family	2.08421	1.8431	1.98163
AT3G29400	exocyst subunit exo70 family protein E1	2.08181	1.62159	1.84094
AT2G47490	NAD+ transporter 1	2.08084
AT1G18570	myb domain protein 51	2.07909	3.30308	3.12832
AT2G06050	oxophytodienoate-reductase 3	2.07704	1.89989	1.93654
AT4G26910	Dihydrolipoamide succinyltransferase	2.07337	1.47849	1.37006
AT2G39390	Ribosomal L29 family protein	2.07135
AT5G64401	NA	2.07063
AT5G13860	ELCH-like	2.06957	1.48814	1.49981
AT4G12720	MutT/nudix family protein	2.06915	1.9132	1.96158
AT5G13210	Uncharacterised conserved protein UCP015417, vWA	2.06635
AT3G09010	Protein kinase superfamily protein	2.06527	2.5253	2.66755
AT1G47750	peroxin 11A	2.06384
AT3G02880	Leucine-rich repeat protein kinase family protein	2.06164	1.10206	1.27218
AT2G24990	Serine/threonine-protein kinase Rio1	2.05975
AT3G59880	NA	2.05954	2.26765	1.95735
AT5G13190	NA	2.05817	1.75526	1.81808
AT3G13380	BRI1-like 3	2.05569		1.20739
AT3G53670	NA	2.05565	1.09479
AT3G18440	aluminum-activated malate transporter 9	2.05458		1.2349
AT2G17705	NA	2.05429	1.75432	1.71908
AT2G36300	Integral membrane Yip1 family protein	2.0527
AT1G61780	postsynaptic protein-related	2.0504
AT3G49530	NAC domain containing protein 62	2.0476	1.01399	1.14124
AT2G41010	calmodulin (CAM)-binding protein of 25 kDa	2.04759	1.35802	1.31873
AT3G05580	Calcineurin-like metallo-phosphoesterase superfamily protein	2.04683	1.25804	1.468
AT1G67470	Protein kinase superfamily protein	2.04477	1.48672	1.89442
AT5G35080	NA	2.04402
AT4G08039	Defensin-like (DEFL) family protein	2.04355
AT5G15490	UDP-glucose 6-dehydrogenase family protein	2.04198
AT5G42440	Protein kinase superfamily protein	2.03981	1.78157	1.92032
AT5G11000	Plant protein of unknown function (DUF868)	2.03949	1.00548	1.26454
AT1G26690	emp24/gp25L/p24 family/GOLD family protein	2.03606		1.21724
AT3G26670	Protein of unknown function (DUF803)	2.03465	1.23551	1.38989
AT1G62305	Core-2/I-branching beta-1,6-N-acetylglucosaminyltransferase family protein	2.0341	1.73173	2.01179
AT5G07350	TUDOR-SN protein 1	2.03337
AT3G53668	conserved peptide upstream open reading frame 51	2.03202
AT5G17350	NA	2.03185	1.71945	1.85144
AT2G31865	poly(ADP-ribose) glycohydrolase 2	2.02959	2.39748	2.31094
AT4G17500	ethylene responsive element binding factor 1	2.02711	2.07025	2.1969
AT5G13200	GRAM domain family protein	2.02438	1.71736	1.93889
AT5G22780	Adaptor protein complex AP-2, alpha subunit	2.0241
AT5G22290	NAC domain containing protein 89	2.02389
AT5G49520	WRKY DNA-binding protein 48	2.02317	1.21109	1.58873
AT1G71400	receptor like protein 12	2.02052	1.87745	2.03541
AT4G22710	cytochrome P450, family 706, subfamily A, polypeptide 2	2.01812	5.18662	4.61999
AT5G42050	DCD (Development and Cell Death) domain protein	2.01646	1.1036	1.22521
AT4G04695	calcium-dependent protein kinase 31	2.0156		1.36648
AT3G25727	NA	2.01518
AT3G05710	syntaxin of plants 43	2.01204
AT5G46230	Protein of unknown function, DUF538	1.99862
AT2G15760	Protein of unknown function (DUF1645)	1.9973	2.41258	2.2767
AT3G12040	DNA-3-methyladenine glycosylase (MAG)	1.9942	1.93815	2.01717
AT2G46320	Mitochondrial substrate carrier family protein	1.99064
AT5G17770	NADH:cytochrome B5 reductase 1	1.99012
AT2G39660	botrytis-induced kinase1	1.98894	1.58078	1.73347
AT1G65040	RING/U-box superfamily protein	1.98809
AT4G36945	PLC-like phosphodiesterases superfamily protein	1.98502	1.06235	1.39739
AT1G63720	NA	1.98492	2.11794	2.22534
AT5G18400	Cytokine-induced anti-apoptosis inhibitor 1, Fe-S biogenesis	1.98301	1.37454	1.32992
AT2G32920	PDI-like 2-3	1.98126
AT1G80450	VQ motif-containing protein	1.98046	2.14907	2.31334
AT3G13430	RING/U-box superfamily protein	1.97781	1.44455	1.73982
AT5G05570	transducin family protein / WD-40 repeat family protein	1.97743
AT4G38620	myb domain protein 4	1.97741		1.09228
AT2G26530	Protein of unknown function (DUF1645)	1.97576	2.41508	2.72139
AT5G65300	NA	1.97545	1.70016	1.98319
AT3G48090	alpha/beta-Hydrolases superfamily protein	1.97535	1.07901	1.53102
AT4G17486	PPPDE putative thiol peptidase family protein	1.97466		1.07283
AT1G08250	arogenate dehydratase 6	1.97375	1.51992	1.53922
AT5G63490	CBS / octicosapeptide/Phox/Bemp1 (PB1) domains-containing protein	1.9715	1.5859	1.62311
AT3G10300	Calcium-binding EF-hand family protein	1.97046	1.3799	1.60229
AT4G30210	P450 reductase 2	1.96894	2.11856	2.12065
AT2G45010	PLAC8 family protein	1.96531
AT1G80510	Transmembrane amino acid transporter family protein	1.9642
AT5G04860	NA	1.96404		1.18425
AT1G57990	purine permease 18	1.96145	1.7989	2.27369
AT3G55740	proline transporter 2	1.96099	1.36754	1.68114
AT2G07180	Protein kinase superfamily protein	1.95885	1.5637	1.81211
AT3G11340	UDP-Glycosyltransferase superfamily protein	1.95658	1.43522	1.78342
AT5G02100	Oxysterol-binding family protein	1.95475	1.1563	1.19663
AT2G22860	phytosulfokine 2 precursor	1.95248	2.32707	1.98096
AT3G48780	serine palmitoyltransferase 1	1.95119	1.26345	1.39247
AT5G61210	soluble N-ethylmaleimide-sensitive factor adaptor protein 33	1.94918	1.80766	2.03649
AT4G27500	proton pump interactor 1	1.94713	1.22991	1.37949
AT2G18700	trehalose phosphatase/synthase 11	1.94644
AT5G48370	Thioesterase/thiol ester dehydrase-isomerase superfamily protein	1.94565		1.09276
AT1G49050	Eukaryotic aspartyl protease family protein	1.94465	1.37071	1.37073
AT3G16860	COBRA-like protein 8 precursor	1.94367	1.8284	1.78437
AT5G54110	membrane-associated mannitol-induced	1.94298		1.052
AT5G53560	cytochrome B5 isoform E	1.94257
AT1G80460	Actin-like ATPase superfamily protein	1.94055	1.02515	1.77984
AT3G06300	P4H isoform 2	1.93999	1.05372	1.2558
AT5G48380	BAK1-interacting receptor-like kinase 1	1.93859	1.79772	2.03796
AT2G45290	Transketolase	1.93616		1.12154
AT2G02730	Protein of unknown function (DUF1664)	1.9333
AT4G14220	RING-H2 group F1A	1.93319	1.7174	1.93678
AT1G28280	VQ motif-containing protein	1.93112	1.34623	1.27107
AT5G44820	Nucleotide-diphospho-sugar transferase family protein	1.93107	1.74937	1.72201
AT4G18890	BES1/BZR1 homolog 3	1.93004	1.02133
AT4G33920	Protein phosphatase 2C family protein	1.92867		1.39198
AT3G08640	Protein of unknown function (DUF3411)	1.92811	1.05841
AT5G39360	EID1-like 2	1.92419	1.20439	1.40035
AT1G51760	peptidase M20/M25/M40 family protein	1.9236	2.63069	2.37732
AT1G53430	Leucine-rich repeat transmembrane protein kinase	1.92286	1.85252	1.84059
AT1G56300	Chaperone DnaJ-domain superfamily protein	1.92089		1.04565
AT5G04870	calcium dependent protein kinase 1	1.91931	1.02771	1.12304
AT5G46780	VQ motif-containing protein	1.91844	1.18917	1.12455
AT3G54150	S-adenosyl-L-methionine-dependent methyltransferases superfamily protein	1.91842	4.41788	4.35597
AT5G54165	NA	1.90956	3.34815	3.18393
AT1G11200	Protein of unknown function (DUF300)	1.90912	1.57842	1.7072
AT4G02550	NA	1.90567
AT1G32540	lsd one like 1	1.90419
AT2G32960	Phosphotyrosine protein phosphatases superfamily protein	1.90391
AT5G34930	arogenate dehydrogenase	1.90048
AT5G54650	formin homology5	1.89651	1.37266	1.78964
AT5G51740	Peptidase family M48 family protein	1.89535
AT1G04820	tubulin alpha-4 chain	1.89274
AT3G26980	membrane-anchored ubiquitin-fold protein 4 precursor	1.889	1.615	1.67911
AT3G57750	Protein kinase superfamily protein	1.88498	1.38208	1.38473
AT5G27870	Plant invertase/pectin methylesterase inhibitor superfamily	1.8844
AT5G59820	C2H2-type zinc finger family protein	1.88237	2.55914	2.53948
AT1G14370	protein kinase 2A	1.882	2.06645	2.18851
AT1G76900	tubby like protein 1	1.88174
AT3G22370	alternative oxidase 1A	1.88145	1.52205	1.46186
AT2G40890	cytochrome P450, family 98, subfamily A, polypeptide 3	1.88103		1.29484
AT5G52980	NA	1.88087
AT5G26030	ferrochelatase 1	1.88085	1.27034	1.39872
AT1G35580	cytosolic invertase 1	1.87685
AT4G04610	APS reductase 1	1.87565	2.15608	2.06185
AT3G17410	Protein kinase superfamily protein	1.87473	1.77964	1.91333
AT5G51640	Plant protein of unknown function (DUF828)	1.87358	1.2709	1.38837
AT1G11890	Synaptobrevin family protein	1.87196
AT2G37940	Arabidopsis Inositol phosphorylceramide synthase 2	1.86743	1.92193	2.18395
AT2G40095	Alpha/beta hydrolase related protein	1.86393	1.53913	1.80612
AT4G26060	Ribosomal protein L18ae family	1.85992	1.19517	1.46248
AT1G47830	SNARE-like superfamily protein	1.85785
AT5G39990	Core-2/I-branching beta-1,6-N-acetylglucosaminyltransferase family protein	1.85736
AT5G64090	NA	1.85637
AT4G23000	Calcineurin-like metallo-phosphoesterase superfamily protein	1.85204
AT3G25610	ATPase E1-E2 type family protein / haloacid dehalogenase-like hydrolase family protein	1.84952	2.37404	2.50454
AT1G48320	Thioesterase superfamily protein	1.84895		1.30885
AT5G16370	acyl activating enzyme 5	1.84794	1.13772	1.3063
AT4G11840	phospholipase D gamma 3	1.84756
AT1G25390	Protein kinase superfamily protein	1.84595	1.63967	1.90485
AT1G12970	plant intracellular ras group-related LRR 3	1.8446
AT5G65270	RAB GTPase homolog A4A	1.84308
AT5G27520	peroxisomal adenine nucleotide carrier 2	1.84199	1.65019	1.5247
AT2G31305	inhibitor-3	1.84029
AT5G20000	AAA-type ATPase family protein	1.83721
AT5G63990	Inositol monophosphatase family protein	1.8363
AT3G46930	Protein kinase superfamily protein	1.83494	1.50725	1.62484
AT1G50010	tubulin alpha-2 chain	1.83254
AT5G25940	early nodulin-related	1.82811	1.42667	1.25467
AT1G31340	related to ubiquitin 1	1.82734
AT1G07128	NA	1.82121	2.49501	2.45393
AT4G35640	serine acetyltransferase 3;2	1.82085	-1.49214	-1.75896
AT4G26990	NA	1.81928
AT1G51620	Protein kinase superfamily protein	1.81585	3.02494	3.01024
AT4G29810	MAP kinase kinase 2	1.81322
AT2G15080	receptor like protein 19	1.81169	1.53911	1.49753
AT1G03730	NA	1.81095		1.08492
AT2G03810	18S pre-ribosomal assembly protein gar2-related	1.80763		1.05921
AT5G35200	ENTH/ANTH/VHS superfamily protein	1.80668	1.36845	1.54945
AT4G08230	glycine-rich protein	1.80415
AT1G59910	Actin-binding FH2 (formin homology 2) family protein	1.80266	1.2141	1.4863
AT4G39270	Leucine-rich repeat protein kinase family protein	1.80221	1.42004	1.61786
AT4G23270	cysteine-rich RLK (RECEPTOR-like protein kinase) 19	1.80065	2.10964	2.38226
AT3G22750	Protein kinase superfamily protein	1.79906
AT1G30900	VACUOLAR SORTING RECEPTOR 6	1.79855		1.22851
AT5G27430	Signal peptidase subunit	1.79835
AT3G56880	VQ motif-containing protein	1.79657		1.15052
AT5G41750	Disease resistance protein (TIR-NBS-LRR class) family	1.79599	2.69858	2.81143
AT3G12600	nudix hydrolase homolog 16	1.79197
AT1G58590	other RNA	1.79046		1.08088
AT5G56350	Pyruvate kinase family protein	1.78537
AT3G10640	SNF7 family protein	1.78338	1.26239	1.29595
AT4G20870	fatty acid hydroxylase 2	1.78226
AT5G03380	Heavy metal transport/detoxification superfamily protein	1.78212	1.44325	1.40187
AT4G29960	NA	1.77882
AT3G58600	Adaptin ear-binding coat-associated protein 1 NECAP-1	1.77303
AT2G39435	Phosphatidylinositol N-acetyglucosaminlytransferase subunit P-related	1.77029
AT2G38290	ammonium transporter 2	1.77023	1.74692	1.77671
AT4G17615	calcineurin B-like protein 1	1.7671	2.15319	2.46702
AT4G01710	ARP2/3 complex 16 kDa subunit (p16-Arc)	1.761
AT1G69960	serine/threonine protein phosphatase 2A	1.76099	1.42877	1.42893
AT1G41890	NA	1.75954
AT1G25550	myb-like transcription factor family protein	1.7595
AT5G62570	Calmodulin binding protein-like	1.7588		1.14411
AT5G22770	alpha-adaptin	1.75765
AT2G26190	calmodulin-binding family protein	1.75692	1.10793	1.32595
AT4G33985	Protein of unknown function (DUF1685)	1.7562		1.2815
AT3G61560	Reticulon family protein	1.75124
AT1G34750	Protein phosphatase 2C family protein	1.7506	1.52882	2.06742
AT5G13500	NA	1.74425	1.04846	1.02116
AT4G31980	NA	1.74385	1.46984	1.46401
AT1G24145	NA	1.73864	3.31693	3.30176
AT1G62300	WRKY family transcription factor	1.73818	3.00334	3.24238
AT1G13360	NA	1.72972	1.18072	1.33043
AT5G58380	SOS3-interacting protein 1	1.72763		1.00988
AT1G07630	pol-like 5	1.72682	1.96013	1.94594
AT4G12040	A20/AN1-like zinc finger family protein	1.72422	1.19565	1.38215
AT1G19310	RING/U-box superfamily protein	1.7186	1.6768	1.83113
AT4G15140	NA	1.715
AT5G47100	calcineurin B-like protein 9	1.71442
AT5G26667	P-loop containing nucleoside triphosphate hydrolases superfamily protein	1.71381
AT3G04630	WVD2-like 1	1.71265
AT1G74790	catalytics	1.71256	1.56391	1.68939
AT1G73250	GDP-4-keto-6-deoxymannose-3,5-epimerase-4-reductase 1	1.71183
AT1G14010	emp24/gp25L/p24 family/GOLD family protein	1.70767
AT5G66070	RING/U-box superfamily protein	1.70422	1.64426	1.83353
AT5G22250	Polynucleotidyl transferase, ribonuclease H-like superfamily protein	1.70256	2.24988	2.45343
AT2G31955	cofactor of nitrate reductase and xanthine dehydrogenase 2	1.70094	1.6797	1.75079
AT3G53000	phloem protein 2-A15	1.70012
AT4G01370	MAP kinase 4	1.69858	1.14346	1.29918
AT5G09590	mitochondrial HSO70 2	1.69806
AT1G62020	Coatomer, alpha subunit	1.6951
AT5G23710	DNA binding;DNA-directed RNA polymerases	1.68969
AT3G21220	MAP kinase kinase 5	1.68837
AT3G10930	NA	1.68803	1.96691	1.68533
AT5G41670	6-phosphogluconate dehydrogenase family protein	1.68651
AT4G01360	NA	1.68651	1.61266	2.20441
AT1G57620	emp24/gp25L/p24 family/GOLD family protein	1.68565
AT5G48970	Mitochondrial substrate carrier family protein	1.68415	1.24213	1.18032
AT1G48860	RNA 3'-terminal phosphate cyclase/enolpyruvate transferase, alpha/beta	1.68288
AT1G76700	DNAJ heat shock N-terminal domain-containing protein	1.67518	1.52301	1.49233
AT2G03120	signal peptide peptidase	1.67465
AT2G31090	NA	1.6737	1.09088	1.25439
AT1G09645	NA	1.67308	1.02357
AT5G49448	conserved peptide upstream open reading frame 4	1.67268
AT1G25280	tubby like protein 10	1.67119
AT1G51660	mitogen-activated protein kinase kinase 4	1.67041	1.29303	1.17133
AT4G21180	DnaJ / Sec63 Brl domains-containing protein	1.66956
AT4G22590	Haloacid dehalogenase-like hydrolase (HAD) superfamily protein	1.66898
AT4G34050	S-adenosyl-L-methionine-dependent methyltransferases superfamily protein	1.66873		1.12287
AT4G13930	serine hydroxymethyltransferase 4	1.66354
AT3G22950	ADP-ribosylation factor C1	1.66179
AT4G02350	exocyst complex component sec15B	1.66157
AT1G19360	Nucleotide-diphospho-sugar transferase family protein	1.6605	1.02526	1.23483
AT1G07240	UDP-glucosyl transferase 71C5	1.66043	1.86153	1.78201
AT2G13800	somatic embryogenesis receptor-like kinase 5	1.65964	1.08078	1.19349
AT2G21520	Sec14p-like phosphatidylinositol transfer family protein	1.65716		1.0851
AT1G14710	hydroxyproline-rich glycoprotein family protein	1.65664
AT2G16500	arginine decarboxylase 1	1.65662	1.43994	1.34972
AT2G17420	NADPH-dependent thioredoxin reductase A	1.65661
AT4G35630	phosphoserine aminotransferase	1.65599	2.00672	1.62135
AT5G60270	Concanavalin A-like lectin protein kinase family protein	1.65598	1.49519	1.58632
AT4G30160	villin 4	1.65204
AT3G54950	patatin-like protein 6	1.64879
AT3G18690	MAP kinase substrate 1	1.64673	1.98667	2.11293
AT3G54110	plant uncoupling mitochondrial protein 1	1.64247
AT1G04280	P-loop containing nucleoside triphosphate hydrolases superfamily protein	1.6408	1.04975	1.37333
AT5G45130	RAB homolog 1	1.64031	1.19305	1.38331
AT2G30470	high-level expression of sugar-inducible gene 2	1.63677
AT3G09490	Tetratricopeptide repeat (TPR)-like superfamily protein	1.63327		1.17555
AT2G35910	RING/U-box superfamily protein	1.63225	1.68216	1.72897
AT3G49210	O-acyltransferase (WSD1-like) family protein	1.62581
AT1G27760	interferon-related developmental regulator family protein / IFRD protein family	1.62543	1.0357
AT4G30600	signal recognition particle receptor alpha subunit family protein	1.61996	1.10507	1.24482
AT4G10140	NA	1.61497
AT3G17203	NA	1.6146
AT4G23170	receptor-like protein kinase-related family protein	1.61221	2.38018	2.74641
AT5G65200	plant U-box 38	1.61103	1.01235	1.00151
AT2G13650	golgi nucleotide sugar transporter 1	1.60993	1.32892	1.64106
AT3G01970	WRKY DNA-binding protein 45	1.60777	2.85635	2.82759
AT5G61010	exocyst subunit exo70 family protein E2	1.60734	1.78954	1.92152
AT5G42150	Glutathione S-transferase family protein	1.60533
AT3G59900	auxin-regulated gene involved in organ size	1.60385	1.39386	1.25205
AT5G08300	Succinyl-CoA ligase, alpha subunit	1.6023
AT1G62740	stress-inducible protein, putative	1.5998
AT3G50260	cooperatively regulated by ethylene and jasmonate 1	1.59622	2.30902	2.72744
AT1G12360	Sec1/munc18-like (SM) proteins superfamily	1.58885	1.12773	1.2608
AT5G36880	acetyl-CoA synthetase	1.58706
AT4G09570	calcium-dependent protein kinase 4	1.58549	1.04685	1.16587
AT2G17220	Protein kinase superfamily protein	1.58462	1.53334	1.77257
AT3G47420	phosphate starvation-induced gene 3	1.58233	1.41167	1.15123
AT4G30500	Protein of unknown function (DUF788)	1.57821
AT5G44290	Protein kinase superfamily protein	1.57767	1.7509	1.90771
AT5G04930	aminophospholipid ATPase 1	1.57636	1.50923	1.58852
AT1G72750	translocase inner membrane subunit 23-2	1.57585
AT2G30990	Protein of unknown function (DUF688)	1.57171		1.11951
AT5G51180	alpha/beta-Hydrolases superfamily protein	1.56335
AT5G06560	Protein of unknown function, DUF593	1.56119	1.5129	1.61917
AT5G52870	NA	1.55998	1.16708	1.30845
AT4G31490	Coatomer, beta subunit	1.55976
AT1G33390	RNA helicase family protein	1.55111
AT3G02070	Cysteine proteinases superfamily protein	1.54728	1.39239	1.28378
AT5G43760	3-ketoacyl-CoA synthase 20	1.54316	1.03226
AT4G33910	2-oxoglutarate (2OG) and Fe(II)-dependent oxygenase superfamily protein	1.54163	1.04586	1.21452
AT5G46630	Clathrin adaptor complexes medium subunit family protein	1.53017
AT3G12030	Protein of unknown function DUF106, transmembrane	1.52359
AT1G79690	nudix hydrolase homolog 3	1.52215
AT3G16270	ENTH/VHS family protein	1.51857
AT1G14000	VH1-interacting kinase	1.51681	1.11777	1.23164
AT1G53390	P-loop containing nucleoside triphosphate hydrolases superfamily protein	1.51532	1.32389	1.37377
AT3G59350	Protein kinase superfamily protein	1.51154		1.00162
AT4G13180	NAD(P)-binding Rossmann-fold superfamily protein	1.51098	2.41539	2.3763
AT3G53490	NA	1.50371	1.01452	1.28458
AT1G10290	dynamin-like protein 6	1.50363
AT1G56330	secretion-associated RAS 1B	1.50067
AT5G61450	P-loop containing nucleoside triphosphate hydrolases superfamily protein	1.49528
AT3G03560	NA	1.49367
AT5G38895	RING/U-box superfamily protein	1.4902
AT1G08315	ARM repeat superfamily protein	1.48757	1.08499	1.29985
AT3G55450	PBS1-like 1	1.48722	1.28088	1.52508
AT3G15060	RAB GTPase homolog A1G	1.48492	1.13335
AT4G21410	cysteine-rich RLK (RECEPTOR-like protein kinase) 29	1.48119	1.84314	1.89086
AT1G21900	emp24/gp25L/p24 family/GOLD family protein	1.48014
AT2G35390	Phosphoribosyltransferase family protein	1.47846	1.56327	1.49651
AT3G62150	P-glycoprotein 21	1.4784	1.89057	2.04888
AT2G20610	Tyrosine transaminase family protein	1.47751	1.46853	1.09112
AT4G24290	MAC/Perforin domain-containing protein	1.47599	1.25327	1.26052
AT3G63420	Ggamma-subunit 1	1.47401	1.24424	1.44172
AT3G06350	dehydroquinate dehydratase, putative / shikimate dehydrogenase, putative	1.4738
AT1G66580	senescence associated gene 24	1.47036
AT4G23885	NA	1.46784
AT2G28540	RNA binding (RRM/RBD/RNP motifs) family protein	1.46475
AT1G27100	Actin cross-linking protein	1.46351
AT2G27150	abscisic aldehyde oxidase 3	1.46164	1.1996	1.30663
AT3G26020	Protein phosphatase 2A regulatory B subunit family protein	1.46121	1.44167	1.70001
AT3G02750	Protein phosphatase 2C family protein	1.46013	1.27884	1.22788
AT3G01170	Ribosomal protein L34e superfamily protein	1.45826
AT2G23450	Protein kinase superfamily protein	1.45488		1.30261
AT2G30140	UDP-Glycosyltransferase superfamily protein	1.45407	2.33542	1.99739
AT1G13000	Protein of unknown function (DUF707)	1.4524		1.14322
AT2G35510	similar to RCD one 1	1.45102	1.3295	1.12318
AT5G53570	Ypt/Rab-GAP domain of gyp1p superfamily protein	1.45017
AT1G66680	S-adenosyl-L-methionine-dependent methyltransferases superfamily protein	1.4501	1.19432
AT2G43790	MAP kinase 6	1.44357
AT1G09815	polymerase delta 4	1.44351
AT4G03430	pre-mRNA splicing factor-related	1.43738
AT1G07670	endomembrane-type CA-ATPase 4	1.4371
AT5G62460	RING/FYVE/PHD zinc finger superfamily protein	1.43695	1.08442	1.00505
AT1G23390	Kelch repeat-containing F-box family protein	1.43312
AT5G63790	NAC domain containing protein 102	1.43229	2.16466	2.19068
AT2G18670	RING/U-box superfamily protein	1.43198	1.08531	1.34017
AT4G12070	NA	1.43197	1.57317	1.80576
AT3G25600	Calcium-binding EF-hand family protein	1.4307		1.01658
AT5G52200	phosphoprotein phosphatase inhibitors	1.42747
AT3G51890	Clathrin light chain protein	1.42391	1.97801	2.10586
AT4G24370	NA	1.41869
AT3G44340	clone eighty-four	1.41192
AT5G67310	cytochrome P450, family 81, subfamily G, polypeptide 1	1.41026	3.65543	3.10634
AT2G01650	plant UBX domain-containing protein 2	1.40799	1.18903	1.18547
AT5G15640	Mitochondrial substrate carrier family protein	1.40497
AT3G01540	DEAD box RNA helicase 1	1.40297
AT4G36480	long-chain base1	1.40083	1.37858	1.43433
AT3G13520	arabinogalactan protein 12	1.40024
AT5G13420	Aldolase-type TIM barrel family protein	1.39149
AT3G52480	NA	1.38991		1.0032
AT5G57035	U-box domain-containing protein kinase family protein	1.3883	1.54552	1.63666
AT3G12740	ALA-interacting subunit 1	1.38641	1.81201	1.86523
AT5G25540	CTC-interacting domain 6	1.38622		1.01603
AT3G55410	2-oxoglutarate dehydrogenase, E1 component	1.38592
AT4G01010	cyclic nucleotide-gated channel 13	1.38502	2.97509	2.78324
AT2G01450	MAP kinase 17	1.38161	1.0575
AT2G40110	Yippee family putative zinc-binding protein	1.38021	1.28041	1.56303
AT4G25720	glutaminyl cyclase	1.37692	1.90045	1.93469
AT1G21080	DNAJ heat shock N-terminal domain-containing protein	1.36803
AT1G10430	protein phosphatase 2A-2	1.36558
AT3G51370	Protein phosphatase 2C family protein	1.3646
AT2G40730	Protein kinase family protein with ARM repeat domain	1.36242
AT5G57060	NA	1.36116	1.5295	1.59918
AT5G05140	Transcription elongation factor (TFIIS) family protein	1.35898	1.18494	1.45477
AT1G01730	NA	1.35374
AT5G44240	aminophospholipid ATPase 2	1.34981	1.07459	1.19061
AT3G17780	NA	1.34803
AT1G21370	NA	1.34572		1.00433
AT5G03290	isocitrate dehydrogenase V	1.33565
AT1G12760	Zinc finger, C3HC4 type (RING finger) family protein	1.33381	1.11495	1.24895
AT3G62475	transposable element gene	1.33361
AT3G45040	phosphatidate cytidylyltransferase family protein	1.33047	1.20375	1.38834
AT1G18480	Calcineurin-like metallo-phosphoesterase superfamily protein	1.32901
AT4G01960	NA	1.32875		1.0952
AT5G15210	homeobox protein 30	1.32859
AT5G24590	TCV-interacting protein	1.32839
AT2G04520	Nucleic acid-binding, OB-fold-like protein	1.32642
AT1G77810	Galactosyltransferase family protein	1.32562		1.03908
AT1G24180	Thiamin diphosphate-binding fold (THDP-binding) superfamily protein	1.32363
AT4G22820	A20/AN1-like zinc finger family protein	1.3227	1.10699	1.13592
AT3G59970	methylenetetrahydrofolate reductase 1	1.32244
AT4G32140	EamA-like transporter family	1.31896
AT1G55530	RING/U-box superfamily protein	1.31287
AT2G30050	transducin family protein / WD-40 repeat family protein	1.31198
AT1G32130	Transcription elongation factor (TFIIS) family protein	1.31013
AT1G18300	nudix hydrolase homolog 4	1.30948	2.34893	3.14748
AT2G37250	adenosine kinase	1.30692
AT3G25070	RPM1 interacting protein 4	1.30392	1.2332	1.40058
AT5G54310	ARF-GAP domain 5	1.30377
AT5G22350	Protein of unknown function (DUF1022)	1.29385	1.11965	1.09928
AT3G55560	AT-hook protein of GA feedback 2	1.29024	1.25213	1.13756
AT4G39220	Rer1 family protein	1.27639
AT1G76390	ARM repeat superfamily protein	1.27546		1.1899
AT4G31510	NA	1.27439	1.03483	1.24897
AT5G60710	Zinc finger (C3HC4-type RING finger) family protein	1.27374
AT4G28400	Protein phosphatase 2C family protein	1.27288	1.02121	1.24677
AT5G66120	3-dehydroquinate synthase, putative	1.26957
AT2G38960	endoplasmic reticulum oxidoreductins 2	1.2695	1.07946	1.09736
AT3G13050	Major facilitator superfamily protein	1.26761	1.27819	1.5143
AT5G50430	ubiquitin-conjugating enzyme 33	1.26172		1.07319
AT5G60570	Galactose oxidase/kelch repeat superfamily protein	1.25622
AT5G18500	Protein kinase superfamily protein	1.2507
AT5G22280	NA	1.24621
AT2G17980	Sec1/munc18-like (SM) proteins superfamily	1.24309
AT1G21380	Target of Myb protein 1	1.2418
AT3G11130	Clathrin, heavy chain	1.23807
AT3G60190	DYNAMIN-like 1E	1.2363
AT2G32380	Transmembrane protein 97, predicted	1.23197
AT5G42420	Nucleotide-sugar transporter family protein	1.21191
AT1G47530	MATE efflux family protein	1.20435
AT5G37850	pfkB-like carbohydrate kinase family protein	1.20369
AT1G53320	tubby like protein 7	1.19991
AT5G54170	Polyketide cyclase/dehydrase and lipid transport superfamily protein	1.19078	1.07941	1.49502
AT5G12390	Tetratricopeptide repeat (TPR)-like superfamily protein	1.16438	1.12025	1.26735
AT3G08760	Protein kinase superfamily protein	1.16435	1.33817	1.38871
AT4G17900	PLATZ transcription factor family protein	1.16315		1.06653
AT4G21160	Calcium-dependent ARF-type GTPase activating protein family	1.15084
AT5G51570	SPFH/Band 7/PHB domain-containing membrane-associated protein family	1.14386
AT4G01000	Ubiquitin-like superfamily protein	1.1415
AT1G04780	Ankyrin repeat family protein	1.13752
AT1G07135	glycine-rich protein	1.12944	2.12484	2.06394
AT1G61770	Chaperone DnaJ-domain superfamily protein	1.08819
AT2G24360	Protein kinase superfamily protein	1.06886	1.00615	1.08108
AT5G57020	myristoyl-CoA:protein N-myristoyltransferase	1.04541
AT2G17380	associated protein 19	1.04121
AT3G47670	Plant invertase/pectin methylesterase inhibitor superfamily protein	1.02481
AT4G10110	RNA-binding (RRM/RBD/RNP motifs) family protein	1.01504
AT5G02790	Glutathione S-transferase family protein	-1.09608
AT5G16010	3-oxo-5-alpha-steroid 4-dehydrogenase family protein	-1.12523
AT2G44650	chloroplast chaperonin 10	-1.15704
AT5G17560	BolA-like family protein	-1.16154
AT1G79230	mercaptopyruvate sulfurtransferase 1	-1.16541
AT2G40205	Ribosomal protein L41 family	-1.17288
AT1G11750	CLP protease proteolytic subunit 6	-1.17329
AT2G25610	ATPase, F0/V0 complex, subunit C protein	-1.18345
AT1G20225	Thioredoxin superfamily protein	-1.18346
AT2G11910	NA	-1.19637
AT4G25890	60S acidic ribosomal protein family	-1.20554
AT4G39150	DNAJ heat shock N-terminal domain-containing protein	-1.20979
AT4G01940	NFU domain protein 1	-1.21895
AT1G80600	HOPW1-1-interacting 1	-1.2302
AT5G05600	2-oxoglutarate (2OG) and Fe(II)-dependent oxygenase superfamily protein	-1.23695	1.59919	1.36306
AT5G42390	Insulinase (Peptidase family M16) family protein	-1.25791
AT1G17470	developmentally regulated G-protein 1	-1.25873
AT2G42390	protein kinase C substrate, heavy chain-related	-1.26345
AT5G26360	TCP-1/cpn60 chaperonin family protein	-1.26555
AT5G64350	FK506-binding protein 12	-1.27048
AT3G54360	zinc ion binding	-1.27154
AT5G03455	Rhodanese/Cell cycle control phosphatase superfamily protein	-1.27374
AT5G65260	RNA-binding (RRM/RBD/RNP motifs) family protein	-1.2779
AT3G18035	winged-helix DNA-binding transcription factor family protein	-1.27797
AT4G17870	Polyketide cyclase/dehydrase and lipid transport superfamily protein	-1.27882
AT4G09830	Uncharacterised conserved protein UCP009193	-1.27946
AT4G11010	nucleoside diphosphate kinase 3	-1.2804
AT3G49560	Mitochondrial import inner membrane translocase subunit Tim17/Tim22/Tim23 family protein	-1.28803
AT1G13270	methionine aminopeptidase 1B	-1.29075
AT4G13340	Leucine-rich repeat (LRR) family protein	-1.30011
AT3G29240	Protein of unknown function (DUF179)	-1.30095
AT1G56500	haloacid dehalogenase-like hydrolase family protein	-1.30713
AT1G02160	Cox19 family protein (CHCH motif)	-1.30836
AT3G56950	small and basic intrinsic protein 2;1	-1.31059
AT1G15380	Lactoylglutathione lyase / glyoxalase I family protein	-1.31483
AT1G31170	sulfiredoxin	-1.3149
AT2G37600	Ribosomal protein L36e family protein	-1.31574
AT4G38920	vacuolar-type H(+)-ATPase C3	-1.31584
AT1G80180	NA	-1.31854
AT1G65260	plastid transcriptionally active 4	-1.31887
AT1G35620	PDI-like 5-2	-1.32154
AT2G40590	Ribosomal protein S26e family protein	-1.32736
AT5G47570	NA	-1.33121
AT2G14910	NA	-1.33883
AT5G19590	Protein of unknown function, DUF538	-1.33982
AT1G26550	FKBP-like peptidyl-prolyl cis-trans isomerase family protein	-1.34628
AT2G21290	NA	-1.35342
AT1G19920	Pseudouridine synthase/archaeosine transglycosylase-like family protein	-1.35626
AT1G18720	Protein of unknown function (DUF962)	-1.35637
AT5G49720	glycosyl hydrolase 9A1	-1.35645
AT1G10200	GATA type zinc finger transcription factor family protein	-1.35658
AT2G02040	peptide transporter 2	-1.3582
AT3G57990	NA	-1.36379
AT1G01800	NAD(P)-binding Rossmann-fold superfamily protein	-1.36859
AT2G43560	FKBP-like peptidyl-prolyl cis-trans isomerase family protein	-1.3692
AT1G18800	NAP1-related protein 2	-1.37225
AT3G01480	cyclophilin 38	-1.37907
AT4G08280	Thioredoxin superfamily protein	-1.38557
AT5G47860	Protein of unknown function (DUF1350)	-1.39087
AT5G26880	AGAMOUS-like 26	-1.39265
AT2G28800	63 kDa inner membrane family protein	-1.39339
AT1G08640	Chloroplast J-like domain 1	-1.39954
AT1G53670	methionine sulfoxide reductase B 1	-1.39977
AT1G11840	glyoxalase I homolog	-1.40026
AT3G21690	MATE efflux family protein	-1.40052
AT3G27110	Peptidase family M48 family protein	-1.4017
AT1G36320	NA	-1.40356
AT4G35450	ankyrin repeat-containing protein 2	-1.41846
AT2G30930	NA	-1.42031
AT3G56680	Single-stranded nucleic acid binding R3H protein	-1.42135
AT1G53210	sodium/calcium exchanger family protein / calcium-binding EF hand family protein	-1.42223
AT5G57815	Cytochrome c oxidase, subunit Vib family protein	-1.42693
AT1G32580	plastid developmental protein DAG, putative	-1.42808
AT5G61820	NA	-1.42907
AT4G32590	2Fe-2S ferredoxin-like superfamily protein	-1.42962
AT1G33290	P-loop containing nucleoside triphosphate hydrolases superfamily protein	-1.42965
AT4G27600	pfkB-like carbohydrate kinase family protein	-1.43029
AT2G35490	Plastid-lipid associated protein PAP / fibrillin family protein	-1.43151
AT4G27230	histone H2A 2	-1.43277
AT5G11880	Pyridoxal-dependent decarboxylase family protein	-1.43978
AT1G11530	C-terminal cysteine residue is changed to a serine 1	-1.44077
AT1G20050	C-8,7 sterol isomerase	-1.44126
AT5G16450	Ribonuclease E inhibitor RraA/Dimethylmenaquinone methyltransferase	-1.44219
AT5G06340	nudix hydrolase homolog 27	-1.44281
AT5G62575	NA	-1.44452
AT2G24020	Uncharacterised BCR, YbaB family COG0718	-1.44707
AT2G43780	NA	-1.4479
AT1G65800	receptor kinase 2	-1.45116
AT5G46180	ornithine-delta-aminotransferase	-1.45257
AT3G22440	FRIGIDA-like protein	-1.45319
AT4G36860	LIM domain-containing protein	-1.45447
AT4G17330	G2484-1 protein	-1.45476
AT2G21170	triosephosphate isomerase	-1.45664
AT3G56200	Transmembrane amino acid transporter family protein	-1.45877
AT5G10350	RNA-binding (RRM/RBD/RNP motifs) family protein	-1.45941
AT3G01740	Mitochondrial ribosomal protein L37	-1.46092
AT1G44790	ChaC-like family protein	-1.46148
AT4G34555	Ribosomal protein S25 family protein	-1.46599
AT5G17610	NA	-1.46781
AT2G14260	proline iminopeptidase	-1.4711
AT3G59840	NA	-1.47265
AT1G47970	NA	-1.4766
AT4G13360	ATP-dependent caseinolytic (Clp) protease/crotonase family protein	-1.47663
AT2G33740	Nitrogen regulatory PII-like, alpha/beta	-1.47727
AT1G50170	sirohydrochlorin ferrochelatase B	-1.47734
AT4G00730	Homeobox-leucine zipper family protein / lipid-binding START domain-containing protein	-1.47853
AT1G53580	glyoxalase II 3	-1.47885
AT2G31040	ATP synthase protein I -related	-1.4798
AT2G15000	NA	-1.48015
AT1G73500	MAP kinase kinase 9	-1.48019	1.2403	1.15025
AT1G67280	Glyoxalase/Bleomycin resistance protein/Dioxygenase superfamily protein	-1.48207
AT1G09530	phytochrome interacting factor 3	-1.48338
AT3G17210	heat stable protein 1	-1.48486
AT2G46370	Auxin-responsive GH3 family protein	-1.48862
AT2G42770	Peroxisomal membrane 22 kDa (Mpv17/PMP22) family protein	-1.49276
AT5G43940	GroES-like zinc-binding dehydrogenase family protein	-1.49701
AT1G69390	homologue of bacterial MinE 1	-1.49929
AT1G44100	amino acid permease 5	-1.50521
AT5G52920	plastidic pyruvate kinase beta subunit 1	-1.50562
AT4G14965	membrane-associated progesterone binding protein 4	-1.50713
AT1G72710	casein kinase 1-like protein 2	-1.51463
AT1G62960	ACC synthase 10	-1.51617
AT5G55125	Ribosomal protein L31	-1.51722
AT2G35795	Chaperone DnaJ-domain superfamily protein	-1.51807
AT5G02480	HSP20-like chaperones superfamily protein	-1.51845
AT3G08510	phospholipase C 2	-1.51887
AT1G27695	glycine-rich protein	-1.52082
AT4G16330	2-oxoglutarate (2OG) and Fe(II)-dependent oxygenase superfamily protein	-1.52228
AT3G19680	Protein of unknown function (DUF1005)	-1.52415
AT4G19160	NA	-1.52469
AT3G63520	carotenoid cleavage dioxygenase 1	-1.52606
AT3G07430	YGGT family protein	-1.52713
AT5G66440	NA	-1.52911
AT3G10130	SOUL heme-binding family protein	-1.53884
AT5G47435	formyltetrahydrofolate deformylase, putative	-1.53967
AT1G12050	fumarylacetoacetase, putative	-1.5412
AT3G57785	NA	-1.54154
AT4G36195	Serine carboxypeptidase S28 family protein	-1.54177
AT5G64816	NA	-1.54261
AT1G50380	Prolyl oligopeptidase family protein	-1.54279
AT5G24650	Mitochondrial import inner membrane translocase subunit Tim17/Tim22/Tim23 family protein	-1.54418
AT2G38270	CAX-interacting protein 2	-1.54803
AT1G59900	pyruvate dehydrogenase complex E1 alpha subunit	-1.54829
AT3G04790	Ribose 5-phosphate isomerase, type A protein	-1.54916
AT4G14070	acyl-activating enzyme 15	-1.55458
AT4G28025	NA	-1.55502
AT3G22960	Pyruvate kinase family protein	-1.55505
AT3G09250	Nuclear transport factor 2 (NTF2) family protein	-1.55687
AT1G60870	maternal effect embryo arrest 9	-1.55862
AT5G35360	acetyl Co-enzyme a carboxylase biotin carboxylase subunit	-1.56093
AT1G15390	peptide deformylase 1A	-1.56271
AT1G43560	thioredoxin Y2	-1.56481
AT2G26670	Plant haem oxygenase (decyclizing) family protein	-1.57198
AT5G58900	Homeodomain-like transcriptional regulator	-1.57272
AT1G42960	NA	-1.57584
AT4G22750	DHHC-type zinc finger family protein	-1.5759
AT2G43350	glutathione peroxidase 3	-1.57748
AT4G26130	NA	-1.57985
AT5G56600	profilin 3	-1.58084
AT5G01650	Tautomerase/MIF superfamily protein	-1.58396
AT2G21195	NA	-1.58456
AT1G43710	Pyridoxal phosphate (PLP)-dependent transferases superfamily protein	-1.58504
AT4G36760	aminopeptidase P1	-1.58679
AT5G66040	sulfurtransferase protein 16	-1.58911
AT2G35370	glycine decarboxylase complex H	-1.59171
AT2G18400	ribosomal protein L6 family protein	-1.59306
AT5G42190	E3 ubiquitin ligase SCF complex subunit SKP1/ASK1 family protein	-1.59326
AT5G06370	NC domain-containing protein-related	-1.59368
AT4G32520	serine hydroxymethyltransferase 3	-1.59503
AT2G24945	NA	-1.59672
AT2G24940	membrane-associated progesterone binding protein 2	-1.59672
AT1G30910	Molybdenum cofactor sulfurase family protein	-1.60079
AT1G56200	embryo defective 1303	-1.60282
AT5G65840	Thioredoxin superfamily protein	-1.60928
AT1G02560	nuclear encoded CLP protease 5	-1.60996
AT3G12290	Amino acid dehydrogenase family protein	-1.61269
AT4G13590	Uncharacterized protein family (UPF0016)	-1.61313
AT2G38465	NA	-1.61319
AT1G79600	Protein kinase superfamily protein	-1.61331
AT2G32090	Lactoylglutathione lyase / glyoxalase I family protein	-1.61534
AT1G75840	RAC-like GTP binding protein 5	-1.61642
AT5G16070	TCP-1/cpn60 chaperonin family protein	-1.61677
AT1G23820	spermidine synthase 1	-1.61768
AT3G61050	Calcium-dependent lipid-binding (CaLB domain) family protein	-1.61777
AT4G01150	NA	-1.62119
AT1G75330	ornithine carbamoyltransferase	-1.6217
AT3G54900	CAX interacting protein 1	-1.62268
AT2G29450	glutathione S-transferase tau 5	-1.62999
AT2G22780	peroxisomal NAD-malate dehydrogenase 1	-1.63017
AT4G25740	RNA binding Plectin/S10 domain-containing protein	-1.63161
AT4G26630	DEK domain-containing chromatin associated protein	-1.63222
AT2G44210	Protein of Unknown Function (DUF239)	-1.63237
AT5G47040	lon protease 2	-1.63302
AT5G58005	Cytochrome c oxidase, subunit Vib family protein	-1.64122
AT2G18860	Syntaxin/t-SNARE family protein	-1.643
AT2G44670	Protein of unknown function (DUF581)	-1.64577
AT3G14230	related to AP2 2	-1.64849
AT3G10050	L-O-methylthreonine resistant 1	-1.64865
AT5G45170	Haloacid dehalogenase-like hydrolase (HAD) superfamily protein	-1.65151
AT5G21105	Plant L-ascorbate oxidase	-1.6537
AT1G73650	Protein of unknown function (DUF1295)	-1.65478
AT5G24690	Protein of unknown function (DUF3411)	-1.65778
AT3G56750	NA	-1.65801
AT5G39830	Trypsin family protein with PDZ domain	-1.65868
AT1G77920	bZIP transcription factor family protein	-1.6587
AT2G20570	GBF's pro-rich region-interacting factor 1	-1.6597
AT1G10160	transposable element gene	-1.66062
AT3G10620	nudix hydrolase homolog 26	-1.66132
AT3G44620	protein tyrosine phosphatases;protein tyrosine phosphatases	-1.66247
AT4G16180	NA	-1.6665
AT5G11060	KNOTTED1-like homeobox gene 4	-1.66791
AT4G31040	CemA-like proton extrusion protein-related	-1.66793
AT3G16100	RAB GTPase homolog G3C	-1.66941
AT1G53240	Lactate/malate dehydrogenase family protein	-1.66964
AT3G48990	AMP-dependent synthetase and ligase family protein	-1.67359
AT1G75350	Ribosomal protein L31	-1.67476
AT4G16830	Hyaluronan / mRNA binding family	-1.67496
AT2G41700	ATP-binding cassette A1	-1.67526
AT1G54575	NA	-1.67709
AT4G14910	HISTIDINE BIOSYNTHESIS 5B	-1.6771
AT2G33340	MOS4-associated complex 3B	-1.6775
AT3G02630	Plant stearoyl-acyl-carrier-protein desaturase family protein	-1.6776
AT1G32500	non-intrinsic ABC protein 6	-1.67905
AT1G48450	Protein of unknown function (DUF760)	-1.6812
AT1G72150	PATELLIN 1	-1.68603
AT4G23980	auxin response factor 9	-1.68698
AT4G40045	NA	-1.68889
AT3G62980	F-box/RNI-like superfamily protein	-1.68992
AT5G47320	ribosomal protein S19	-1.69045
AT3G57062	NA	-1.69186
AT1G51630	O-fucosyltransferase family protein	-1.6925
AT5G08650	Small GTP-binding protein	-1.69251
AT2G22360	DNAJ heat shock family protein	-1.69308
AT1G06950	translocon at the inner envelope membrane of chloroplasts 110	-1.69344
AT4G24280	chloroplast heat shock protein 70-1	-1.69378
AT4G18975	Pentatricopeptide repeat (PPR) superfamily protein	-1.69408
AT1G26160	Metal-dependent phosphohydrolase	-1.69629
AT5G57655	xylose isomerase family protein	-1.69795
AT1G79790	Haloacid dehalogenase-like hydrolase (HAD) superfamily protein	-1.69974
AT1G32160	Protein of unknown function (DUF760)	-1.70054
AT1G04420	NAD(P)-linked oxidoreductase superfamily protein	-1.70309
AT5G55660	DEK domain-containing chromatin associated protein	-1.70416
AT5G19010	mitogen-activated protein kinase 16	-1.70577
AT2G17033	pentatricopeptide (PPR) repeat-containing protein	-1.70776
AT2G21410	vacuolar proton ATPase A2	-1.70978
AT2G43945	NA	-1.70998
AT5G16710	dehydroascorbate reductase 1	-1.71228
AT5G16730	Plant protein of unknown function (DUF827)	-1.71283
AT5G41960	NA	-1.71363
AT1G73940	NA	-1.7138
AT1G10310	NAD(P)-binding Rossmann-fold superfamily protein	-1.71568
AT3G25480	Rhodanese/Cell cycle control phosphatase superfamily protein	-1.71587
AT1G06400	Ras-related small GTP-binding family protein	-1.71724
AT5G66880	sucrose nonfermenting 1(SNF1)-related protein kinase 2.3	-1.71988
AT1G54290	Translation initiation factor SUI1 family protein	-1.72212
AT2G39705	ROTUNDIFOLIA like 8	-1.72277
AT1G21770	Acyl-CoA N-acyltransferases (NAT) superfamily protein	-1.72311
AT2G40600	appr-1-p processing enzyme family protein	-1.72593
AT5G23760	Copper transport protein family	-1.72751
AT4G17040	CLP protease R subunit 4	-1.72795
AT5G51820	phosphoglucomutase	-1.72984
AT2G42130	Plastid-lipid associated protein PAP / fibrillin family protein	-1.72993
AT2G32080	purin-rich alpha 1	-1.73164
AT1G30210	TEOSINTE BRANCHED 1, cycloidea, and PCF family 24	-1.73304
AT1G65190	Protein kinase superfamily protein	-1.73919
AT1G63970	isoprenoid F	-1.7433
AT4G39730	Lipase/lipooxygenase, PLAT/LH2 family protein	-1.744
AT1G07110	fructose-2,6-bisphosphatase	-1.74506
AT5G04750	F1F0-ATPase inhibitor protein, putative	-1.7451
AT5G13050	5-formyltetrahydrofolate cycloligase	-1.7468
AT5G03520	RAB GTPase homolog 8C	-1.74724
AT5G50310	Galactose oxidase/kelch repeat superfamily protein	-1.75033
AT4G26860	Predicted pyridoxal phosphate-dependent enzyme, YBL036C type	-1.75118
AT2G20690	lumazine-binding family protein	-1.75129
AT5G11810	NA	-1.75352
AT4G30440	UDP-D-glucuronate 4-epimerase 1	-1.75377
AT5G16120	alpha/beta-Hydrolases superfamily protein	-1.75556
AT3G16850	Pectin lyase-like superfamily protein	-1.75721
AT5G04130	DNA GYRASE B2	-1.75765
AT1G13640	Phosphatidylinositol 3- and 4-kinase family protein	-1.75959
AT1G51390	NFU domain protein 5	-1.75998
AT1G78660	gamma-glutamyl hydrolase 1	-1.7626
AT5G53350	CLP protease regulatory subunit X	-1.7632
AT5G24735	other RNA	-1.7664
AT3G11700	FASCICLIN-like arabinogalactan protein 18 precursor	-1.76836
AT3G18215	Protein of unknown function, DUF599	-1.7689
AT1G08460	histone deacetylase 8	-1.76905
AT4G24805	S-adenosyl-L-methionine-dependent methyltransferases superfamily protein	-1.77018
AT3G54366	NA	-1.7714
AT4G35220	Cyclase family protein	-1.77153
AT1G71480	Nuclear transport factor 2 (NTF2) family protein	-1.77234
AT1G69730	Wall-associated kinase family protein	-1.77335
AT5G21160	LA RNA-binding protein	-1.7743
AT3G10060	FKBP-like peptidyl-prolyl cis-trans isomerase family protein	-1.77568
AT3G55010	phosphoribosylformylglycinamidine cyclo-ligase, chloroplast / phosphoribosyl-aminoimidazole synthetase / AIR synthase (PUR5)	-1.7789		-1.00049
AT5G47840	adenosine monophosphate kinase	-1.78043
AT4G01070	UDP-Glycosyltransferase superfamily protein	-1.78128
AT1G61100	disease resistance protein (TIR class), putative	-1.78282
AT1G07080	Thioredoxin superfamily protein	-1.78285
AT5G03420	5'-AMP-activated protein kinase-related	-1.78295
AT5G12200	pyrimidine 2	-1.78567
AT2G45660	AGAMOUS-like 20	-1.78699
AT1G55840	Sec14p-like phosphatidylinositol transfer family protein	-1.78706
AT1G10522	NA	-1.78928
AT5G62200	Embryo-specific protein 3, (ATS3)	-1.78952
AT2G20020	RNA-binding CRS1 / YhbY (CRM) domain-containing protein	-1.79077
AT3G55170	Ribosomal L29 family protein	-1.79496
AT4G17840	NA	-1.79501
AT2G21385	NA	-1.7954
AT1G70780	NA	-1.79821
AT1G74560	NAP1-related protein 1	-1.79834
AT4G38890	FMN-linked oxidoreductases superfamily protein	-1.79876
AT3G48420	Haloacid dehalogenase-like hydrolase (HAD) superfamily protein	-1.80101
AT5G58330	lactate/malate dehydrogenase family protein	-1.80117
AT5G23120	photosystem II stability/assembly factor, chloroplast (HCF136)	-1.80181
AT5G12130	integral membrane TerC family protein	-1.80442
AT4G34620	small subunit ribosomal protein 16	-1.80541
AT4G33380	NA	-1.80676
AT1G54580	acyl carrier protein 2	-1.80708
AT5G63420	RNA-metabolising metallo-beta-lactamase family protein	-1.80969
AT3G10760	Homeodomain-like superfamily protein	-1.81193
AT5G58100	NA	-1.81198
AT1G56700	Peptidase C15, pyroglutamyl peptidase I-like	-1.81238
AT2G38040	acetyl Co-enzyme a carboxylase carboxyltransferase alpha subunit	-1.81276
AT4G24120	YELLOW STRIPE like 1	-1.81384		-1.22139
AT5G52450	MATE efflux family protein	-1.81737
AT2G38650	galacturonosyltransferase 7	-1.81906
AT5G42130	Mitochondrial substrate carrier family protein	-1.82038
AT3G24430	ATP binding	-1.8212
AT4G08920	cryptochrome 1	-1.82157
AT2G34460	NAD(P)-binding Rossmann-fold superfamily protein	-1.82855
AT5G05365	Heavy metal transport/detoxification superfamily protein	-1.83094		-1.27379
AT1G79270	evolutionarily conserved C-terminal region 8	-1.8312
AT1G17020	senescence-related gene 1	-1.83179
AT3G13160	Tetratricopeptide repeat (TPR)-like superfamily protein	-1.83184
AT5G50920	CLPC homologue 1	-1.83231
AT1G72940	Toll-Interleukin-Resistance (TIR) domain-containing protein	-1.83293	1.02455
AT1G48030	mitochondrial lipoamide dehydrogenase 1	-1.83305
AT5G14970	NA	-1.83311
AT3G25860	2-oxoacid dehydrogenases acyltransferase family protein	-1.83474
AT1G66200	glutamine synthase clone F11	-1.8352
AT4G39960	Molecular chaperone Hsp40/DnaJ family protein	-1.83745
AT5G59690	Histone superfamily protein	-1.83806
AT4G21620	glycine-rich protein	-1.83869
AT1G14210	Ribonuclease T2 family protein	-1.83998
AT5G41340	ubiquitin conjugating enzyme 4	-1.84135
AT2G34860	DnaJ/Hsp40 cysteine-rich domain superfamily protein	-1.84334
AT1G52590	Putative thiol-disulphide oxidoreductase DCC	-1.84545
AT1G73060	Low PSII Accumulation 3	-1.84569
AT2G39020	Acyl-CoA N-acyltransferases (NAT) superfamily protein	-1.8493
AT4G34920	PLC-like phosphodiesterases superfamily protein	-1.84986
AT2G13290	beta-1,4-N-acetylglucosaminyltransferase family protein	-1.8507
AT1G74920	aldehyde dehydrogenase 10A8	-1.85288
AT2G19680	Mitochondrial ATP synthase subunit G protein	-1.85361
AT3G20500	purple acid phosphatase 18	-1.85536
AT3G13360	WPP domain interacting protein 3	-1.85653
AT2G42590	general regulatory factor 9	-1.86019
AT4G32930	NA	-1.86048
AT2G03890	phosphoinositide 4-kinase gamma 7	-1.86108
AT4G22753	sterol 4-alpha methyl oxidase 1-3	-1.86207
AT4G17245	RING/U-box superfamily protein	-1.86697
AT3G53560	Tetratricopeptide repeat (TPR)-like superfamily protein	-1.86815
AT4G20960	Cytidine/deoxycytidylate deaminase family protein	-1.86934
AT4G13150	NA	-1.8713
AT1G30400	multidrug resistance-associated protein 1	-1.87318
AT5G67480	BTB and TAZ domain protein 4	-1.87436
AT1G78040	Pollen Ole e 1 allergen and extensin family protein	-1.87534
AT3G18500	DNAse I-like superfamily protein	-1.87544
AT5G30510	ribosomal protein S1	-1.8775
AT1G71240	Plant protein of unknown function (DUF639)	-1.87761
AT2G15290	translocon at inner membrane of chloroplasts 21	-1.87872
AT3G06790	plastid developmental protein DAG, putative	-1.87908
AT3G60300	RWD domain-containing protein	-1.87954
AT2G44920	Tetratricopeptide repeat (TPR)-like superfamily protein	-1.87995
AT3G51430	Calcium-dependent phosphotriesterase superfamily protein	-1.88239	1.08195
AT4G29750	CRS1 / YhbY (CRM) domain-containing protein	-1.88282
AT5G57850	D-aminoacid aminotransferase-like PLP-dependent enzymes superfamily protein	-1.8845
AT1G74970	ribosomal protein S9	-1.88454
AT1G80480	plastid transcriptionally active 17	-1.88649
AT2G03390	uvrB/uvrC motif-containing protein	-1.88715
AT4G26500	chloroplast sulfur E	-1.88761
AT5G26800	NA	-1.88788
AT2G46680	homeobox 7	-1.88867
AT2G29340	NAD-dependent epimerase/dehydratase family protein	-1.89046
AT1G31800	cytochrome P450, family 97, subfamily A, polypeptide 3	-1.89058
AT1G04620	coenzyme F420 hydrogenase family / dehydrogenase, beta subunit family	-1.89123
AT3G56140	Protein of unknown function (DUF399 and DUF3411)	-1.89287
AT4G12560	F-box and associated interaction domains-containing protein	-1.89311
AT4G12420	Cupredoxin superfamily protein	-1.89397	-1.12663
AT2G35880	TPX2 (targeting protein for Xklp2) protein family	-1.89433
AT3G45770	Polyketide synthase, enoylreductase family protein	-1.89623
AT1G08110	lactoylglutathione lyase family protein / glyoxalase I family protein	-1.89627
AT4G34490	cyclase associated protein 1	-1.89801
AT2G35800	mitochondrial substrate carrier family protein	-1.8993
AT1G49245	Prefoldin chaperone subunit family protein	-1.90279
AT2G04700	ferredoxin thioredoxin reductase catalytic beta chain family protein	-1.9031
AT3G20320	trigalactosyldiacylglycerol2	-1.90367
AT3G13810	indeterminate(ID)-domain 11	-1.90499
AT3G47160	RING/U-box superfamily protein	-1.9071
AT1G06430	FTSH protease 8	-1.90831
AT3G26085	CAAX amino terminal protease family protein	-1.90932
AT3G09470	Major facilitator superfamily protein	-1.90957
AT5G17860	calcium exchanger 7	-1.91115	1.50685	1.13408
AT2G26580	plant-specific transcription factor YABBY family protein	-1.91268
AT2G30700	NA	-1.91463
AT5G06290	2-cysteine peroxiredoxin B	-1.916
AT4G13500	NA	-1.91736
AT2G46100	Nuclear transport factor 2 (NTF2) family protein	-1.91995
AT1G06690	NAD(P)-linked oxidoreductase superfamily protein	-1.92047
AT1G79510	Uncharacterized conserved protein (DUF2358)	-1.92171
AT1G04350	2-oxoglutarate (2OG) and Fe(II)-dependent oxygenase superfamily protein	-1.92287
AT1G76490	hydroxy methylglutaryl CoA reductase 1	-1.92343
AT3G52060	Core-2/I-branching beta-1,6-N-acetylglucosaminyltransferase family protein	-1.92411
AT2G42600	phosphoenolpyruvate carboxylase 2	-1.92989		-1.01574
AT3G11630	Thioredoxin superfamily protein	-1.93024
AT5G28020	cysteine synthase D2	-1.93108
AT1G20890	NA	-1.93127
AT5G19350	RNA-binding (RRM/RBD/RNP motifs) family protein	-1.93242
AT2G27680	NAD(P)-linked oxidoreductase superfamily protein	-1.93252
AT5G15802	NA	-1.93272
AT4G00030	Plastid-lipid associated protein PAP / fibrillin family protein	-1.93337
AT2G40300	ferritin 4	-1.93365
AT5G14460	Pseudouridine synthase family protein	-1.93448
AT3G23940	dehydratase family	-1.93673
AT3G07470	Protein of unknown function, DUF538	-1.93687
AT3G51870	Mitochondrial substrate carrier family protein	-1.93818
AT5G67290	FAD-dependent oxidoreductase family protein	-1.9394
AT5G08590	SNF1-related protein kinase 2.1	-1.94007
AT4G15545	NA	-1.94008
AT5G57330	Galactose mutarotase-like superfamily protein	-1.94297
AT2G32150	Haloacid dehalogenase-like hydrolase (HAD) superfamily protein	-1.94328
AT1G51805	Leucine-rich repeat protein kinase family protein	-1.94331
AT5G55190	RAN GTPase 3	-1.9448
AT4G27710	cytochrome P450, family 709, subfamily B, polypeptide 3	-1.94606
AT4G37000	accelerated cell death 2 (ACD2)	-1.94654
AT1G48440	B-cell receptor-associated 31-like	-1.94776
AT1G11910	aspartic proteinase A1	-1.94777
AT2G32170	S-adenosyl-L-methionine-dependent methyltransferases superfamily protein	-1.94983
AT3G27160	Ribosomal protein S21 family protein	-1.95118
AT5G22510	alkaline/neutral invertase	-1.95159
AT5G58990	NA	-1.95321
AT4G28210	embryo defective 1923	-1.95424
AT5G49810	methionine S-methyltransferase	-1.95456
AT3G13490	Lysyl-tRNA synthetase, class II	-1.95825
AT4G25570	Cytochrome b561/ferric reductase transmembrane protein family	-1.95883
AT4G35250	NAD(P)-binding Rossmann-fold superfamily protein	-1.96255
AT4G32410	cellulose synthase 1	-1.96265
AT3G60210	GroES-like family protein	-1.96273
AT1G15690	Inorganic H pyrophosphatase family protein	-1.964
AT4G20030	RNA-binding (RRM/RBD/RNP motifs) family protein	-1.9649
AT4G27800	thylakoid-associated phosphatase 38	-1.96778
AT5G12370	exocyst complex component sec10	-1.96808
AT4G33480	NA	-1.96887
AT1G57770	FAD/NAD(P)-binding oxidoreductase family protein	-1.969
AT3G16190	Isochorismatase family protein	-1.96941
AT4G36190	Serine carboxypeptidase S28 family protein	-1.96984
AT1G78630	Ribosomal protein L13 family protein	-1.97176
AT3G47290	phosphatidylinositol-speciwc phospholipase C8	-1.97285
AT2G16400	BEL1-like homeodomain 7	-1.97303
AT2G38140	plastid-specific ribosomal protein 4	-1.97424
AT5G18640	alpha/beta-Hydrolases superfamily protein	-1.97549
AT4G12110	sterol-4alpha-methyl oxidase 1-1	-1.97682
AT5G49980	auxin F-box protein 5	-1.9784
AT1G55090	carbon-nitrogen hydrolase family protein	-1.97906
AT5G05980	DHFS-FPGS homolog B	-1.97998
AT4G32260	ATPase, F0 complex, subunit B/B', bacterial/chloroplast	-1.98021
AT1G66890	NA	-1.98072
AT3G55330	PsbP-like protein 1	-1.98249
AT2G01820	Leucine-rich repeat protein kinase family protein	-1.98382
AT2G30200	catalytics;transferases;[acyl-carrier-protein] S-malonyltransferases;binding	-1.98645
AT5G54600	Translation protein SH3-like family protein	-1.98791
AT1G60940	SNF1-related protein kinase 2.10	-1.98835
AT3G06483	pyruvate dehydrogenase kinase	-1.99189
AT4G16990	disease resistance protein (TIR-NBS class), putative	-1.99196
AT5G46270	Disease resistance protein (TIR-NBS-LRR class) family	-1.99297
AT5G14680	Adenine nucleotide alpha hydrolases-like superfamily protein	-1.99376
AT3G62030	rotamase CYP 4	-1.99376
AT1G16350	Aldolase-type TIM barrel family protein	-1.99407
AT2G03870	Small nuclear ribonucleoprotein family protein	-1.99479
AT3G02660	Tyrosyl-tRNA synthetase, class Ib, bacterial/mitochondrial	-1.99612
AT1G20450	Dehydrin family protein	-1.99631
AT1G54570	Esterase/lipase/thioesterase family protein	-1.99654
AT2G01570	GRAS family transcription factor family protein	-1.99746
AT3G05880	Low temperature and salt responsive protein family	-1.99792
AT3G02720	Class I glutamine amidotransferase-like superfamily protein	-1.99895
AT3G05625	Tetratricopeptide repeat (TPR)-like superfamily protein	-2.00547
AT5G25220	KNOTTED1-like homeobox gene 3	-2.00657
AT3G19810	Protein of unknown function (DUF177)	-2.00658
AT1G75760	ER lumen protein retaining receptor family protein	-2.00761
AT4G30580	Phospholipid/glycerol acyltransferase family protein	-2.00827
AT4G06744	Leucine-rich repeat (LRR) family protein	-2.00856
AT3G61770	Acid phosphatase/vanadium-dependent haloperoxidase-related protein	-2.01088
AT4G30993	Calcineurin-like metallo-phosphoesterase superfamily protein	-2.01453
AT2G20060	Ribosomal protein L4/L1 family	-2.01815
AT1G27510	Protein of unknown function (DUF3506)	-2.01984
AT2G45770	signal recognition particle receptor protein, chloroplast (FTSY)	-2.0213
AT4G04890	protodermal factor 2	-2.02134
AT4G08900	arginase	-2.02195
AT1G07390	receptor like protein 1	-2.02218
AT5G21430	Chaperone DnaJ-domain superfamily protein	-2.02424
AT4G38225	NA	-2.0247
AT1G75690	DnaJ/Hsp40 cysteine-rich domain superfamily protein	-2.02737
AT5G10700	Peptidyl-tRNA hydrolase II (PTH2) family protein	-2.02952
AT5G27410	D-aminoacid aminotransferase-like PLP-dependent enzymes superfamily protein	-2.02967
AT1G55480	protein containing PDZ domain, a K-box domain, and a TPR region	-2.0313
AT1G55850	cellulose synthase like E1	-2.03161	1.15985	1.1112
AT1G80860	phospholipid N-methyltransferase	-2.03244
AT1G58290	Glutamyl-tRNA reductase family protein	-2.03325
AT1G76730	NagB/RpiA/CoA transferase-like superfamily protein	-2.03542
AT5G23050	acyl-activating enzyme 17	-2.03774
AT2G07050	cycloartenol synthase 1	-2.03792
AT3G03990	alpha/beta-Hydrolases superfamily protein	-2.03918
AT1G32070	nuclear shuttle interacting	-2.03958
AT4G30950	fatty acid desaturase 6	-2.04287
AT5G64290	dicarboxylate transport 2.1	-2.04392
AT5G06130	chaperone protein dnaJ-related	-2.04484
AT3G56590	hydroxyproline-rich glycoprotein family protein	-2.04706
AT5G48790	Domain of unknown function (DUF1995)	-2.04926
AT5G41210	glutathione S-transferase THETA 1	-2.0494
AT2G36740	sequence-specific DNA binding transcription factors;DNA binding;DNA binding	-2.05006
AT2G21250	NAD(P)-linked oxidoreductase superfamily protein	-2.05093
AT2G36250	Tubulin/FtsZ family protein	-2.05167
AT3G10020	NA	-2.05446
AT5G57040	Lactoylglutathione lyase / glyoxalase I family protein	-2.05612
AT5G18100	copper/zinc superoxide dismutase 3	-2.05967
AT4G10060	Beta-glucosidase, GBA2 type family protein	-2.06049
AT1G19570	dehydroascorbate reductase	-2.06084
AT2G32520	alpha/beta-Hydrolases superfamily protein	-2.06164
AT3G24590	plastidic type i signal peptidase 1	-2.06256
AT1G65410	non-intrinsic ABC protein 11	-2.06273
AT5G04880	NA	-2.06296
AT3G49720	NA	-2.06325
AT5G44520	NagB/RpiA/CoA transferase-like superfamily protein	-2.06381
AT4G13830	DNAJ-like 20	-2.06416
AT2G43710	Plant stearoyl-acyl-carrier-protein desaturase family protein	-2.06451
AT2G45740	peroxin 11D	-2.0671
AT5G36790	Haloacid dehalogenase-like hydrolase (HAD) superfamily protein	-2.07006
AT5G36700	2-phosphoglycolate phosphatase 1	-2.07006
AT2G35940	BEL1-like homeodomain 1	-2.07064
AT3G10410	SERINE CARBOXYPEPTIDASE-LIKE 49	-2.07145
AT5G09660	peroxisomal NAD-malate dehydrogenase 2	-2.07268
AT1G14340	RNA-binding (RRM/RBD/RNP motifs) family protein	-2.07294
AT5G58090	O-Glycosyl hydrolases family 17 protein	-2.07305
AT2G42490	Copper amine oxidase family protein	-2.07374
AT5G08410	ferredoxin/thioredoxin reductase subunit A (variable subunit) 2	-2.07714
AT5G51190	Integrase-type DNA-binding superfamily protein	-2.07766
AT1G73680	alpha dioxygenase	-2.07804
AT5G27560	Domain of unknown function (DUF1995)	-2.07848
AT2G43235	NA	-2.07985
AT1G07750	RmlC-like cupins superfamily protein	-2.0803
AT5G60360	aleurain-like protease	-2.08057
AT1G70660	MMS ZWEI homologue 2	-2.08229
AT4G14040	selenium-binding protein 2	-2.08269
AT3G44630	Disease resistance protein (TIR-NBS-LRR class) family	-2.08314
AT4G36900	related to AP2 10	-2.08422
AT1G76450	Photosystem II reaction center PsbP family protein	-2.08489
AT1G35340	ATP-dependent protease La (LON) domain protein	-2.08546
AT5G12250	beta-6 tubulin	-2.08617
AT2G48121	NA	-2.0866
AT3G23000	CBL-interacting protein kinase 7	-2.08673
AT3G10740	alpha-L-arabinofuranosidase 1	-2.08677
AT3G44880	Pheophorbide a oxygenase family protein with Rieske [2Fe-2S] domain	-2.08866
AT4G01995	NA	-2.08957
AT2G22125	binding	-2.09168
AT4G18230	NA	-2.09412
AT2G38640	Protein of unknown function (DUF567)	-2.09487
AT5G58560	Phosphatidate cytidylyltransferase family protein	-2.09603
AT3G14350	STRUBBELIG-receptor family 7	-2.09746
AT1G49500	NA	-2.09769	-1.15482
AT3G15110	NA	-2.09937
AT3G61870	NA	-2.09968
AT4G20280	TBP-associated factor 11	-2.10025
AT4G00340	receptor-like protein kinase 4	-2.10143
AT5G55960	NA	-2.10147
AT5G11450	Mog1/PsbP/DUF1795-like photosystem II reaction center PsbP family protein	-2.10168
AT1G13820	alpha/beta-Hydrolases superfamily protein	-2.10174
AT5G44580	NA	-2.10216
AT3G01790	Ribosomal protein L13 family protein	-2.10333
AT3G47650	DnaJ/Hsp40 cysteine-rich domain superfamily protein	-2.10411
AT5G08100	N-terminal nucleophile aminohydrolases (Ntn hydrolases) superfamily protein	-2.10605
AT4G04950	thioredoxin family protein	-2.1072
AT5G66820	NA	-2.10776
AT1G31410	putrescine-binding periplasmic protein-related	-2.10867
AT3G59068	NA	-2.10978
AT1G79850	ribosomal protein S17	-2.11046
AT5G48620	Disease resistance protein (CC-NBS-LRR class) family	-2.11693
AT3G54210	Ribosomal protein L17 family protein	-2.11775
AT2G36895	NA	-2.11798
AT2G20230	Tetraspanin family protein	-2.1186
AT5G53370	pectin methylesterase PCR fragment F	-2.11879
AT5G65750	2-oxoglutarate dehydrogenase, E1 component	-2.11889
AT3G26180	cytochrome P450, family 71, subfamily B, polypeptide 20	-2.12123
AT1G21350	Thioredoxin superfamily protein	-2.12151
AT1G14620	decoy	-2.12354
AT4G35850	Pentatricopeptide repeat (PPR) superfamily protein	-2.12496
AT1G28580	GDSL-like Lipase/Acylhydrolase superfamily protein	-2.1251
AT4G35530	phosphatidylinositolglycan-related	-2.12672
AT5G60450	auxin response factor 4	-2.12674
AT3G56910	plastid-specific 50S ribosomal protein 5	-2.12679
AT2G38400	alanine:glyoxylate aminotransferase 3	-2.12706
AT5G60920	COBRA-like extracellular glycosyl-phosphatidyl inositol-anchored protein family	-2.12912
AT5G21020	NA	-2.12941
AT3G27210	NA	-2.12944
AT1G26740	Ribosomal L32p protein family	-2.12996
AT1G30410	multidrug resistance-associated protein 13	-2.13026
AT3G50790	esterase/lipase/thioesterase family protein	-2.1309
AT1G24490	OxaA/YidC-like membrane insertion protein	-2.1311
AT2G46470	inner membrane protein OXA1-like	-2.13128
AT4G04040	Phosphofructokinase family protein	-2.13196
AT2G18390	ADP-ribosylation factor family protein	-2.13262
AT5G02150	Fes1C	-2.13625
AT2G20260	photosystem I subunit E-2	-2.13681
AT4G26870	Class II aminoacyl-tRNA and biotin synthetases superfamily protein	-2.13956
AT2G31960	glucan synthase-like 3	-2.14021
AT2G20920	Protein of unknown function (DUF3353)	-2.14248
AT1G18730	NDH dependent flow 6	-2.14265
AT1G74960	fatty acid biosynthesis 1	-2.1429
AT3G11560	LETM1-like protein	-2.14328
AT4G10050	esterase/lipase/thioesterase family protein	-2.14366
AT2G06950	transposable element gene	-2.14468
AT4G18240	starch synthase 4	-2.14889
AT3G05020	acyl carrier protein 1	-2.14997
AT5G61670	NA	-2.15406
AT1G54340	isocitrate dehydrogenase	-2.15555
AT1G36390	Co-chaperone GrpE family protein	-2.15555
AT1G60660	cytochrome B5-like protein	-2.15748
AT3G45600	tetraspanin3	-2.1591
AT5G64620	cell wall / vacuolar inhibitor of fructosidase 2	-2.15975	-1.25252	-1.45677
AT5G26570	catalytics;carbohydrate kinases;phosphoglucan, water dikinases	-2.16116
AT1G48550	Vacuolar protein sorting-associated protein 26	-2.16227
AT4G00895	ATPase, F1 complex, OSCP/delta subunit protein	-2.16386
AT5G03650	starch branching enzyme 2.2	-2.16465
AT4G14210	phytoene desaturase 3	-2.1663
AT5G53460	NADH-dependent glutamate synthase 1	-2.16639
AT5G61590	Integrase-type DNA-binding superfamily protein	-2.16646
AT3G04260	plastid transcriptionally active 3	-2.16943
AT1G74910	ADP-glucose pyrophosphorylase family protein	-2.16998
AT1G58440	FAD/NAD(P)-binding oxidoreductase family protein	-2.17207
AT1G35680	Ribosomal protein L21	-2.17329
AT3G24140	basic helix-loop-helix (bHLH) DNA-binding superfamily protein	-2.17661
AT1G22570	Major facilitator superfamily protein	-2.17708
AT1G74260	purine biosynthesis 4	-2.17951
AT1G20840	tonoplast monosaccharide transporter1	-2.17977
AT5G10810	enhancer of rudimentary protein, putative	-2.18266
AT4G17150	alpha/beta-Hydrolases superfamily protein	-2.18308
AT3G52960	Thioredoxin superfamily protein	-2.18357
AT2G40316	NA	-2.18479
AT2G33430	differentiation and greening-like 1	-2.18604
AT3G24480	Leucine-rich repeat (LRR) family protein	-2.18676
AT3G63490	Ribosomal protein L1p/L10e family	-2.18821
AT1G74530	NA	-2.18964
AT1G07010	Calcineurin-like metallo-phosphoesterase superfamily protein	-2.19057
AT5G19150	pfkB-like carbohydrate kinase family protein	-2.19163
AT1G31160	HISTIDINE TRIAD NUCLEOTIDE-BINDING 2	-2.19212
AT3G55040	glutathione transferase lambda 2	-2.1945
AT1G03680	thioredoxin M-type 1	-2.19589
AT5G59500	protein C-terminal S-isoprenylcysteine carboxyl O-methyltransferases	-2.19698
AT4G31350	Core-2/I-branching beta-1,6-N-acetylglucosaminyltransferase family protein	-2.19702
AT1G32470	Single hybrid motif superfamily protein	-2.1979
AT3G47860	chloroplastic lipocalin	-2.19815
AT4G34190	stress enhanced protein 1	-2.19864
AT2G18160	basic leucine-zipper 2	-2.19936
AT2G23200	Protein kinase superfamily protein	-2.20018
AT5G14130	Peroxidase superfamily protein	-2.20078
AT1G18060	NA	-2.20112
AT3G18680	Amino acid kinase family protein	-2.20322
AT5G24160	squalene monoxygenase 6	-2.20352
AT3G25920	ribosomal protein L15	-2.20411
AT4G13220	NA	-2.20459
AT5G55260	protein phosphatase X 2	-2.2055
AT3G15690	Single hybrid motif superfamily protein	-2.20584
AT4G27820	beta glucosidase 9	-2.20597
AT2G42750	DNAJ heat shock N-terminal domain-containing protein	-2.20832
AT5G63000	Mitochondrial import inner membrane translocase subunit Tim17/Tim22/Tim23 family protein	-2.20956
AT5G42765	NA	-2.21038
AT5G41790	COP1-interactive protein 1	-2.21079
AT3G26890	NA	-2.2138
AT5G39600	NA	-2.21435
AT3G03250	UDP-GLUCOSE PYROPHOSPHORYLASE 1	-2.21596
AT1G58080	ATP phosphoribosyl transferase 1	-2.21632
AT3G18870	Mitochondrial transcription termination factor family protein	-2.21636
AT2G27290	Protein of unknown function (DUF1279)	-2.21769
AT1G14920	GRAS family transcription factor family protein	-2.21769
AT2G03530	ureide permease 2	-2.21808
AT3G14390	Pyridoxal-dependent decarboxylase family protein	-2.2183
AT3G59300	Pentatricopeptide repeat (PPR) superfamily protein	-2.21844
AT1G06820	carotenoid isomerase	-2.21846
AT1G64510	Translation elongation factor EF1B/ribosomal protein S6 family protein	-2.22019
AT2G38660	Amino acid dehydrogenase family protein	-2.22446
AT3G27020	YELLOW STRIPE like 6	-2.22461
AT5G08610	P-loop containing nucleoside triphosphate hydrolases superfamily protein	-2.22506
AT4G28030	Acyl-CoA N-acyltransferases (NAT) superfamily protein	-2.22584
AT3G15750	Essential protein Yae1, N-terminal	-2.22588
AT5G43470	Disease resistance protein (CC-NBS-LRR class) family	-2.22623
AT1G34000	one-helix protein 2	-2.22639
AT4G37510	Ribonuclease III family protein	-2.22703
AT3G15190	chloroplast 30S ribosomal protein S20, putative	-2.2279
AT1G22850	SNARE associated Golgi protein family	-2.22875
AT1G36160	acetyl-CoA carboxylase 1	-2.23026
AT1G19660	Wound-responsive family protein	-2.23052
AT1G25520	Uncharacterized protein family (UPF0016)	-2.23141
AT3G44890	ribosomal protein L9	-2.23261
[truncated: 2,072 more rows]
