# Supplementary material for: Downy Mildew effector HaRxL21 interacts with the transcriptional repressor TOPLESS to promote pathogen susceptibility
Source: PLoS Pathog. 2020 Aug 12;16(8):e1008835. doi: 10.1371/journal.ppat.1008835 (PMC7446885; doi:10.1371/journal.ppat.1008835)
Supplement: S7 Table — Known Arabidopsis TF DNA-binding motifs were retrieved from CIS-DB version 1.02 (Weirauch et al., 2014), and those described in Franco-Zorrilla et al. (2014). Motif occurrences were determined using FIMO (Grant et al., 2011) and enrichment was assessed using the hypergeometric distribution against the background of all genes. Number of genes indicates genes containing each motif within 500 bp promoter region compared to the total number of genes in each comparison (DEG list). P-value cut off is 0.001. (XLSX) [file ppat.1008835.s019.xlsx]

## Sheet: Motif Enrichment
Table S7. Motifs Over-represented in RxL21 differentially expressed genes identified using RNA-seq. Known Arabidopsis TF DNA-binding motifs were retrieved from CIS-DB version 1.02 (1, Weirauch et al., 2014), and those described in (2) Franco-Zorrilla et al. (2014). Motif occurrences were determined using FIMO (3, Grant et al., 2011) and enrichment was assessed using the hypergeometric distributio…
Comparison	Motif Name	Number of Genes	p-value	TF Family	Motif-binding genes
RxL21 upregulated (mock)	M1696	89/316	2.53878e-15	WRKY	AT1G64000;AT3G01970;AT5G13080;AT5G41570
RxL21 upregulated (mock)	M1695	101/316	4.76658e-15	WRKY	AT5G01900;AT5G22570
RxL21 upregulated (mock)	M1697	90/316	2.37386e-14	WRKY	AT2G40740;AT2G40750;AT2G46400;AT3G56400;AT4G11070;AT4G23810;AT5G24110
RxL21 upregulated (mock)	M1678	87/316	6.16635e-12	WRKY	AT1G29280;AT1G30650;AT2G34830;AT3G58710;AT5G45050;AT5G45260
RxL21 upregulated (mock)	M1693	83/316	1.71987e-11	WRKY	AT4G31550
RxL21 upregulated (mock)	M1688	85/316	1.48591e-10	WRKY	AT2G46130
RxL21 upregulated (mock)	M1691	78/316	1.69863e-10	WRKY	AT1G18860;AT1G62300;AT1G68150;AT1G69810;AT4G01720;AT4G04450;AT4G22070;AT5G15130
RxL21 upregulated (mock)	M1683	81/316	8.31389e-10	WRKY	AT2G24570
RxL21 upregulated (mock)	M1686	79/316	1.35774e-09	WRKY	AT2G30590
RxL21 upregulated (mock)	FZ_WRKY45_01	78/316	2.70044e-09	WRKY	AT3G01970
RxL21 upregulated (mock)	M1685	66/316	4.48242e-09	WRKY	AT2G30250
RxL21 upregulated (mock)	M1682	80/316	1.17113e-08	WRKY	AT2G23320;AT3G04670;AT4G24240;AT5G28650
RxL21 upregulated (mock)	M1680	79/316	1.42222e-08	WRKY	AT1G55600;AT1G69310;AT2G44745;AT4G39410;AT5G43290
RxL21 upregulated (mock)	FZ_WRKY38_01	77/316	2.01088e-08	WRKY	AT5G22570
RxL21 upregulated (mock)	M1694	78/316	3.4611e-08	WRKY	AT4G31800
RxL21 upregulated (mock)	FZ_WRKY12_01	72/316	1.44418e-07	WRKY	AT2G44745
RxL21 upregulated (mock)	M1698	75/316	2.05034e-07	WRKY	AT1G29860;AT4G18170;AT5G46350
RxL21 upregulated (mock)	M1684	75/316	1.35552e-06	WRKY	AT2G25000
RxL21 upregulated (mock)	M1679	71/316	1.61976e-06	WRKY	AT1G66550;AT1G66560;AT1G66600;AT1G80590
RxL21 upregulated (mock)	M1701	67/316	1.68489e-06	WRKY	AT1G13960;AT2G03340;AT3G01080;AT4G26440;AT4G26640;AT5G56270
RxL21 upregulated (mock)	M1689	73/316	3.08852e-06	WRKY	AT2G21900;AT2G47260;AT3G62340
RxL21 upregulated (mock)	M1681	64/316	3.28129e-05	WRKY	AT1G80840
RxL21 upregulated (mock)	M1690	64/316	5.14171e-05	WRKY	AT4G01250
RxL21 upregulated (mock)	M1692	63/316	0.000108615	WRKY	AT4G23550
RxL21 upregulated (mock)	M1702	67/316	0.000141746	WRKY	AT5G26170;AT5G64810
RxL21 downregulated (mock)	M1683	25/101	0.000932556	WRKY	AT2G24570
RxL21 upregulated (flg22-specific)	FZ_MYB111_01	17/68	0.000150726	MYB	AT5G49330
RxL21 downregulated (flg22-specific)	M0581	18/59	8.69144e-07	CAMTA	AT2G22300
RxL21 downregulated (flg22-specific)	M0582	17/59	1.77396e-06	CAMTA	AT5G64220
References
1. Weirauch MT, Yang A, Albu M, Cote AG. Determination and inference of eukaryotic transcription factor sequence specificity. Cell. 2014.
2. Franco-Zorrilla JM, López-Vidriero I, Carrasco JL, Godoy M, Vera P, Solano R. DNA-binding specificities of plant transcription factors and their potential to define target genes. Proceedings of the National Academy of Sciences. National Academy of Sciences; 2014;111: 2367–2372. doi:10.1073/pnas.1316278111
3. Grant CE, Bailey TL, Noble WS. FIMO: scanning for occurrences of a given motif. Bioinformatics. 2011;27: 1017–1018. doi:10.1093/bioinformatics/btr064
